# Supplementary material for: Neural ensembles that encode nocifensive mechanical and heat pain in mouse spinal cord
Source: Nat Neurosci. 2025 Mar 24;28(5):1012–23. doi: 10.1038/s41593-025-01921-6 (PMC12081300; doi:10.1038/s41593-025-01921-6)
Supplement: Supplementary file 3 — Supplementary Tables 1–6. [file 41593_2025_1921_MOESM3_ESM.xlsx]

## Sheet: S_Table_1
Supplementary Table 1 Top25 genes for Inhibitory neuronal clusters of spinal dorsal horn neuronal atlas
Wilcoxon Rank Sum test was used to identify differentially expressed genes
cluster	gene	p_val	avg_log2FC	pct.1	pct.2	p_val_adj	gene description
In1	Pkd1l2	0	4.32914	1	0.093	0	polycystic kidney disease 1 like 2 [Source:MGI Symbol;Acc:MGI:2664668]
In1	Meis2	0	4.26112	1	0.085	0	Meis homeobox 2 [Source:MGI Symbol;Acc:MGI:108564]
In1	Pkd2l1	0	3.81125	1	0.021	0	polycystic kidney disease 2-like 1 [Source:MGI Symbol;Acc:MGI:1352448]
In1	Rbpms	0	2.74269	0.995	0.122	0	RNA binding protein gene with multiple splicing [Source:MGI Symbol;Acc:MGI:1334446]
In1	Espn	0	2.51748	0.981	0.04	0	espin [Source:MGI Symbol;Acc:MGI:1861630]
In1	Tagln2	0	2.28345	0.976	0.013	0	transgelin 2 [Source:MGI Symbol;Acc:MGI:1312985]
In1	Myzap	0	2.08703	0.966	0.053	0	myocardial zonula adherens protein [Source:MGI Symbol;Acc:MGI:2142908]
In1	Gata3	0	2.03469	0.971	0.021	0	GATA binding protein 3 [Source:MGI Symbol;Acc:MGI:95663]
In1	Nkx6-1	0	1.93174	0.962	0.001	0	NK6 homeobox 1 [Source:MGI Symbol;Acc:MGI:1206039]
In1	Glp1r	0	1.80615	0.966	0.037	0	glucagon-like peptide 1 receptor [Source:MGI Symbol;Acc:MGI:99571]
In1	Timp3	0	1.7898	0.947	0.07	0	tissue inhibitor of metalloproteinase 3 [Source:MGI Symbol;Acc:MGI:98754]
In1	Pdzk1ip1	0	1.75706	0.957	0.003	0	PDZK1 interacting protein 1 [Source:MGI Symbol;Acc:MGI:1914432]
In1	Gata2	0	1.74207	0.947	0.001	0	GATA binding protein 2 [Source:MGI Symbol;Acc:MGI:95662]
In1	Gem	0	1.66709	0.875	0.055	0	GTP binding protein (gene overexpressed in skeletal muscle) [Source:MGI Symbol;Acc:MGI:99844]
In1	St6galnac5	0	1.66278	0.933	0.049	0	ST6 (alpha-N-acetyl-neuraminyl-2,3-beta-galactosyl-1,3)-N-acetylgalactosaminide alpha-2,6-sialyltransferase 5 [Source:MGI Symbol;Acc:MGI:1349471]
In1	Eps8	0	1.6527	0.952	0.105	0	epidermal growth factor receptor pathway substrate 8 [Source:MGI Symbol;Acc:MGI:104684]
In1	Sema5b	3.0653e-295	1.75709	0.957	0.137	1.70977e-290	sema domain, seven thrombospondin repeats (type 1 and type 1-like), transmembrane domain (TM) and short cytoplasmic domain, (semaphorin) 5B [Source:MGI Symbol;Acc:MGI:107555]
In1	Rfx2	1.51809e-273	2.30669	0.952	0.152	8.46759e-269	regulatory factor X, 2 (influences HLA class II expression) [Source:MGI Symbol;Acc:MGI:106583]
In1	Nrp2	6.17484e-246	2.50103	1	0.214	3.4442e-241	neuropilin 2 [Source:MGI Symbol;Acc:MGI:1100492]
In1	Myo3b	1.85352e-236	3.81332	1	0.237	1.03386e-231	myosin IIIB [Source:MGI Symbol;Acc:MGI:2448580]
In1	Ror1	1.19314e-219	2.0806	0.971	0.202	6.65511e-215	receptor tyrosine kinase-like orphan receptor 1 [Source:MGI Symbol;Acc:MGI:1347520]
In1	Pard3b	3.17197e-203	2.95215	0.995	0.289	1.76926e-198	par-3 family cell polarity regulator beta [Source:MGI Symbol;Acc:MGI:1919301]
In1	Nfix	4.39125e-201	2.48974	1	0.288	2.44935e-196	nuclear factor I/X [Source:MGI Symbol;Acc:MGI:97311]
In1	Fosb	2.48347e-187	1.82976	0.966	0.237	1.38523e-182	FBJ osteosarcoma oncogene B [Source:MGI Symbol;Acc:MGI:95575]
In1	Nfia	5.48195e-173	1.70637	0.986	0.276	3.05772e-168	nuclear factor I/A [Source:MGI Symbol;Acc:MGI:108056]
cluster	gene	p_val	avg_log2FC	pct.1	pct.2	p_val_adj	gene description
In2	Gm26861	0	1.95568	0.964	0.288	0	predicted gene, 26861 [Source:MGI Symbol;Acc:MGI:5477355]
In2	Sall3	0	1.42697	0.916	0.167	0	spalt like transcription factor 3 [Source:MGI Symbol;Acc:MGI:109295]
In2	Lypd1	0	1.41287	0.799	0.108	0	Ly6/Plaur domain containing 1 [Source:MGI Symbol;Acc:MGI:1919835]
In2	Stk32a	0	1.32311	0.856	0.184	0	serine/threonine kinase 32A [Source:MGI Symbol;Acc:MGI:2442403]
In2	Npy	0	0.982312	0.879	0.193	0	neuropeptide Y [Source:MGI Symbol;Acc:MGI:97374]
In2	Adra2b	0	0.820108	0.623	0.05	0	adrenergic receptor, alpha 2b [Source:MGI Symbol;Acc:MGI:87935]
In2	Pnoc	8.72413e-296	0.891145	0.808	0.159	4.86615e-291	prepronociceptin [Source:MGI Symbol;Acc:MGI:105308]
In2	Vwa5a	1.75884e-288	1.2459	0.893	0.229	9.81047e-284	von Willebrand factor A domain containing 5A [Source:MGI Symbol;Acc:MGI:1915026]
In2	Frzb	9.18984e-272	1.30767	0.914	0.277	5.12591e-267	frizzled-related protein [Source:MGI Symbol;Acc:MGI:892032]
In2	Calca	1.39711e-245	0.89896	0.738	0.161	7.7928e-241	calcitonin/calcitonin-related polypeptide, alpha [Source:MGI Symbol;Acc:MGI:2151253]
In2	Gbx1	1.74694e-243	0.839011	0.747	0.179	9.7441e-239	gastrulation brain homeobox 1 [Source:MGI Symbol;Acc:MGI:95667]
In2	Kank1	2.69338e-240	0.994265	0.86	0.234	1.50231e-235	KN motif and ankyrin repeat domains 1 [Source:MGI Symbol;Acc:MGI:2147707]
In2	Slc6a11	6.21689e-240	1.02802	0.891	0.29	3.46765e-235	solute carrier family 6 (neurotransmitter transporter, GABA), member 11 [Source:MGI Symbol;Acc:MGI:95630]
In2	Gfra2	3.07983e-239	1.04635	0.918	0.294	1.71787e-234	glial cell line derived neurotrophic factor family receptor alpha 2 [Source:MGI Symbol;Acc:MGI:1195462]
In2	Pax2	8.63775e-224	1.07493	0.9	0.276	4.81796e-219	paired box 2 [Source:MGI Symbol;Acc:MGI:97486]
In2	Fmn1	2.79393e-219	1.19309	0.883	0.29	1.5584e-214	formin 1 [Source:MGI Symbol;Acc:MGI:101815]
In2	Ppfibp2	2.5722e-212	1.13114	0.854	0.279	1.43472e-207	PTPRF interacting protein, binding protein 2 (liprin beta 2) [Source:MGI Symbol;Acc:MGI:894649]
In2	Nr2f2	3.26671e-210	0.789303	0.766	0.186	1.8221e-205	nuclear receptor subfamily 2, group F, member 2 [Source:MGI Symbol;Acc:MGI:1352452]
In2	Gad1	3.65625e-204	1.1362	0.9	0.289	2.03939e-199	glutamate decarboxylase 1 [Source:MGI Symbol;Acc:MGI:95632]
In2	Ngef	3.54802e-192	0.87531	0.822	0.293	1.97901e-187	neuronal guanine nucleotide exchange factor [Source:MGI Symbol;Acc:MGI:1858414]
In2	Tnfrsf19	1.60738e-190	0.809859	0.642	0.163	8.96566e-186	tumor necrosis factor receptor superfamily, member 19 [Source:MGI Symbol;Acc:MGI:1352474]
In2	Cpne6	3.35929e-189	0.824875	0.778	0.237	1.87374e-184	copine VI [Source:MGI Symbol;Acc:MGI:1334445]
In2	Slc32a1	7.77913e-185	0.922026	0.95	0.295	4.33904e-180	solute carrier family 32 (GABA vesicular transporter), member 1 [Source:MGI Symbol;Acc:MGI:1194488]
In2	Nppc	1.26803e-176	0.991206	0.78	0.244	7.07283e-172	natriuretic peptide type C [Source:MGI Symbol;Acc:MGI:97369]
In2	Tac1	2.07934e-47	1.36494	0.496	0.24	1.15982e-42	tachykinin 1 [Source:MGI Symbol;Acc:MGI:98474]
cluster	gene	p_val	avg_log2FC	pct.1	pct.2	p_val_adj	gene description
In3	Rxfp2	0	1.59903	0.841	0.016	0	relaxin/insulin-like family peptide receptor 2 [Source:MGI Symbol;Acc:MGI:2153463]
In3	Atp1a2	0	0.879289	0.821	0.03	0	ATPase, Na+/K+ transporting, alpha 2 polypeptide [Source:MGI Symbol;Acc:MGI:88106]
In3	Car4	0	0.750948	0.748	0.007	0	carbonic anhydrase 4 [Source:MGI Symbol;Acc:MGI:1096574]
In3	P2ry1	7.97353e-304	1.70542	0.96	0.098	4.44747e-299	purinergic receptor P2Y, G-protein coupled 1 [Source:MGI Symbol;Acc:MGI:105049]
In3	Gm47033	1.69086e-168	1.01848	0.834	0.12	9.43129e-164	predicted gene, 47033 [Source:MGI Symbol;Acc:MGI:6095730]
In3	Nr2f2	3.52321e-165	2.03646	0.98	0.195	1.96518e-160	nuclear receptor subfamily 2, group F, member 2 [Source:MGI Symbol;Acc:MGI:1352452]
In3	Sall3	7.97155e-165	1.57379	0.974	0.18	4.44637e-160	spalt like transcription factor 3 [Source:MGI Symbol;Acc:MGI:109295]
In3	Dgkk	4.08627e-155	0.940677	0.815	0.122	2.27924e-150	diacylglycerol kinase kappa [Source:MGI Symbol;Acc:MGI:3580254]
In3	Arhgap31	1.10082e-152	1.28591	0.907	0.171	6.14015e-148	Rho GTPase activating protein 31 [Source:MGI Symbol;Acc:MGI:1333857]
In3	Kank1	3.54308e-134	1.58064	0.974	0.244	1.97626e-129	KN motif and ankyrin repeat domains 1 [Source:MGI Symbol;Acc:MGI:2147707]
In3	Sstr2	7.05404e-130	0.826999	0.901	0.159	3.93461e-125	somatostatin receptor 2 [Source:MGI Symbol;Acc:MGI:98328]
In3	Tnfrsf19	2.38724e-128	0.848412	0.901	0.17	1.33156e-123	tumor necrosis factor receptor superfamily, member 19 [Source:MGI Symbol;Acc:MGI:1352474]
In3	Gad1	7.30591e-126	2.28114	0.993	0.299	4.07509e-121	glutamate decarboxylase 1 [Source:MGI Symbol;Acc:MGI:95632]
In3	Cpne6	1.84845e-119	1.16737	0.947	0.246	1.03103e-114	copine VI [Source:MGI Symbol;Acc:MGI:1334445]
In3	Tox3	1.84209e-98	1.02837	0.914	0.235	1.02748e-93	TOX high mobility group box family member 3 [Source:MGI Symbol;Acc:MGI:3039593]
In3	Syt10	1.48948e-92	1.10562	0.954	0.286	8.30801e-88	synaptotagmin X [Source:MGI Symbol;Acc:MGI:1859546]
In3	Nos1ap	1.51962e-92	0.943633	0.921	0.259	8.47611e-88	nitric oxide synthase 1 (neuronal) adaptor protein [Source:MGI Symbol;Acc:MGI:1917979]
In3	Shisa8	7.298e-90	1.00964	0.94	0.273	4.07068e-85	shisa family member 8 [Source:MGI Symbol;Acc:MGI:2146080]
In3	Cpne7	2.56149e-89	1.02944	0.927	0.268	1.42875e-84	copine VII [Source:MGI Symbol;Acc:MGI:2142747]
In3	Shisal1	3.33081e-81	0.877864	0.907	0.268	1.85786e-76	shisa like 1 [Source:MGI Symbol;Acc:MGI:1919551]
In3	Gm16083	2.03236e-74	0.765832	0.841	0.234	1.13361e-69	predicted gene 16083 [Source:MGI Symbol;Acc:MGI:3802163]
In3	Pax2	2.31265e-72	0.836502	0.947	0.287	1.28995e-67	paired box 2 [Source:MGI Symbol;Acc:MGI:97486]
In3	Ighm	1.76525e-69	0.892793	0.695	0.173	9.84619e-65	immunoglobulin heavy constant mu [Source:MGI Symbol;Acc:MGI:96448]
In3	Hunk	9.66431e-56	0.781255	0.848	0.289	5.39056e-51	hormonally upregulated Neu-associated kinase [Source:MGI Symbol;Acc:MGI:1347352]
In3	Nppc	9.2439e-48	0.78921	0.762	0.253	5.15606e-43	natriuretic peptide type C [Source:MGI Symbol;Acc:MGI:97369]
cluster	gene	p_val	avg_log2FC	pct.1	pct.2	p_val_adj	gene description
In4	Slc6a5	3.69337e-218	1.41329	0.901	0.175	2.06009e-213	solute carrier family 6 (neurotransmitter transporter, glycine), member 5 [Source:MGI Symbol;Acc:MGI:105090]
In4	Neurod2	1.35516e-217	0.807813	0.567	0.065	7.55881e-213	neurogenic differentiation 2 [Source:MGI Symbol;Acc:MGI:107755]
In4	Sall3	1.44061e-215	1.39465	0.901	0.177	8.03543e-211	spalt like transcription factor 3 [Source:MGI Symbol;Acc:MGI:109295]
In4	Pax2	2.48107e-208	1.85121	0.984	0.283	1.38389e-203	paired box 2 [Source:MGI Symbol;Acc:MGI:97486]
In4	Gad1	4.09627e-188	2.51528	0.972	0.296	2.28482e-183	glutamate decarboxylase 1 [Source:MGI Symbol;Acc:MGI:95632]
In4	Cdh3	4.18434e-154	0.788367	0.575	0.094	2.33394e-149	cadherin 3 [Source:MGI Symbol;Acc:MGI:88356]
In4	Kank1	1.03342e-151	1.17397	0.889	0.242	5.76421e-147	KN motif and ankyrin repeat domains 1 [Source:MGI Symbol;Acc:MGI:2147707]
In4	Whrn	2.17904e-113	0.850349	0.706	0.183	1.21542e-108	whirlin [Source:MGI Symbol;Acc:MGI:2682003]
In4	Stxbp6	2.99654e-107	1.04584	0.706	0.194	1.67141e-102	syntaxin binding protein 6 (amisyn) [Source:MGI Symbol;Acc:MGI:2384963]
In4	Crabp1	1.03913e-103	1.60318	0.329	0.044	5.79607e-99	cellular retinoic acid binding protein I [Source:MGI Symbol;Acc:MGI:88490]
In4	Prmt8	1.78809e-93	0.780613	0.75	0.246	9.97362e-89	protein arginine N-methyltransferase 8 [Source:MGI Symbol;Acc:MGI:3043083]
In4	Rnd3	2.65586e-93	0.673615	0.536	0.121	1.48139e-88	Rho family GTPase 3 [Source:MGI Symbol;Acc:MGI:1921444]
In4	Id2	5.84834e-92	0.804587	0.742	0.231	3.26209e-87	inhibitor of DNA binding 2 [Source:MGI Symbol;Acc:MGI:96397]
In4	Tox3	3.98172e-86	0.810882	0.742	0.234	2.22092e-81	TOX high mobility group box family member 3 [Source:MGI Symbol;Acc:MGI:3039593]
In4	Pvalb	7.42783e-85	1.01929	0.393	0.072	4.14309e-80	parvalbumin [Source:MGI Symbol;Acc:MGI:97821]
In4	Prkcq	3.54653e-82	0.710088	0.754	0.254	1.97818e-77	protein kinase C, theta [Source:MGI Symbol;Acc:MGI:97601]
In4	Itga8	4.36593e-81	1.03638	0.774	0.288	2.43523e-76	integrin alpha 8 [Source:MGI Symbol;Acc:MGI:109442]
In4	Fmn1	1.32186e-73	1.30828	0.71	0.299	7.37306e-69	formin 1 [Source:MGI Symbol;Acc:MGI:101815]
In4	Syt2	6.42761e-67	0.911255	0.694	0.246	3.58519e-62	synaptotagmin II [Source:MGI Symbol;Acc:MGI:99666]
In4	Shisa8	1.60721e-63	0.765502	0.718	0.272	8.96471e-59	shisa family member 8 [Source:MGI Symbol;Acc:MGI:2146080]
In4	Nr2f2	1.29584e-57	0.902176	0.575	0.196	7.22796e-53	nuclear receptor subfamily 2, group F, member 2 [Source:MGI Symbol;Acc:MGI:1352452]
In4	Gm42616	2.75097e-47	0.682922	0.647	0.269	1.53444e-42	predicted gene 42616 [Source:MGI Symbol;Acc:MGI:5662753]
In4	Sema3e	2.70071e-40	1.10579	0.433	0.164	1.5064e-35	sema domain, immunoglobulin domain (Ig), short basic domain, secreted, (semaphorin) 3E [Source:MGI Symbol;Acc:MGI:1340034]
In4	Nppc	2.31352e-31	0.657192	0.587	0.253	1.29044e-26	natriuretic peptide type C [Source:MGI Symbol;Acc:MGI:97369]
In4	Tll1	1.38949e-24	0.764948	0.528	0.283	7.75028e-20	tolloid-like [Source:MGI Symbol;Acc:MGI:106923]
cluster	gene	p_val	avg_log2FC	pct.1	pct.2	p_val_adj	gene description
In5	Pdyn	0	1.10901	0.783	0.112	0	prodynorphin [Source:MGI Symbol;Acc:MGI:97535]
In5	Pax2	4.04643e-238	1.33093	0.935	0.278	2.25702e-233	paired box 2 [Source:MGI Symbol;Acc:MGI:97486]
In5	Rspo3	5.72447e-231	0.749534	0.651	0.114	3.193e-226	R-spondin 3 [Source:MGI Symbol;Acc:MGI:1920030]
In5	Vwa5a	5.52218e-206	1.38775	0.835	0.233	3.08016e-201	von Willebrand factor A domain containing 5A [Source:MGI Symbol;Acc:MGI:1915026]
In5	Gpc3	6.6549e-200	1.04565	0.89	0.27	3.71197e-195	glypican 3 [Source:MGI Symbol;Acc:MGI:104903]
In5	Gad1	2.64828e-171	1.11966	0.893	0.292	1.47716e-166	glutamate decarboxylase 1 [Source:MGI Symbol;Acc:MGI:95632]
In5	Wnt5a	3.18053e-171	0.704467	0.666	0.157	1.77403e-166	wingless-type MMTV integration site family, member 5A [Source:MGI Symbol;Acc:MGI:98958]
In5	Slc32a1	2.05895e-152	0.956524	0.925	0.298	1.14844e-147	solute carrier family 32 (GABA vesicular transporter), member 1 [Source:MGI Symbol;Acc:MGI:1194488]
In5	Ret	4.59323e-145	0.757386	0.805	0.241	2.56201e-140	ret proto-oncogene [Source:MGI Symbol;Acc:MGI:97902]
In5	Zic1	7.09471e-138	1.01656	0.743	0.251	3.95729e-133	zinc finger protein of the cerebellum 1 [Source:MGI Symbol;Acc:MGI:106683]
In5	Hcrtr2	5.67105e-128	0.786586	0.574	0.154	3.1632e-123	hypocretin (orexin) receptor 2 [Source:MGI Symbol;Acc:MGI:2680765]
In5	Grik3	3.11723e-115	0.603592	0.726	0.231	1.73873e-110	glutamate receptor, ionotropic, kainate 3 [Source:MGI Symbol;Acc:MGI:95816]
In5	Id2	4.1143e-111	1.17885	0.656	0.229	2.29487e-106	inhibitor of DNA binding 2 [Source:MGI Symbol;Acc:MGI:96397]
In5	Nppc	1.42604e-102	1.07691	0.681	0.248	7.95415e-98	natriuretic peptide type C [Source:MGI Symbol;Acc:MGI:97369]
In5	Hmga2	5.80266e-101	0.772288	0.741	0.277	3.23661e-96	high mobility group AT-hook 2 [Source:MGI Symbol;Acc:MGI:101761]
In5	Jag1	1.12312e-99	0.644274	0.491	0.132	6.26452e-95	jagged 1 [Source:MGI Symbol;Acc:MGI:1095416]
In5	Sall3	1.24381e-99	0.617337	0.606	0.177	6.93773e-95	spalt like transcription factor 3 [Source:MGI Symbol;Acc:MGI:109295]
In5	Adra1a	6.6606e-95	0.896345	0.584	0.201	3.71515e-90	adrenergic receptor, alpha 1a [Source:MGI Symbol;Acc:MGI:104773]
In5	Slit2	3.06882e-87	0.673272	0.663	0.239	1.71172e-82	slit guidance ligand 2 [Source:MGI Symbol;Acc:MGI:1315205]
In5	Fbxl7	2.7393e-82	1.13119	0.546	0.197	1.52793e-77	F-box and leucine-rich repeat protein 7 [Source:MGI Symbol;Acc:MGI:3052506]
In5	Rab38	3.95091e-81	0.706033	0.589	0.213	2.20374e-76	RAB38, member RAS oncogene family [Source:MGI Symbol;Acc:MGI:1919683]
In5	Abi3bp	2.58289e-66	0.989472	0.476	0.178	1.44068e-61	ABI family member 3 binding protein [Source:MGI Symbol;Acc:MGI:2444583]
In5	Lypd6b	3.87357e-66	0.675147	0.544	0.221	2.1606e-61	LY6/PLAUR domain containing 6B [Source:MGI Symbol;Acc:MGI:1919147]
In5	Mgmt	3.80409e-47	0.706891	0.317	0.105	2.12185e-42	O-6-methylguanine-DNA methyltransferase [Source:MGI Symbol;Acc:MGI:96977]
In5	Tpbg	1.10908e-42	0.705588	0.501	0.246	6.18625e-38	trophoblast glycoprotein [Source:MGI Symbol;Acc:MGI:1341264]
cluster	gene	p_val	avg_log2FC	pct.1	pct.2	p_val_adj	gene description
In6	Kcnmb2	0	2.12613	0.932	0.284	0	potassium large conductance calcium-activated channel, subfamily M, beta member 2 [Source:MGI Symbol;Acc:MGI:1919663]
In6	Gm26861	0	1.81885	0.953	0.268	0	predicted gene, 26861 [Source:MGI Symbol;Acc:MGI:5477355]
In6	Foxo1	0	1.65211	0.835	0.154	0	forkhead box O1 [Source:MGI Symbol;Acc:MGI:1890077]
In6	Npy	0	1.53182	0.726	0.181	0	neuropeptide Y [Source:MGI Symbol;Acc:MGI:97374]
In6	Gad1	0	1.38213	0.885	0.272	0	glutamate decarboxylase 1 [Source:MGI Symbol;Acc:MGI:95632]
In6	Slc32a1	0	1.37256	0.943	0.276	0	solute carrier family 32 (GABA vesicular transporter), member 1 [Source:MGI Symbol;Acc:MGI:1194488]
In6	Zbtb16	0	1.37228	0.825	0.186	0	zinc finger and BTB domain containing 16 [Source:MGI Symbol;Acc:MGI:103222]
In6	Lix1	0	1.23806	0.803	0.214	0	limb and CNS expressed 1 [Source:MGI Symbol;Acc:MGI:1913893]
In6	Eya2	0	1.18092	0.694	0.133	0	EYA transcriptional coactivator and phosphatase 2 [Source:MGI Symbol;Acc:MGI:109341]
In6	Nr2f2	0	1.17515	0.768	0.169	0	nuclear receptor subfamily 2, group F, member 2 [Source:MGI Symbol;Acc:MGI:1352452]
In6	Ret	0	1.10721	0.851	0.219	0	ret proto-oncogene [Source:MGI Symbol;Acc:MGI:97902]
In6	Kank1	0	1.08695	0.816	0.218	0	KN motif and ankyrin repeat domains 1 [Source:MGI Symbol;Acc:MGI:2147707]
In6	Cdh20	0	1.06338	0.792	0.269	0	cadherin 20 [Source:MGI Symbol;Acc:MGI:1346069]
In6	Sall3	0	1.05311	0.803	0.152	0	spalt like transcription factor 3 [Source:MGI Symbol;Acc:MGI:109295]
In6	Gfra2	0	1.04554	0.793	0.283	0	glial cell line derived neurotrophic factor family receptor alpha 2 [Source:MGI Symbol;Acc:MGI:1195462]
In6	Adamts5	0	1.03554	0.693	0.038	0	a disintegrin-like and metallopeptidase (reprolysin type) with thrombospondin type 1 motif, 5 (aggrecanase-2) [Source:MGI Symbol;Acc:MGI:1346321]
In6	Nxph2	0	0.80376	0.634	0.153	0	neurexophilin 2 [Source:MGI Symbol;Acc:MGI:107491]
In6	Lzts1	1.34619e-300	1.01819	0.791	0.299	7.50875e-296	leucine zipper, putative tumor suppressor 1 [Source:MGI Symbol;Acc:MGI:2684762]
In6	Vwc2	3.42846e-272	0.76488	0.701	0.253	1.91233e-267	von Willebrand factor C domain containing 2 [Source:MGI Symbol;Acc:MGI:2442987]
In6	Actn2	1.63975e-257	0.879796	0.689	0.245	9.14622e-253	actinin alpha 2 [Source:MGI Symbol;Acc:MGI:109192]
In6	9330158H04Rik	5.24942e-234	0.766129	0.678	0.269	2.92802e-229	RIKEN cDNA 9330158H04 gene [Source:MGI Symbol;Acc:MGI:2442094]
In6	Tmem232	1.40645e-198	0.909403	0.643	0.283	7.84491e-194	transmembrane protein 232 [Source:MGI Symbol;Acc:MGI:2685786]
In6	Gm49678	8.17267e-197	0.763539	0.609	0.217	4.55855e-192	predicted gene, 49678 [Source:MGI Symbol;Acc:MGI:6215126]
In6	Vgf	8.1474e-191	1.33716	0.626	0.258	4.54446e-186	VGF nerve growth factor inducible [Source:MGI Symbol;Acc:MGI:1343180]
In6	Pkib	2.85604e-173	0.774653	0.635	0.297	1.59304e-168	protein kinase inhibitor beta, cAMP dependent, testis specific [Source:MGI Symbol;Acc:MGI:101937]
cluster	gene	p_val	avg_log2FC	pct.1	pct.2	p_val_adj	gene description
In7	Nr2f2	0	2.27683	0.94	0.175	0	nuclear receptor subfamily 2, group F, member 2 [Source:MGI Symbol;Acc:MGI:1352452]
In7	Rai14	0	1.53864	0.784	0.114	0	retinoic acid induced 14 [Source:MGI Symbol;Acc:MGI:1922896]
In7	Nfia	0	1.43178	0.844	0.264	0	nuclear factor I/A [Source:MGI Symbol;Acc:MGI:108056]
In7	Runx2	0	1.27234	0.785	0.19	0	runt related transcription factor 2 [Source:MGI Symbol;Acc:MGI:99829]
In7	Stxbp6	0	1.17846	0.732	0.182	0	syntaxin binding protein 6 (amisyn) [Source:MGI Symbol;Acc:MGI:2384963]
In7	B130024G19Rik	0	1.16781	0.748	0.059	0	RIKEN cDNA B130024G19 gene [Source:MGI Symbol;Acc:MGI:3604353]
In7	Sall3	0	1.15632	0.838	0.164	0	spalt like transcription factor 3 [Source:MGI Symbol;Acc:MGI:109295]
In7	Pde3a	0	1.1397	0.847	0.227	0	phosphodiesterase 3A, cGMP inhibited [Source:MGI Symbol;Acc:MGI:1860764]
In7	Slc6a5	0	1.13217	0.841	0.162	0	solute carrier family 6 (neurotransmitter transporter, glycine), member 5 [Source:MGI Symbol;Acc:MGI:105090]
In7	Col19a1	0	1.11633	0.784	0.215	0	collagen, type XIX, alpha 1 [Source:MGI Symbol;Acc:MGI:1095415]
In7	Cnih3	0	1.00618	0.7	0.134	0	cornichon family AMPA receptor auxiliary protein 3 [Source:MGI Symbol;Acc:MGI:1920228]
In7	Aifm3	0	0.836653	0.68	0.151	0	apoptosis-inducing factor, mitochondrion-associated 3 [Source:MGI Symbol;Acc:MGI:1919418]
In7	Gpr88	6.13507e-307	0.851164	0.386	0.045	3.42202e-302	G-protein coupled receptor 88 [Source:MGI Symbol;Acc:MGI:1927653]
In7	Kcnip3	9.71923e-294	0.972914	0.771	0.223	5.42119e-289	Kv channel interacting protein 3, calsenilin [Source:MGI Symbol;Acc:MGI:1929258]
In7	Gm45904	6.48399e-267	0.811135	0.582	0.123	3.61664e-262	predicted gene 45904 [Source:MGI Symbol;Acc:MGI:5805019]
In7	Syt2	1.33266e-255	0.915476	0.814	0.232	7.43331e-251	synaptotagmin II [Source:MGI Symbol;Acc:MGI:99666]
In7	Slc32a1	5.1898e-245	1.20142	0.879	0.292	2.89477e-240	solute carrier family 32 (GABA vesicular transporter), member 1 [Source:MGI Symbol;Acc:MGI:1194488]
In7	9530059O14Rik	2.92809e-234	0.932928	0.784	0.268	1.63323e-229	RIKEN cDNA 9530059O14 gene [Source:MGI Symbol;Acc:MGI:2442421]
In7	Kank1	2.13979e-230	0.818632	0.763	0.232	1.19353e-225	KN motif and ankyrin repeat domains 1 [Source:MGI Symbol;Acc:MGI:2147707]
In7	Gm30382	2.6051e-212	0.782718	0.664	0.187	1.45307e-207	predicted gene, 30382 [Source:MGI Symbol;Acc:MGI:5589541]
In7	Pax2	4.49345e-206	0.865979	0.803	0.274	2.50636e-201	paired box 2 [Source:MGI Symbol;Acc:MGI:97486]
In7	Man2a1	3.76021e-184	0.882515	0.767	0.286	2.09737e-179	mannosidase 2, alpha 1 [Source:MGI Symbol;Acc:MGI:104669]
In7	Gfra2	3.02882e-177	0.78771	0.773	0.294	1.68942e-172	glial cell line derived neurotrophic factor family receptor alpha 2 [Source:MGI Symbol;Acc:MGI:1195462]
In7	Fmn1	4.5511e-157	1.08096	0.7	0.291	2.53851e-152	formin 1 [Source:MGI Symbol;Acc:MGI:101815]
In7	Ppfibp2	4.04433e-156	0.828003	0.726	0.279	2.25585e-151	PTPRF interacting protein, binding protein 2 (liprin beta 2) [Source:MGI Symbol;Acc:MGI:894649]
cluster	gene	p_val	avg_log2FC	pct.1	pct.2	p_val_adj	gene description
In8	Gal	0	3.6511	0.957	0.119	0	galanin and GMAP prepropeptide [Source:MGI Symbol;Acc:MGI:95637]
In8	Pdyn	0	2.69593	0.882	0.055	0	prodynorphin [Source:MGI Symbol;Acc:MGI:97535]
In8	4930555F03Rik	0	2.0121	0.828	0.245	0	RIKEN cDNA 4930555F03 gene [Source:MGI Symbol;Acc:MGI:1922609]
In8	Nfib	0	1.86913	0.978	0.272	0	nuclear factor I/B [Source:MGI Symbol;Acc:MGI:103188]
In8	Pnoc	0	1.86492	0.848	0.112	0	prepronociceptin [Source:MGI Symbol;Acc:MGI:105308]
In8	Chn2	0	1.80909	0.896	0.146	0	chimerin 2 [Source:MGI Symbol;Acc:MGI:1917243]
In8	Zeb2	0	1.80175	0.98	0.285	0	zinc finger E-box binding homeobox 2 [Source:MGI Symbol;Acc:MGI:1344407]
In8	Parm1	0	1.68969	0.924	0.257	0	prostate androgen-regulated mucin-like protein 1 [Source:MGI Symbol;Acc:MGI:2443349]
In8	Ppfibp2	0	1.58691	0.946	0.232	0	PTPRF interacting protein, binding protein 2 (liprin beta 2) [Source:MGI Symbol;Acc:MGI:894649]
In8	C130073E24Rik	0	1.53162	0.783	0.271	0	RIKEN cDNA C130073E24 gene [Source:MGI Symbol;Acc:MGI:2442759]
In8	Sstr2	0	1.40777	0.85	0.1	0	somatostatin receptor 2 [Source:MGI Symbol;Acc:MGI:98328]
In8	Gm45321	0	1.4016	0.715	0.162	0	predicted gene 45321 [Source:MGI Symbol;Acc:MGI:5791157]
In8	Vwa5a	0	1.36926	0.847	0.189	0	von Willebrand factor A domain containing 5A [Source:MGI Symbol;Acc:MGI:1915026]
In8	Gm45323	0	1.14501	0.63	0.085	0	predicted gene 45323 [Source:MGI Symbol;Acc:MGI:5791159]
In8	Hmga2	0	1.10468	0.864	0.232	0	high mobility group AT-hook 2 [Source:MGI Symbol;Acc:MGI:101761]
In8	Gm26802	0	1.10255	0.628	0.235	0	predicted gene, 26802 [Source:MGI Symbol;Acc:MGI:5477296]
In8	Gm45341	0	1.0867	0.629	0.145	0	predicted gene 45341 [Source:MGI Symbol;Acc:MGI:5791177]
In8	Nfix	0	1.06257	0.827	0.246	0	nuclear factor I/X [Source:MGI Symbol;Acc:MGI:97311]
In8	Ier2	0	1.00978	0.594	0.148	0	immediate early response 2 [Source:MGI Symbol;Acc:MGI:104815]
In8	Gucy2d	0	0.986771	0.661	0.008	0	guanylate cyclase 2d [Source:MGI Symbol;Acc:MGI:106030]
In8	Gpc4	0	0.954543	0.727	0.133	0	glypican 4 [Source:MGI Symbol;Acc:MGI:104902]
In8	Cartpt	6.65077e-242	1.07432	0.348	0.086	3.70966e-237	CART prepropeptide [Source:MGI Symbol;Acc:MGI:1351330]
In8	Pecam1	2.53351e-231	1.1204	0.621	0.29	1.41314e-226	platelet/endothelial cell adhesion molecule 1 [Source:MGI Symbol;Acc:MGI:97537]
In8	Nos1	6.24559e-146	1.09671	0.363	0.139	3.48366e-141	nitric oxide synthase 1, neuronal [Source:MGI Symbol;Acc:MGI:97360]
In8	Lonrf3	6.1347e-64	1.10279	0.456	0.279	3.42181e-59	LON peptidase N-terminal domain and ring finger 3 [Source:MGI Symbol;Acc:MGI:1921615]
cluster	gene	p_val	avg_log2FC	pct.1	pct.2	p_val_adj	gene description
In9	Npy	0	4.69165	0.983	0.195	0	neuropeptide Y [Source:MGI Symbol;Acc:MGI:97374]
In9	Ecel1	0	2.46354	0.98	0.07	0	endothelin converting enzyme-like 1 [Source:MGI Symbol;Acc:MGI:1343461]
In9	Ndnf	0	1.09513	0.734	0.033	0	neuron-derived neurotrophic factor [Source:MGI Symbol;Acc:MGI:1915419]
In9	Trhr	5.02953e-297	1.23416	0.762	0.122	2.80537e-292	thyrotropin releasing hormone receptor [Source:MGI Symbol;Acc:MGI:98824]
In9	Grik3	1.64082e-291	1.40752	0.954	0.228	9.15219e-287	glutamate receptor, ionotropic, kainate 3 [Source:MGI Symbol;Acc:MGI:95816]
In9	Nxph4	6.73725e-266	0.979868	0.751	0.126	3.75791e-261	neurexophilin 4 [Source:MGI Symbol;Acc:MGI:1336197]
In9	Lhx1os	7.64149e-241	0.935332	0.613	0.092	4.26227e-236	LIM homeobox 1, opposite strand [Source:MGI Symbol;Acc:MGI:1925615]
In9	Pax2	3.58592e-210	1.47241	0.917	0.28	2.00016e-205	paired box 2 [Source:MGI Symbol;Acc:MGI:97486]
In9	Crabp1	1.59792e-186	1.38401	0.37	0.042	8.91286e-182	cellular retinoic acid binding protein I [Source:MGI Symbol;Acc:MGI:88490]
In9	Qrfpr	1.13403e-182	0.957254	0.544	0.093	6.32542e-178	pyroglutamylated RFamide peptide receptor [Source:MGI Symbol;Acc:MGI:2677633]
In9	Syt2	8.65555e-161	0.947867	0.857	0.241	4.82789e-156	synaptotagmin II [Source:MGI Symbol;Acc:MGI:99666]
In9	Ramp3	1.15129e-151	1.06272	0.519	0.103	6.42165e-147	receptor (calcitonin) activity modifying protein 3 [Source:MGI Symbol;Acc:MGI:1860292]
In9	Id4	3.65262e-151	1.33889	0.825	0.295	2.03736e-146	inhibitor of DNA binding 4 [Source:MGI Symbol;Acc:MGI:99414]
In9	Spon1	2.90958e-145	1.36438	0.774	0.25	1.62291e-140	spondin 1, (f-spondin) extracellular matrix protein [Source:MGI Symbol;Acc:MGI:2385287]
In9	Golim4	3.73292e-145	0.933987	0.61	0.145	2.08215e-140	golgi integral membrane protein 4 [Source:MGI Symbol;Acc:MGI:1920374]
In9	Nppc	8.69045e-136	1.45683	0.756	0.248	4.84736e-131	natriuretic peptide type C [Source:MGI Symbol;Acc:MGI:97369]
In9	Gabrg1	2.52833e-127	0.808917	0.719	0.217	1.41025e-122	gamma-aminobutyric acid (GABA) A receptor, subunit gamma 1 [Source:MGI Symbol;Acc:MGI:103156]
In9	Zic1	1.78719e-113	1.06789	0.716	0.253	9.96856e-109	zinc finger protein of the cerebellum 1 [Source:MGI Symbol;Acc:MGI:106683]
In9	Nnat	2.90789e-112	0.958129	0.576	0.159	1.62196e-107	neuronatin [Source:MGI Symbol;Acc:MGI:104716]
In9	Adra1a	1.03336e-105	0.750822	0.656	0.201	5.76387e-101	adrenergic receptor, alpha 1a [Source:MGI Symbol;Acc:MGI:104773]
In9	Pnoc	4.26917e-99	1.04218	0.576	0.168	2.38126e-94	prepronociceptin [Source:MGI Symbol;Acc:MGI:105308]
In9	Prlr	2.89221e-92	0.836077	0.754	0.279	1.61322e-87	prolactin receptor [Source:MGI Symbol;Acc:MGI:97763]
In9	Man2a1	1.92262e-79	0.754114	0.722	0.295	1.0724e-74	mannosidase 2, alpha 1 [Source:MGI Symbol;Acc:MGI:104669]
In9	Cartpt	1.94375e-67	1.14914	0.375	0.103	1.08419e-62	CART prepropeptide [Source:MGI Symbol;Acc:MGI:1351330]
In9	Slit3	4.95371e-32	0.853138	0.367	0.158	2.76308e-27	slit guidance ligand 3 [Source:MGI Symbol;Acc:MGI:1315202]
cluster	gene	p_val	avg_log2FC	pct.1	pct.2	p_val_adj	gene description
In18	Slc6a5	0	1.41671	0.9	0.169	0	solute carrier family 6 (neurotransmitter transporter, glycine), member 5 [Source:MGI Symbol;Acc:MGI:105090]
In18	Slc32a1	1.12488e-191	1.23608	0.921	0.297	6.27435e-187	solute carrier family 32 (GABA vesicular transporter), member 1 [Source:MGI Symbol;Acc:MGI:1194488]
In18	Syt2	2.22819e-185	1.27046	0.802	0.239	1.24284e-180	synaptotagmin II [Source:MGI Symbol;Acc:MGI:99666]
In18	Slit2	1.31761e-147	1.20224	0.74	0.237	7.34937e-143	slit guidance ligand 2 [Source:MGI Symbol;Acc:MGI:1315205]
In18	Slc30a3	1.62575e-108	0.717181	0.752	0.278	9.06809e-104	solute carrier family 30 (zinc transporter), member 3 [Source:MGI Symbol;Acc:MGI:1345280]
In18	Gad1	1.14535e-104	0.689963	0.802	0.293	6.38854e-100	glutamate decarboxylase 1 [Source:MGI Symbol;Acc:MGI:95632]
In18	Fat1	2.69973e-101	0.776008	0.6	0.197	1.50586e-96	FAT atypical cadherin 1 [Source:MGI Symbol;Acc:MGI:109168]
In18	Whrn	2.07844e-97	0.525062	0.576	0.181	1.15931e-92	whirlin [Source:MGI Symbol;Acc:MGI:2682003]
In18	Ecel1	4.37844e-95	0.501294	0.367	0.081	2.44221e-90	endothelin converting enzyme-like 1 [Source:MGI Symbol;Acc:MGI:1343461]
In18	Aldoc	1.19738e-88	0.483072	0.483	0.139	6.67875e-84	aldolase C, fructose-bisphosphate [Source:MGI Symbol;Acc:MGI:101863]
In18	Lynx1	1.0831e-85	0.47803	0.598	0.214	6.04133e-81	Ly6/neurotoxin 1 [Source:MGI Symbol;Acc:MGI:1345180]
In18	9530059O14Rik	3.92242e-81	0.511985	0.686	0.276	2.18785e-76	RIKEN cDNA 9530059O14 gene [Source:MGI Symbol;Acc:MGI:2442421]
In18	Epha4	1.56135e-76	0.625212	0.636	0.253	8.70889e-72	Eph receptor A4 [Source:MGI Symbol;Acc:MGI:98277]
In18	Frmpd3	5.08579e-76	0.459633	0.643	0.252	2.83675e-71	FERM and PDZ domain containing 3 [Source:MGI Symbol;Acc:MGI:3646547]
In18	Dgkg	1.20221e-72	0.464182	0.624	0.241	6.70571e-68	diacylglycerol kinase, gamma [Source:MGI Symbol;Acc:MGI:105060]
In18	9630014M24Rik	7.68531e-70	0.532404	0.633	0.276	4.28671e-65	RIKEN cDNA 9630014M24 gene [Source:MGI Symbol;Acc:MGI:3588234]
In18	Gm30382	1.9323e-64	0.549495	0.524	0.195	1.0778e-59	predicted gene, 30382 [Source:MGI Symbol;Acc:MGI:5589541]
In18	Grik3	2.1655e-61	0.457034	0.581	0.234	1.20787e-56	glutamate receptor, ionotropic, kainate 3 [Source:MGI Symbol;Acc:MGI:95816]
In18	Limk1	8.81396e-60	0.426414	0.621	0.284	4.91625e-55	LIM-domain containing, protein kinase [Source:MGI Symbol;Acc:MGI:104572]
In18	Cachd1	1.44143e-57	0.446125	0.56	0.233	8.03999e-53	cache domain containing 1 [Source:MGI Symbol;Acc:MGI:2444177]
In18	Nppc	2.23498e-56	0.603588	0.588	0.25	1.24663e-51	natriuretic peptide type C [Source:MGI Symbol;Acc:MGI:97369]
In18	Nr2f2	1.10442e-55	0.736461	0.493	0.195	6.16021e-51	nuclear receptor subfamily 2, group F, member 2 [Source:MGI Symbol;Acc:MGI:1352452]
In18	Pantr1	1.15643e-54	0.476827	0.498	0.205	6.45035e-50	POU domain, class 3, transcription factor 3 adjacent noncoding transcript 1 [Source:MGI Symbol;Acc:MGI:1913547]
In18	Lratd1	7.85327e-53	0.580833	0.581	0.278	4.3804e-48	LRAT domain containing 1 [Source:MGI Symbol;Acc:MGI:2145011]
In18	Vgf	3.90236e-40	0.778998	0.536	0.272	2.17666e-35	VGF nerve growth factor inducible [Source:MGI Symbol;Acc:MGI:1343180]

## Sheet: S_Table_2
Supplementary Table 2 Top25 genes for excitatoy neuronal clusters of spinal dorsal horn neuronal atlas
Wilcoxon Rank Sum test was used to identify differentially expressed genes
cluster	gene	p_val	avg_log2FC	pct.1	pct.2	p_val_adj	gene description
Ex10	Nts	0	1.92397	0.658	0.18	0	neurotensin [Source:MGI Symbol;Acc:MGI:1328351]
Ex10	Gm1715	0	1.74961	0.659	0.159	0	predicted gene 1715 [Source:MGI Symbol;Acc:MGI:2686561]
Ex10	Car8	0	1.50551	0.761	0.241	0	carbonic anhydrase 8 [Source:MGI Symbol;Acc:MGI:88253]
Ex10	Sel1l3	0	1.35169	0.707	0.178	0	sel-1 suppressor of lin-12-like 3 (C. elegans) [Source:MGI Symbol;Acc:MGI:1916941]
Ex10	Mctp2	0	1.15941	0.777	0.288	0	multiple C2 domains, transmembrane 2 [Source:MGI Symbol;Acc:MGI:2685335]
Ex10	Cdh20	0	1.02195	0.746	0.269	0	cadherin 20 [Source:MGI Symbol;Acc:MGI:1346069]
Ex10	Trh	0	0.871812	0.343	0.04	0	thyrotropin releasing hormone [Source:MGI Symbol;Acc:MGI:98823]
Ex10	Scara5	0	0.730312	0.52	0.114	0	scavenger receptor class A, member 5 [Source:MGI Symbol;Acc:MGI:1918395]
Ex10	Lama4	1.43547e-290	1.01875	0.619	0.221	8.00675e-286	laminin, alpha 4 [Source:MGI Symbol;Acc:MGI:109321]
Ex10	Gm2694	7.41076e-237	0.645292	0.623	0.204	4.13357e-232	predicted gene 2694 [Source:MGI Symbol;Acc:MGI:3780864]
Ex10	Masp1	1.313e-235	0.655821	0.462	0.127	7.32365e-231	mannan-binding lectin serine peptidase 1 [Source:MGI Symbol;Acc:MGI:88492]
Ex10	Kcng2	3.31735e-201	0.620494	0.552	0.196	1.85035e-196	potassium voltage-gated channel, subfamily G, member 2 [Source:MGI Symbol;Acc:MGI:3694646]
Ex10	Hunk	3.3483e-196	0.770142	0.633	0.272	1.86761e-191	hormonally upregulated Neu-associated kinase [Source:MGI Symbol;Acc:MGI:1347352]
Ex10	Cbln1	4.25491e-196	0.739458	0.626	0.229	2.3733e-191	cerebellin 1 precursor protein [Source:MGI Symbol;Acc:MGI:88281]
Ex10	Hspb1	1.3328e-189	0.860498	0.393	0.106	7.43409e-185	heat shock protein 1 [Source:MGI Symbol;Acc:MGI:96240]
Ex10	Plpp3	4.26948e-184	0.99804	0.598	0.266	2.38143e-179	phospholipid phosphatase 3 [Source:MGI Symbol;Acc:MGI:1915166]
Ex10	Glis1	1.58706e-182	0.681936	0.646	0.286	8.85228e-178	GLIS family zinc finger 1 [Source:MGI Symbol;Acc:MGI:2386723]
Ex10	Cgnl1	2.9251e-175	0.68483	0.57	0.242	1.63156e-170	cingulin-like 1 [Source:MGI Symbol;Acc:MGI:1915428]
Ex10	Gpld1	1.55025e-161	0.623475	0.561	0.256	8.64698e-157	glycosylphosphatidylinositol specific phospholipase D1 [Source:MGI Symbol;Acc:MGI:106604]
Ex10	Fgf10	9.63581e-136	0.749857	0.535	0.256	5.37466e-131	fibroblast growth factor 10 [Source:MGI Symbol;Acc:MGI:1099809]
Ex10	Traip	7.82391e-126	0.697949	0.563	0.288	4.36402e-121	TRAF-interacting protein [Source:MGI Symbol;Acc:MGI:1096377]
Ex10	Slc16a10	7.07119e-117	0.755626	0.544	0.291	3.94417e-112	solute carrier family 16 (monocarboxylic acid transporters), member 10 [Source:MGI Symbol;Acc:MGI:1919722]
Ex10	Rspo2	8.09372e-104	0.99973	0.421	0.192	4.51452e-99	R-spondin 2 [Source:MGI Symbol;Acc:MGI:1922667]
Ex10	Tll1	4.40023e-74	0.6938	0.464	0.275	2.45436e-69	tolloid-like [Source:MGI Symbol;Acc:MGI:106923]
Ex10	Palld	1.57083e-50	0.675147	0.426	0.28	8.7618e-46	palladin, cytoskeletal associated protein [Source:MGI Symbol;Acc:MGI:1919583]
cluster	gene	p_val	avg_log2FC	pct.1	pct.2	p_val_adj	gene description
Ex11	Cck	0	3.14668	0.946	0.298	0	cholecystokinin [Source:MGI Symbol;Acc:MGI:88297]
Ex11	Nts	0	2.49437	0.853	0.184	0	neurotensin [Source:MGI Symbol;Acc:MGI:1328351]
Ex11	Trh	0	1.86352	0.574	0.038	0	thyrotropin releasing hormone [Source:MGI Symbol;Acc:MGI:98823]
Ex11	Car8	0	1.86005	0.958	0.246	0	carbonic anhydrase 8 [Source:MGI Symbol;Acc:MGI:88253]
Ex11	Gm2694	0	1.51531	0.94	0.202	0	predicted gene 2694 [Source:MGI Symbol;Acc:MGI:3780864]
Ex11	Hspb1	0	1.51508	0.857	0.095	0	heat shock protein 1 [Source:MGI Symbol;Acc:MGI:96240]
Ex11	Cbln1	0	1.49246	0.94	0.227	0	cerebellin 1 precursor protein [Source:MGI Symbol;Acc:MGI:88281]
Ex11	Gm1715	0	1.31377	0.726	0.169	0	predicted gene 1715 [Source:MGI Symbol;Acc:MGI:2686561]
Ex11	Rprm	0	1.29468	0.814	0.159	0	reprimo, TP53 dependent G2 arrest mediator candidate [Source:MGI Symbol;Acc:MGI:1915124]
Ex11	Sel1l3	0	1.10391	0.838	0.185	0	sel-1 suppressor of lin-12-like 3 (C. elegans) [Source:MGI Symbol;Acc:MGI:1916941]
Ex11	Bok	0	0.965976	0.842	0.256	0	BCL2-related ovarian killer [Source:MGI Symbol;Acc:MGI:1858494]
Ex11	Masp1	0	0.92092	0.751	0.124	0	mannan-binding lectin serine peptidase 1 [Source:MGI Symbol;Acc:MGI:88492]
Ex11	Ucn3	0	0.706233	0.399	0.033	0	urocortin 3 [Source:MGI Symbol;Acc:MGI:1932970]
Ex11	Cdkl4	1.28166e-269	0.793312	0.798	0.254	7.14882e-265	cyclin-dependent kinase-like 4 [Source:MGI Symbol;Acc:MGI:3587025]
Ex11	Kcng2	3.12079e-245	0.708415	0.726	0.198	1.74071e-240	potassium voltage-gated channel, subfamily G, member 2 [Source:MGI Symbol;Acc:MGI:3694646]
Ex11	Lama4	1.15176e-240	0.821404	0.731	0.226	6.42429e-236	laminin, alpha 4 [Source:MGI Symbol;Acc:MGI:109321]
Ex11	Glis1	2.91264e-231	0.776408	0.832	0.288	1.62461e-226	GLIS family zinc finger 1 [Source:MGI Symbol;Acc:MGI:2386723]
Ex11	Plpp3	5.4817e-226	1.06006	0.768	0.267	3.05758e-221	phospholipid phosphatase 3 [Source:MGI Symbol;Acc:MGI:1915166]
Ex11	Bhlhe40	8.52081e-218	0.776349	0.757	0.267	4.75274e-213	basic helix-loop-helix family, member e40 [Source:MGI Symbol;Acc:MGI:1097714]
Ex11	Hunk	1.02669e-217	0.831758	0.795	0.274	5.72667e-213	hormonally upregulated Neu-associated kinase [Source:MGI Symbol;Acc:MGI:1347352]
Ex11	Mctp2	5.91125e-187	0.740095	0.804	0.299	3.29718e-182	multiple C2 domains, transmembrane 2 [Source:MGI Symbol;Acc:MGI:2685335]
Ex11	Fam174b	2.97413e-182	0.661577	0.653	0.223	1.65891e-177	family with sequence similarity 174, member B [Source:MGI Symbol;Acc:MGI:3698178]
Ex11	Fgf10	2.88828e-179	0.75535	0.716	0.256	1.61102e-174	fibroblast growth factor 10 [Source:MGI Symbol;Acc:MGI:1099809]
Ex11	Hbegf	9.83997e-179	0.671551	0.692	0.236	5.48854e-174	heparin-binding EGF-like growth factor [Source:MGI Symbol;Acc:MGI:96070]
Ex11	Tlx3	2.8801e-164	0.71004	0.756	0.278	1.60646e-159	T cell leukemia, homeobox 3 [Source:MGI Symbol;Acc:MGI:1351209]
cluster	gene	p_val	avg_log2FC	pct.1	pct.2	p_val_adj	gene description
Ex12	Bnc2	0	3.35282	1	0.226	0	basonuclin 2 [Source:MGI Symbol;Acc:MGI:2443805]
Ex12	Mgp	0	1.47464	0.305	0.014	0	matrix Gla protein [Source:MGI Symbol;Acc:MGI:96976]
Ex12	Ccdc187	0	0.838493	0.528	0.061	0	coiled-coil domain containing 187 [Source:MGI Symbol;Acc:MGI:3045295]
Ex12	Nptx2	9.32671e-229	1.21955	0.705	0.193	5.20225e-224	neuronal pentraxin 2 [Source:MGI Symbol;Acc:MGI:1858209]
Ex12	Lbhd2	6.15964e-228	0.706704	0.346	0.041	3.43572e-223	LBH domain containing 2 [Source:MGI Symbol;Acc:MGI:2685744]
Ex12	Ccdc172	2.096e-205	0.946575	0.643	0.15	1.1691e-200	coiled-coil domain containing 172 [Source:MGI Symbol;Acc:MGI:1922895]
Ex12	Tacr3	2.81748e-168	0.923406	0.627	0.178	1.57153e-163	tachykinin receptor 3 [Source:MGI Symbol;Acc:MGI:892968]
Ex12	Mafa	3.98871e-168	1.44068	0.52	0.13	2.22482e-163	v-maf musculoaponeurotic fibrosarcoma oncogene family, protein A (avian) [Source:MGI Symbol;Acc:MGI:2673307]
Ex12	Npy1r	6.24259e-137	0.764383	0.598	0.187	3.48199e-132	neuropeptide Y receptor Y1 [Source:MGI Symbol;Acc:MGI:104963]
Ex12	Cbln2	5.661e-121	0.713069	0.639	0.235	3.15759e-116	cerebellin 2 precursor protein [Source:MGI Symbol;Acc:MGI:88282]
Ex12	Trhr	1.28727e-104	1.38632	0.417	0.126	7.18016e-100	thyrotropin releasing hormone receptor [Source:MGI Symbol;Acc:MGI:98824]
Ex12	Gm49678	2.69115e-104	1.82341	0.551	0.229	1.50107e-99	predicted gene, 49678 [Source:MGI Symbol;Acc:MGI:6215126]
Ex12	Nxpe4	2.373e-102	1.06824	0.46	0.156	1.32361e-97	neurexophilin and PC-esterase domain family, member 4 [Source:MGI Symbol;Acc:MGI:1924792]
Ex12	Myo5b	4.5247e-98	0.698081	0.623	0.238	2.52379e-93	myosin VB [Source:MGI Symbol;Acc:MGI:106598]
Ex12	Igf1	8.51327e-92	0.849423	0.377	0.106	4.74853e-87	insulin-like growth factor 1 [Source:MGI Symbol;Acc:MGI:96432]
Ex12	Ndst3	2.39899e-89	0.723542	0.641	0.295	1.33811e-84	N-deacetylase/N-sulfotransferase (heparan glucosaminyl) 3 [Source:MGI Symbol;Acc:MGI:1932544]
Ex12	Mia	3.02128e-89	0.702621	0.384	0.108	1.68521e-84	MIA SH3 domain containing [Source:MGI Symbol;Acc:MGI:109615]
Ex12	Frzb	5.15808e-74	0.699607	0.617	0.284	2.87707e-69	frizzled-related protein [Source:MGI Symbol;Acc:MGI:892032]
Ex12	Cbln1	1.87787e-63	0.928562	0.524	0.245	1.04744e-58	cerebellin 1 precursor protein [Source:MGI Symbol;Acc:MGI:88281]
Ex12	Socs2	6.02832e-61	0.668509	0.544	0.271	3.36248e-56	suppressor of cytokine signaling 2 [Source:MGI Symbol;Acc:MGI:1201787]
Ex12	Chst9	3.38237e-54	1.00529	0.412	0.187	1.88662e-49	carbohydrate (N-acetylgalactosamine 4-0) sulfotransferase 9 [Source:MGI Symbol;Acc:MGI:1918617]
Ex12	Nhsl1	1.98282e-52	0.763878	0.491	0.26	1.10598e-47	NHS-like 1 [Source:MGI Symbol;Acc:MGI:106390]
Ex12	Gm2694	3.84161e-50	0.759849	0.464	0.222	2.14277e-45	predicted gene 2694 [Source:MGI Symbol;Acc:MGI:3780864]
Ex12	Ntn4	2.92557e-41	0.701241	0.452	0.249	1.63183e-36	netrin 4 [Source:MGI Symbol;Acc:MGI:1888978]
Ex12	Hmga2	8.07714e-27	0.824755	0.441	0.283	4.50527e-22	high mobility group AT-hook 2 [Source:MGI Symbol;Acc:MGI:101761]
cluster	gene	p_val	avg_log2FC	pct.1	pct.2	p_val_adj	gene description
Ex13	Cbln2	0	2.35647	0.92	0.229	0	cerebellin 2 precursor protein [Source:MGI Symbol;Acc:MGI:88282]
Ex13	Calcrl	0	1.95589	0.796	0.085	0	calcitonin receptor-like [Source:MGI Symbol;Acc:MGI:1926944]
Ex13	Mafa	0	1.87579	0.823	0.123	0	v-maf musculoaponeurotic fibrosarcoma oncogene family, protein A (avian) [Source:MGI Symbol;Acc:MGI:2673307]
Ex13	Lamb1	0	1.68471	0.886	0.248	0	laminin B1 [Source:MGI Symbol;Acc:MGI:96743]
Ex13	Gm49678	9.24931e-301	2.41864	0.848	0.222	5.15908e-296	predicted gene, 49678 [Source:MGI Symbol;Acc:MGI:6215126]
Ex13	Bnc2	1.84028e-273	1.98682	0.867	0.231	1.02647e-268	basonuclin 2 [Source:MGI Symbol;Acc:MGI:2443805]
Ex13	Plch2	2.47339e-197	0.922406	0.737	0.209	1.37961e-192	phospholipase C, eta 2 [Source:MGI Symbol;Acc:MGI:2443078]
Ex13	Otof	1.93728e-176	1.01807	0.623	0.163	1.08058e-171	otoferlin [Source:MGI Symbol;Acc:MGI:1891247]
Ex13	Hs3st2	1.53729e-157	0.748468	0.402	0.074	8.57467e-153	heparan sulfate (glucosamine) 3-O-sulfotransferase 2 [Source:MGI Symbol;Acc:MGI:1333802]
Ex13	Tacr1	2.47116e-155	0.88551	0.451	0.095	1.37836e-150	tachykinin receptor 1 [Source:MGI Symbol;Acc:MGI:98475]
Ex13	St3gal1	2.44142e-149	1.06076	0.594	0.183	1.36178e-144	ST3 beta-galactoside alpha-2,3-sialyltransferase 1 [Source:MGI Symbol;Acc:MGI:98304]
Ex13	Cbln1	9.39176e-148	1.03087	0.731	0.24	5.23853e-143	cerebellin 1 precursor protein [Source:MGI Symbol;Acc:MGI:88281]
Ex13	Cnih3	6.33403e-140	1.46798	0.524	0.144	3.53299e-135	cornichon family AMPA receptor auxiliary protein 3 [Source:MGI Symbol;Acc:MGI:1920228]
Ex13	Col18a1	4.70337e-121	0.748669	0.503	0.143	2.62344e-116	collagen, type XVIII, alpha 1 [Source:MGI Symbol;Acc:MGI:88451]
Ex13	Actn2	2.07468e-119	0.936463	0.667	0.258	1.15722e-114	actinin alpha 2 [Source:MGI Symbol;Acc:MGI:109192]
Ex13	Igsf21	3.26246e-108	0.713468	0.566	0.202	1.81973e-103	immunoglobulin superfamily, member 21 [Source:MGI Symbol;Acc:MGI:2681842]
Ex13	Gm2694	1.16321e-103	0.721699	0.623	0.219	6.48816e-99	predicted gene 2694 [Source:MGI Symbol;Acc:MGI:3780864]
Ex13	Hbegf	2.68083e-102	0.792394	0.606	0.243	1.49531e-97	heparin-binding EGF-like growth factor [Source:MGI Symbol;Acc:MGI:96070]
Ex13	Speer4e	1.33249e-98	0.758803	0.518	0.184	7.43237e-94	spermatogenesis associated glutamate (E)-rich protein 4e [Source:MGI Symbol;Acc:MGI:2668871]
Ex13	Igfbp7	3.97869e-79	0.732924	0.507	0.199	2.21923e-74	insulin-like growth factor binding protein 7 [Source:MGI Symbol;Acc:MGI:1352480]
Ex13	Epha4	9.78055e-76	0.737752	0.583	0.253	5.45539e-71	Eph receptor A4 [Source:MGI Symbol;Acc:MGI:98277]
Ex13	Fam78b	2.22849e-74	0.70589	0.571	0.272	1.24301e-69	family with sequence similarity 78, member B [Source:MGI Symbol;Acc:MGI:2443050]
Ex13	Dhrs3	1.35635e-64	0.74864	0.429	0.158	7.56543e-60	dehydrogenase/reductase (SDR family) member 3 [Source:MGI Symbol;Acc:MGI:1315215]
Ex13	Plcxd2	1.39153e-55	0.748118	0.562	0.296	7.76168e-51	phosphatidylinositol-specific phospholipase C, X domain containing 2 [Source:MGI Symbol;Acc:MGI:3647874]
Ex13	Gm1715	1.1792e-38	0.84238	0.394	0.183	6.57735e-34	predicted gene 1715 [Source:MGI Symbol;Acc:MGI:2686561]
cluster	gene	p_val	avg_log2FC	pct.1	pct.2	p_val_adj	gene description
Ex14	Nts	0	3.50695	0.865	0.189	0	neurotensin [Source:MGI Symbol;Acc:MGI:1328351]
Ex14	Dhrs3	0	1.22881	0.803	0.147	0	dehydrogenase/reductase (SDR family) member 3 [Source:MGI Symbol;Acc:MGI:1315215]
Ex14	C1ql3	9.2862e-302	1.10567	0.812	0.198	5.17966e-297	C1q-like 3 [Source:MGI Symbol;Acc:MGI:2387350]
Ex14	Maf	2.71998e-238	1.0844	0.683	0.154	1.51715e-233	avian musculoaponeurotic fibrosarcoma oncogene homolog [Source:MGI Symbol;Acc:MGI:96909]
Ex14	Jag1	1.22781e-216	0.896002	0.579	0.126	6.8485e-212	jagged 1 [Source:MGI Symbol;Acc:MGI:1095416]
Ex14	Gabra1	1.50701e-199	0.986217	0.734	0.236	8.40581e-195	gamma-aminobutyric acid (GABA) A receptor, subunit alpha 1 [Source:MGI Symbol;Acc:MGI:95613]
Ex14	Nppc	5.81837e-183	1.0056	0.761	0.243	3.24537e-178	natriuretic peptide type C [Source:MGI Symbol;Acc:MGI:97369]
Ex14	Golim4	5.1663e-178	0.765496	0.573	0.142	2.88166e-173	golgi integral membrane protein 4 [Source:MGI Symbol;Acc:MGI:1920374]
Ex14	Gabra4	3.8232e-168	0.837534	0.767	0.283	2.1325e-163	gamma-aminobutyric acid (GABA) A receptor, subunit alpha 4 [Source:MGI Symbol;Acc:MGI:95616]
Ex14	Pter	8.53695e-165	0.782098	0.704	0.242	4.76174e-160	phosphotriesterase related [Source:MGI Symbol;Acc:MGI:107372]
Ex14	Slc30a3	3.1141e-156	0.76007	0.778	0.274	1.73698e-151	solute carrier family 30 (zinc transporter), member 3 [Source:MGI Symbol;Acc:MGI:1345280]
Ex14	Gm2694	4.54822e-155	0.720151	0.7	0.215	2.53691e-150	predicted gene 2694 [Source:MGI Symbol;Acc:MGI:3780864]
Ex14	Spef2	4.96393e-142	0.640449	0.455	0.111	2.76878e-137	sperm flagellar 2 [Source:MGI Symbol;Acc:MGI:2443727]
Ex14	Mafa	2.53009e-137	0.56952	0.512	0.13	1.41123e-132	v-maf musculoaponeurotic fibrosarcoma oncogene family, protein A (avian) [Source:MGI Symbol;Acc:MGI:2673307]
Ex14	Hepacam	1.63329e-136	0.598136	0.459	0.113	9.11018e-132	hepatocyte cell adhesion molecule [Source:MGI Symbol;Acc:MGI:1920177]
Ex14	Cbln1	1.67698e-123	0.669678	0.696	0.24	9.35389e-119	cerebellin 1 precursor protein [Source:MGI Symbol;Acc:MGI:88281]
Ex14	Lmo1	2.96358e-119	0.654557	0.397	0.096	1.65302e-114	LIM domain only 1 [Source:MGI Symbol;Acc:MGI:102812]
Ex14	Pvalb	1.04816e-114	1.09258	0.323	0.07	5.84643e-110	parvalbumin [Source:MGI Symbol;Acc:MGI:97821]
Ex14	Arhgap22	3.94064e-114	0.542748	0.579	0.193	2.19801e-109	Rho GTPase activating protein 22 [Source:MGI Symbol;Acc:MGI:2443418]
Ex14	Galnt14	1.1738e-103	0.725554	0.704	0.293	6.54722e-99	polypeptide N-acetylgalactosaminyltransferase 14 [Source:MGI Symbol;Acc:MGI:1918935]
Ex14	Lamb1	2.53809e-95	0.60966	0.622	0.254	1.41569e-90	laminin B1 [Source:MGI Symbol;Acc:MGI:96743]
Ex14	Prkg2	1.07953e-84	0.791895	0.583	0.256	6.02142e-80	protein kinase, cGMP-dependent, type II [Source:MGI Symbol;Acc:MGI:108173]
Ex14	Diras2	3.99229e-79	0.555293	0.611	0.282	2.22682e-74	DIRAS family, GTP-binding RAS-like 2 [Source:MGI Symbol;Acc:MGI:1915453]
Ex14	Rspo2	1.33641e-68	0.892573	0.476	0.198	7.45422e-64	R-spondin 2 [Source:MGI Symbol;Acc:MGI:1922667]
Ex14	Calca	3.00386e-54	1.61243	0.385	0.17	1.6755e-49	calcitonin/calcitonin-related polypeptide, alpha [Source:MGI Symbol;Acc:MGI:2151253]
cluster	gene	p_val	avg_log2FC	pct.1	pct.2	p_val_adj	gene description
Ex15	Maf	0	2.27225	0.933	0.124	0	avian musculoaponeurotic fibrosarcoma oncogene homolog [Source:MGI Symbol;Acc:MGI:96909]
Ex15	Prkg2	0	1.41098	0.853	0.231	0	protein kinase, cGMP-dependent, type II [Source:MGI Symbol;Acc:MGI:108173]
Ex15	Syt2	0	1.37798	0.884	0.215	0	synaptotagmin II [Source:MGI Symbol;Acc:MGI:99666]
Ex15	Col27a1	0	1.30891	0.665	0.063	0	collagen, type XXVII, alpha 1 [Source:MGI Symbol;Acc:MGI:2672118]
Ex15	Lamb1	0	1.06482	0.746	0.236	0	laminin B1 [Source:MGI Symbol;Acc:MGI:96743]
Ex15	Plch2	0	1.05893	0.766	0.191	0	phospholipase C, eta 2 [Source:MGI Symbol;Acc:MGI:2443078]
Ex15	Rasa4	0	0.92953	0.741	0.242	0	RAS p21 protein activator 4 [Source:MGI Symbol;Acc:MGI:1858600]
Ex15	Dhrs3	0	0.877514	0.627	0.138	0	dehydrogenase/reductase (SDR family) member 3 [Source:MGI Symbol;Acc:MGI:1315215]
Ex15	Sema5b	0	0.85458	0.589	0.12	0	sema domain, seven thrombospondin repeats (type 1 and type 1-like), transmembrane domain (TM) and short cytoplasmic domain, (semaphorin) 5B [Source:MGI Symbol;Acc:MGI:107555]
Ex15	Golim4	0	0.768695	0.56	0.131	0	golgi integral membrane protein 4 [Source:MGI Symbol;Acc:MGI:1920374]
Ex15	Mafa	0	0.610247	0.563	0.116	0	v-maf musculoaponeurotic fibrosarcoma oncogene family, protein A (avian) [Source:MGI Symbol;Acc:MGI:2673307]
Ex15	Gm37717	0	0.607184	0.455	0.058	0	predicted gene, 37717 [Source:MGI Symbol;Acc:MGI:5610945]
Ex15	Itgav	6.25423e-304	0.619435	0.452	0.092	3.48848e-299	integrin alpha V [Source:MGI Symbol;Acc:MGI:96608]
Ex15	Rreb1	5.58215e-284	1.08839	0.726	0.278	3.11361e-279	ras responsive element binding protein 1 [Source:MGI Symbol;Acc:MGI:2443664]
Ex15	Gabra1	3.8117e-277	0.875349	0.662	0.226	2.12609e-272	gamma-aminobutyric acid (GABA) A receptor, subunit alpha 1 [Source:MGI Symbol;Acc:MGI:95613]
Ex15	Arhgap22	6.27064e-261	0.684899	0.587	0.181	3.49764e-256	Rho GTPase activating protein 22 [Source:MGI Symbol;Acc:MGI:2443418]
Ex15	E230016M11Rik	5.77019e-228	0.738155	0.672	0.27	3.2185e-223	RIKEN cDNA E230016M11 gene [Source:MGI Symbol;Acc:MGI:2443524]
Ex15	Slc30a3	7.81218e-199	0.699754	0.666	0.267	4.35748e-194	solute carrier family 30 (zinc transporter), member 3 [Source:MGI Symbol;Acc:MGI:1345280]
Ex15	Cbln1	1.78352e-196	0.740184	0.644	0.23	9.94815e-192	cerebellin 1 precursor protein [Source:MGI Symbol;Acc:MGI:88281]
Ex15	Tll1	2.02172e-188	0.799301	0.614	0.267	1.12767e-183	tolloid-like [Source:MGI Symbol;Acc:MGI:106923]
Ex15	C1ql3	1.40082e-186	0.592221	0.562	0.195	7.81352e-182	C1q-like 3 [Source:MGI Symbol;Acc:MGI:2387350]
Ex15	Gabra4	8.4449e-183	0.679619	0.637	0.277	4.7104e-178	gamma-aminobutyric acid (GABA) A receptor, subunit alpha 4 [Source:MGI Symbol;Acc:MGI:95616]
Ex15	Wscd1	1.28396e-182	0.626545	0.602	0.243	7.16165e-178	WSC domain containing 1 [Source:MGI Symbol;Acc:MGI:2448493]
Ex15	Kcna1	1.98679e-174	0.690828	0.644	0.295	1.10819e-169	potassium voltage-gated channel, shaker-related subfamily, member 1 [Source:MGI Symbol;Acc:MGI:96654]
Ex15	Galnt14	2.17307e-149	0.716261	0.624	0.286	1.2121e-144	polypeptide N-acetylgalactosaminyltransferase 14 [Source:MGI Symbol;Acc:MGI:1918935]
cluster	gene	p_val	avg_log2FC	pct.1	pct.2	p_val_adj	gene description
Ex16	Tac2	0	3.90599	0.909	0.262	0	tachykinin 2 [Source:MGI Symbol;Acc:MGI:98476]
Ex16	Il1rap	0	1.55539	0.912	0.288	0	interleukin 1 receptor accessory protein [Source:MGI Symbol;Acc:MGI:104975]
Ex16	Vwc2l	0	1.32207	0.855	0.257	0	von Willebrand factor C domain-containing protein 2-like [Source:MGI Symbol;Acc:MGI:2444069]
Ex16	Tmem114	0	0.989771	0.578	0.072	0	transmembrane protein 114 [Source:MGI Symbol;Acc:MGI:1921970]
Ex16	Pthlh	0	0.945305	0.651	0.089	0	parathyroid hormone-like peptide [Source:MGI Symbol;Acc:MGI:97800]
Ex16	Gmnc	0	0.623456	0.565	0.108	0	geminin coiled-coil domain containing [Source:MGI Symbol;Acc:MGI:2685452]
Ex16	Pou4f1	0	0.485229	0.364	0.046	0	POU domain, class 4, transcription factor 1 [Source:MGI Symbol;Acc:MGI:102525]
Ex16	Rxfp1	4.13838e-306	0.827975	0.578	0.127	2.3083e-301	relaxin/insulin-like family peptide receptor 1 [Source:MGI Symbol;Acc:MGI:2682211]
Ex16	Itga8	1.85194e-278	0.933605	0.764	0.272	1.03298e-273	integrin alpha 8 [Source:MGI Symbol;Acc:MGI:109442]
Ex16	Tmem200a	2.90184e-267	0.823287	0.735	0.242	1.61859e-262	transmembrane protein 200A [Source:MGI Symbol;Acc:MGI:1924470]
Ex16	Mylk	1.56005e-210	0.932392	0.611	0.218	8.70163e-206	myosin, light polypeptide kinase [Source:MGI Symbol;Acc:MGI:894806]
Ex16	Wnt5a	2.42141e-206	0.741933	0.533	0.151	1.35061e-201	wingless-type MMTV integration site family, member 5A [Source:MGI Symbol;Acc:MGI:98958]
Ex16	Col12a1	5.92876e-190	0.464812	0.414	0.099	3.30694e-185	collagen, type XII, alpha 1 [Source:MGI Symbol;Acc:MGI:88448]
Ex16	Bmp3	8.89123e-172	0.595179	0.675	0.239	4.95935e-167	bone morphogenetic protein 3 [Source:MGI Symbol;Acc:MGI:88179]
Ex16	Acvr1c	3.11627e-168	0.567941	0.419	0.111	1.73819e-163	activin A receptor, type IC [Source:MGI Symbol;Acc:MGI:2661081]
Ex16	Maf	6.49302e-162	0.648827	0.505	0.153	3.62168e-157	avian musculoaponeurotic fibrosarcoma oncogene homolog [Source:MGI Symbol;Acc:MGI:96909]
Ex16	Gm2115	6.96478e-152	0.446629	0.52	0.172	3.88482e-147	predicted gene 2115 [Source:MGI Symbol;Acc:MGI:3780284]
Ex16	Cnih3	1.16496e-148	0.720067	0.452	0.139	6.4979e-144	cornichon family AMPA receptor auxiliary protein 3 [Source:MGI Symbol;Acc:MGI:1920228]
Ex16	Dnmbp	1.51685e-142	0.560978	0.647	0.281	8.46067e-138	dynamin binding protein [Source:MGI Symbol;Acc:MGI:1917352]
Ex16	Colgalt2	3.09402e-134	0.467482	0.542	0.199	1.72578e-129	collagen beta(1-O)galactosyltransferase 2 [Source:MGI Symbol;Acc:MGI:2138232]
Ex16	Diras2	4.97824e-133	0.580995	0.619	0.275	2.77676e-128	DIRAS family, GTP-binding RAS-like 2 [Source:MGI Symbol;Acc:MGI:1915453]
Ex16	Arhgap22	4.81622e-126	0.450499	0.513	0.189	2.68639e-121	Rho GTPase activating protein 22 [Source:MGI Symbol;Acc:MGI:2443418]
Ex16	Actn2	3.69527e-119	0.438009	0.609	0.252	2.06115e-114	actinin alpha 2 [Source:MGI Symbol;Acc:MGI:109192]
Ex16	Galnt3	2.51903e-108	0.444233	0.467	0.183	1.40507e-103	polypeptide N-acetylgalactosaminyltransferase 3 [Source:MGI Symbol;Acc:MGI:894695]
Ex16	6530403H02Rik	4.84569e-23	0.460632	0.328	0.2	2.70283e-18	RIKEN cDNA 6530403H02 gene [Source:MGI Symbol;Acc:MGI:2444638]
cluster	gene	p_val	avg_log2FC	pct.1	pct.2	p_val_adj	gene description
Ex17	Rxrg	0	0.647546	0.566	0.097	0	retinoid X receptor gamma [Source:MGI Symbol;Acc:MGI:98216]
Ex17	Grpr	0	0.558653	0.484	0.057	0	gastrin releasing peptide receptor [Source:MGI Symbol;Acc:MGI:95836]
Ex17	Zfp831	5.35015e-238	0.639895	0.549	0.114	2.98421e-233	zinc finger protein 831 [Source:MGI Symbol;Acc:MGI:3641861]
Ex17	Gda	1.78453e-193	0.498849	0.434	0.088	9.95376e-189	guanine deaminase [Source:MGI Symbol;Acc:MGI:95678]
Ex17	Cacng3	4.38832e-174	0.675984	0.763	0.27	2.44772e-169	calcium channel, voltage-dependent, gamma subunit 3 [Source:MGI Symbol;Acc:MGI:1859165]
Ex17	Gpr101	7.53412e-162	0.503375	0.472	0.11	4.20238e-157	G protein-coupled receptor 101 [Source:MGI Symbol;Acc:MGI:2685211]
Ex17	Abcc9	2.2416e-161	0.450136	0.396	0.085	1.25032e-156	ATP-binding cassette, sub-family C (CFTR/MRP), member 9 [Source:MGI Symbol;Acc:MGI:1352630]
Ex17	Cdh9	2.00504e-157	0.629608	0.435	0.102	1.11837e-152	cadherin 9 [Source:MGI Symbol;Acc:MGI:107433]
Ex17	Sorcs2	8.60754e-147	0.596879	0.631	0.206	4.80111e-142	sortilin-related VPS10 domain containing receptor 2 [Source:MGI Symbol;Acc:MGI:1932289]
Ex17	Gpr149	1.68007e-108	0.855453	0.609	0.264	9.37109e-104	G protein-coupled receptor 149 [Source:MGI Symbol;Acc:MGI:2443628]
Ex17	Iqgap2	1.2664e-102	0.602719	0.56	0.222	7.0637e-98	IQ motif containing GTPase activating protein 2 [Source:MGI Symbol;Acc:MGI:2449975]
Ex17	Crim1	7.50042e-102	0.577158	0.66	0.279	4.18359e-97	cysteine rich transmembrane BMP regulator 1 (chordin like) [Source:MGI Symbol;Acc:MGI:1354756]
Ex17	C1ql1	1.68369e-98	0.885785	0.305	0.076	9.39128e-94	complement component 1, q subcomponent-like 1 [Source:MGI Symbol;Acc:MGI:1344400]
Ex17	Slit2	1.85927e-93	0.999138	0.543	0.238	1.03707e-88	slit guidance ligand 2 [Source:MGI Symbol;Acc:MGI:1315205]
Ex17	Col24a1	6.29946e-86	0.4986	0.397	0.133	3.51371e-81	collagen, type XXIV, alpha 1 [Source:MGI Symbol;Acc:MGI:1918605]
Ex17	Vwc2l	1.43096e-73	0.43182	0.609	0.273	7.98159e-69	von Willebrand factor C domain-containing protein 2-like [Source:MGI Symbol;Acc:MGI:2444069]
Ex17	Stk32b	6.17794e-71	0.500542	0.491	0.217	3.44593e-66	serine/threonine kinase 32B [Source:MGI Symbol;Acc:MGI:1927552]
Ex17	Prss12	3.02999e-70	0.536637	0.555	0.269	1.69007e-65	protease, serine 12 neurotrypsin (motopsin) [Source:MGI Symbol;Acc:MGI:1100881]
Ex17	Myo5b	1.66674e-69	0.788011	0.514	0.239	9.29676e-65	myosin VB [Source:MGI Symbol;Acc:MGI:106598]
Ex17	Tcerg1l	1.09544e-68	0.510934	0.576	0.283	6.11017e-64	transcription elongation regulator 1-like [Source:MGI Symbol;Acc:MGI:1917821]
Ex17	Rreb1	1.72006e-64	0.831331	0.552	0.294	9.59415e-60	ras responsive element binding protein 1 [Source:MGI Symbol;Acc:MGI:2443664]
Ex17	Gm29585	1.34741e-63	0.489378	0.547	0.263	7.51559e-59	predicted gene 29585 [Source:MGI Symbol;Acc:MGI:5580291]
Ex17	Eya4	1.10317e-60	0.505089	0.424	0.186	6.15327e-56	EYA transcriptional coactivator and phosphatase 4 [Source:MGI Symbol;Acc:MGI:1337104]
Ex17	Fbxl7	7.29764e-48	0.821734	0.402	0.198	4.07048e-43	F-box and leucine-rich repeat protein 7 [Source:MGI Symbol;Acc:MGI:3052506]
Ex17	Ccbe1	2.31592e-47	0.604908	0.377	0.172	1.29177e-42	collagen and calcium binding EGF domains 1 [Source:MGI Symbol;Acc:MGI:2445053]
cluster	gene	p_val	avg_log2FC	pct.1	pct.2	p_val_adj	gene description
Ex19	Meis2	0	1.32237	0.426	0.07	0	Meis homeobox 2 [Source:MGI Symbol;Acc:MGI:108564]
Ex19	Epha4	0	1.1946	0.766	0.223	0	Eph receptor A4 [Source:MGI Symbol;Acc:MGI:98277]
Ex19	Slit2	0	1.06748	0.699	0.213	0	slit guidance ligand 2 [Source:MGI Symbol;Acc:MGI:1315205]
Ex19	Pou4f1	0	0.836123	0.424	0.032	0	POU domain, class 4, transcription factor 1 [Source:MGI Symbol;Acc:MGI:102525]
Ex19	Tacr1	2.95098e-287	0.539809	0.392	0.082	1.646e-282	tachykinin receptor 1 [Source:MGI Symbol;Acc:MGI:98475]
Ex19	D130079A08Rik	2.47018e-269	0.635531	0.308	0.056	1.37782e-264	RIKEN cDNA D130079A08 gene [Source:MGI Symbol;Acc:MGI:2444500]
Ex19	Kcnmb2	1.87167e-226	0.821291	0.691	0.29	1.04398e-221	potassium large conductance calcium-activated channel, subfamily M, beta member 2 [Source:MGI Symbol;Acc:MGI:1919663]
Ex19	Mdga1	1.06162e-210	0.492286	0.451	0.141	5.92149e-206	MAM domain containing glycosylphosphatidylinositol anchor 1 [Source:MGI Symbol;Acc:MGI:1922012]
Ex19	Crim1	7.55306e-177	0.531373	0.63	0.267	4.21295e-172	cysteine rich transmembrane BMP regulator 1 (chordin like) [Source:MGI Symbol;Acc:MGI:1354756]
Ex19	Tmeff1	2.25121e-166	0.4585	0.624	0.287	1.25568e-161	transmembrane protein with EGF-like and two follistatin-like domains 1 [Source:MGI Symbol;Acc:MGI:1926810]
Ex19	Lifr	3.68309e-163	0.486865	0.624	0.282	2.05435e-158	LIF receptor alpha [Source:MGI Symbol;Acc:MGI:96788]
Ex19	Nfia	3.0102e-145	0.852881	0.566	0.262	1.67903e-140	nuclear factor I/A [Source:MGI Symbol;Acc:MGI:108056]
Ex19	Gm30382	2.7167e-137	0.459601	0.463	0.183	1.51532e-132	predicted gene, 30382 [Source:MGI Symbol;Acc:MGI:5589541]
Ex19	Plcxd2	3.58083e-130	0.561901	0.578	0.282	1.99731e-125	phosphatidylinositol-specific phospholipase C, X domain containing 2 [Source:MGI Symbol;Acc:MGI:3647874]
Ex19	Glra2	5.11226e-130	0.449062	0.586	0.284	2.85152e-125	glycine receptor, alpha 2 subunit [Source:MGI Symbol;Acc:MGI:95748]
Ex19	Lratd1	1.5842e-128	0.484881	0.558	0.264	8.83637e-124	LRAT domain containing 1 [Source:MGI Symbol;Acc:MGI:2145011]
Ex19	D130009I18Rik	7.69591e-128	0.831687	0.531	0.276	4.29263e-123	RIKEN cDNA D130009I18 gene [Source:MGI Symbol;Acc:MGI:2443663]
Ex19	Plk2	5.29249e-127	0.543028	0.611	0.298	2.95204e-122	polo like kinase 2 [Source:MGI Symbol;Acc:MGI:1099790]
Ex19	Stxbp6	3.50016e-122	0.456128	0.445	0.182	1.95232e-117	syntaxin binding protein 6 (amisyn) [Source:MGI Symbol;Acc:MGI:2384963]
Ex19	Pou6f2	6.95372e-104	0.523293	0.324	0.123	3.87865e-99	POU domain, class 6, transcription factor 2 [Source:MGI Symbol;Acc:MGI:2443631]
Ex19	Zic1	2.02562e-87	0.544826	0.466	0.246	1.12985e-82	zinc finger protein of the cerebellum 1 [Source:MGI Symbol;Acc:MGI:106683]
Ex19	Nfix	1.47657e-76	0.548948	0.494	0.281	8.23599e-72	nuclear factor I/X [Source:MGI Symbol;Acc:MGI:97311]
Ex19	Vgf	1.89644e-64	0.523289	0.469	0.263	1.0578e-59	VGF nerve growth factor inducible [Source:MGI Symbol;Acc:MGI:1343180]
Ex19	Chd7	1.40892e-59	0.579943	0.392	0.212	7.85866e-55	chromodomain helicase DNA binding protein 7 [Source:MGI Symbol;Acc:MGI:2444748]
Ex19	Tac1	3.7496e-35	0.750197	0.385	0.236	2.09145e-30	tachykinin 1 [Source:MGI Symbol;Acc:MGI:98474]
cluster	gene	p_val	avg_log2FC	pct.1	pct.2	p_val_adj	gene description
Ex20	Myo5b	0	1.69561	0.882	0.228	0	myosin VB [Source:MGI Symbol;Acc:MGI:106598]
Ex20	Col5a2	0	1.28048	0.61	0.098	0	collagen, type V, alpha 2 [Source:MGI Symbol;Acc:MGI:88458]
Ex20	Enpp1	0	1.26257	0.787	0.075	0	ectonucleotide pyrophosphatase/phosphodiesterase 1 [Source:MGI Symbol;Acc:MGI:97370]
Ex20	Qrfpr	0	0.991491	0.54	0.087	0	pyroglutamylated RFamide peptide receptor [Source:MGI Symbol;Acc:MGI:2677633]
Ex20	Notch2	0	0.928328	0.712	0.146	0	notch 2 [Source:MGI Symbol;Acc:MGI:97364]
Ex20	Gpr83	0	0.871662	0.593	0.086	0	G protein-coupled receptor 83 [Source:MGI Symbol;Acc:MGI:95712]
Ex20	Nmb	0	0.863164	0.402	0.043	0	neuromedin B [Source:MGI Symbol;Acc:MGI:1915289]
Ex20	Ptger3	4.10553e-304	1.14607	0.758	0.197	2.28998e-299	prostaglandin E receptor 3 (subtype EP3) [Source:MGI Symbol;Acc:MGI:97795]
Ex20	Pde5a	5.35491e-285	0.602426	0.425	0.056	2.98686e-280	phosphodiesterase 5A, cGMP-specific [Source:MGI Symbol;Acc:MGI:2651499]
Ex20	Sorcs2	4.25291e-281	1.10373	0.747	0.203	2.37219e-276	sortilin-related VPS10 domain containing receptor 2 [Source:MGI Symbol;Acc:MGI:1932289]
Ex20	Tcerg1l	2.37387e-266	1.01664	0.84	0.275	1.3241e-261	transcription elongation regulator 1-like [Source:MGI Symbol;Acc:MGI:1917821]
Ex20	Gcnt2	7.57623e-245	0.914659	0.722	0.203	4.22587e-240	glucosaminyl (N-acetyl) transferase 2, I-branching enzyme [Source:MGI Symbol;Acc:MGI:1100870]
Ex20	Ppfibp1	9.94242e-233	0.893554	0.708	0.197	5.54568e-228	PTPRF interacting protein, binding protein 1 (liprin beta 1) [Source:MGI Symbol;Acc:MGI:1914783]
Ex20	Atp8b1	5.70394e-215	0.636937	0.477	0.092	3.18155e-210	ATPase, class I, type 8B, member 1 [Source:MGI Symbol;Acc:MGI:1859665]
Ex20	Moxd1	1.09149e-175	0.623907	0.403	0.08	6.08811e-171	monooxygenase, DBH-like 1 [Source:MGI Symbol;Acc:MGI:1921582]
Ex20	Prlr	1.79971e-172	1.08014	0.738	0.273	1.00384e-167	prolactin receptor [Source:MGI Symbol;Acc:MGI:97763]
Ex20	Cacng5	1.57337e-163	0.634204	0.633	0.202	8.77594e-159	calcium channel, voltage-dependent, gamma subunit 5 [Source:MGI Symbol;Acc:MGI:2157946]
Ex20	Drd2	5.92875e-161	0.668871	0.603	0.185	3.30694e-156	dopamine receptor D2 [Source:MGI Symbol;Acc:MGI:94924]
Ex20	Pou6f2	2.47437e-160	1.45495	0.473	0.126	1.38016e-155	POU domain, class 6, transcription factor 2 [Source:MGI Symbol;Acc:MGI:2443631]
Ex20	Id4	1.72726e-140	0.897242	0.703	0.292	9.63431e-136	inhibitor of DNA binding 4 [Source:MGI Symbol;Acc:MGI:99414]
Ex20	Kcnk13	9.48196e-137	0.704869	0.678	0.254	5.28885e-132	potassium channel, subfamily K, member 13 [Source:MGI Symbol;Acc:MGI:2384976]
Ex20	Lmo4	5.88307e-120	0.798889	0.62	0.249	3.28146e-115	LIM domain only 4 [Source:MGI Symbol;Acc:MGI:109360]
Ex20	Grp	2.65956e-114	0.728939	0.727	0.283	1.48345e-109	gastrin releasing peptide [Source:MGI Symbol;Acc:MGI:95833]
Ex20	Diras2	5.04187e-89	0.619778	0.603	0.281	2.81225e-84	DIRAS family, GTP-binding RAS-like 2 [Source:MGI Symbol;Acc:MGI:1915453]
Ex20	Palld	1.03605e-68	0.754781	0.552	0.279	5.77887e-64	palladin, cytoskeletal associated protein [Source:MGI Symbol;Acc:MGI:1919583]
cluster	gene	p_val	avg_log2FC	pct.1	pct.2	p_val_adj	gene description
Ex21	Tac1	0	3.70147	0.989	0.219	0	tachykinin 1 [Source:MGI Symbol;Acc:MGI:98474]
Ex21	Lmo3	0	2.62857	0.994	0.297	0	LIM domain only 3 [Source:MGI Symbol;Acc:MGI:102810]
Ex21	Id4	0	1.27127	0.958	0.281	0	inhibitor of DNA binding 4 [Source:MGI Symbol;Acc:MGI:99414]
Ex21	Ap1s2	0	1.21508	0.949	0.289	0	adaptor-related protein complex 1, sigma 2 subunit [Source:MGI Symbol;Acc:MGI:1889383]
Ex21	Cacng3	0	1.0955	0.925	0.264	0	calcium channel, voltage-dependent, gamma subunit 3 [Source:MGI Symbol;Acc:MGI:1859165]
Ex21	Gpr101	0	1.00268	0.866	0.095	0	G protein-coupled receptor 101 [Source:MGI Symbol;Acc:MGI:2685211]
Ex21	Cbln4	0	0.977063	0.827	0.098	0	cerebellin 4 precursor protein [Source:MGI Symbol;Acc:MGI:2154433]
Ex21	Adra2a	0	0.950785	0.846	0.093	0	adrenergic receptor, alpha 2a [Source:MGI Symbol;Acc:MGI:87934]
Ex21	Myo5b	0	0.893529	0.89	0.225	0	myosin VB [Source:MGI Symbol;Acc:MGI:106598]
Ex21	Otof	0	0.87892	0.902	0.148	0	otoferlin [Source:MGI Symbol;Acc:MGI:1891247]
Ex21	D630023F18Rik	0	0.87832	0.804	0.077	0	RIKEN cDNA D630023F18 gene [Source:MGI Symbol;Acc:MGI:2138198]
Ex21	Fam163a	0	0.87329	0.805	0.115	0	family with sequence similarity 163, member A [Source:MGI Symbol;Acc:MGI:3618859]
Ex21	Ighm	0	0.840876	0.769	0.155	0	immunoglobulin heavy constant mu [Source:MGI Symbol;Acc:MGI:96448]
Ex21	Unc5cl	0	0.80912	0.798	0.099	0	unc-5 family C-terminal like [Source:MGI Symbol;Acc:MGI:1923839]
Ex21	Nos1	0	0.802699	0.789	0.135	0	nitric oxide synthase 1, neuronal [Source:MGI Symbol;Acc:MGI:97360]
Ex21	Aard	0	0.790267	0.799	0.179	0	alanine and arginine rich domain containing protein [Source:MGI Symbol;Acc:MGI:2181621]
Ex21	Ngb	1.59927e-298	0.912131	0.845	0.245	8.9204e-294	neuroglobin [Source:MGI Symbol;Acc:MGI:2151886]
Ex21	Ptger3	1.19214e-296	0.780145	0.768	0.195	6.6495e-292	prostaglandin E receptor 3 (subtype EP3) [Source:MGI Symbol;Acc:MGI:97795]
Ex21	Htr4	1.16268e-246	0.753882	0.771	0.229	6.4852e-242	5 hydroxytryptamine (serotonin) receptor 4 [Source:MGI Symbol;Acc:MGI:109246]
Ex21	Epha3	3.13893e-228	0.91201	0.849	0.299	1.75083e-223	Eph receptor A3 [Source:MGI Symbol;Acc:MGI:99612]
Ex21	Arhgap42	1.28617e-209	0.895968	0.784	0.296	7.17402e-205	Rho GTPase activating protein 42 [Source:MGI Symbol;Acc:MGI:1918794]
Ex21	Nnat	2.91255e-179	0.824219	0.558	0.152	1.62456e-174	neuronatin [Source:MGI Symbol;Acc:MGI:104716]
Ex21	Gm29585	1.27098e-157	0.759544	0.688	0.257	7.08929e-153	predicted gene 29585 [Source:MGI Symbol;Acc:MGI:5580291]
Ex21	Chrna7	3.60983e-148	0.958677	0.68	0.255	2.01349e-143	cholinergic receptor, nicotinic, alpha polypeptide 7 [Source:MGI Symbol;Acc:MGI:99779]
Ex21	4930562C15Rik	1.02136e-147	0.779134	0.596	0.196	5.69696e-143	RIKEN cDNA 4930562C15 gene [Source:MGI Symbol;Acc:MGI:1926059]
cluster	gene	p_val	avg_log2FC	pct.1	pct.2	p_val_adj	gene description
Ex22	Lmo3	0	2.20092	0.981	0.294	0	LIM domain only 3 [Source:MGI Symbol;Acc:MGI:102810]
Ex22	Tac1	0	2.05714	0.95	0.217	0	tachykinin 1 [Source:MGI Symbol;Acc:MGI:98474]
Ex22	Unc5cl	0	1.45885	0.682	0.101	0	unc-5 family C-terminal like [Source:MGI Symbol;Acc:MGI:1923839]
Ex22	Notch2	0	1.2737	0.716	0.141	0	notch 2 [Source:MGI Symbol;Acc:MGI:97364]
Ex22	Otof	0	1.02098	0.692	0.153	0	otoferlin [Source:MGI Symbol;Acc:MGI:1891247]
Ex22	Myo5b	3.47866e-284	1.14475	0.758	0.228	1.94032e-279	myosin VB [Source:MGI Symbol;Acc:MGI:106598]
Ex22	Adra2a	2.95057e-275	0.791586	0.512	0.104	1.64577e-270	adrenergic receptor, alpha 2a [Source:MGI Symbol;Acc:MGI:87934]
Ex22	Gpr101	5.68242e-249	0.789358	0.501	0.107	3.16954e-244	G protein-coupled receptor 101 [Source:MGI Symbol;Acc:MGI:2685211]
Ex22	Arhgap42	4.44917e-207	1.35223	0.7	0.297	2.48166e-202	Rho GTPase activating protein 42 [Source:MGI Symbol;Acc:MGI:1918794]
Ex22	A830012C17Rik	1.36761e-182	0.795344	0.507	0.147	7.62827e-178	RIKEN cDNA A830012C17 gene [Source:MGI Symbol;Acc:MGI:2441830]
Ex22	Sulf1	1.06193e-173	0.961449	0.576	0.206	5.92321e-169	sulfatase 1 [Source:MGI Symbol;Acc:MGI:2138563]
Ex22	Htr4	2.66095e-165	0.95057	0.602	0.234	1.48422e-160	5 hydroxytryptamine (serotonin) receptor 4 [Source:MGI Symbol;Acc:MGI:109246]
Ex22	Ptger3	3.58716e-161	0.88333	0.558	0.201	2.00085e-156	prostaglandin E receptor 3 (subtype EP3) [Source:MGI Symbol;Acc:MGI:97795]
Ex22	Cbln4	2.63168e-155	0.651351	0.423	0.111	1.4679e-150	cerebellin 4 precursor protein [Source:MGI Symbol;Acc:MGI:2154433]
Ex22	Fam163a	1.20961e-146	0.600471	0.438	0.128	6.74699e-142	family with sequence similarity 163, member A [Source:MGI Symbol;Acc:MGI:3618859]
Ex22	Lpar1	7.75688e-144	0.746378	0.42	0.122	4.32663e-139	lysophosphatidic acid receptor 1 [Source:MGI Symbol;Acc:MGI:108429]
Ex22	Cacng3	2.36637e-137	0.868955	0.626	0.273	1.31991e-132	calcium channel, voltage-dependent, gamma subunit 3 [Source:MGI Symbol;Acc:MGI:1859165]
Ex22	Vwc2l	2.67281e-133	0.830936	0.628	0.271	1.49084e-128	von Willebrand factor C domain-containing protein 2-like [Source:MGI Symbol;Acc:MGI:2444069]
Ex22	Zfp831	1.13597e-124	0.586362	0.394	0.118	6.33619e-120	zinc finger protein 831 [Source:MGI Symbol;Acc:MGI:3641861]
Ex22	Gm42768	2.52221e-113	0.668216	0.577	0.254	1.40684e-108	predicted gene 42768 [Source:MGI Symbol;Acc:MGI:5662905]
Ex22	Prss12	9.18152e-110	0.644147	0.577	0.266	5.12127e-105	protease, serine 12 neurotrypsin (motopsin) [Source:MGI Symbol;Acc:MGI:1100881]
Ex22	Prlr	6.17602e-102	0.829233	0.584	0.275	3.44486e-97	prolactin receptor [Source:MGI Symbol;Acc:MGI:97763]
Ex22	Chrna7	2.70374e-101	0.980459	0.548	0.259	1.50809e-96	cholinergic receptor, nicotinic, alpha polypeptide 7 [Source:MGI Symbol;Acc:MGI:99779]
Ex22	Nectin3	2.61507e-100	0.694856	0.609	0.299	1.45864e-95	nectin cell adhesion molecule 3 [Source:MGI Symbol;Acc:MGI:1930171]
Ex22	Fat1	3.44854e-83	0.611408	0.461	0.196	1.92353e-78	FAT atypical cadherin 1 [Source:MGI Symbol;Acc:MGI:109168]
cluster	gene	p_val	avg_log2FC	pct.1	pct.2	p_val_adj	gene description
Ex23	Nmu	0	3.45086	0.99	0.114	0	neuromedin U [Source:MGI Symbol;Acc:MGI:1860476]
Ex23	Tac2	0	2.64408	0.927	0.268	0	tachykinin 2 [Source:MGI Symbol;Acc:MGI:98476]
Ex23	Grp	0	1.75574	0.979	0.272	0	gastrin releasing peptide [Source:MGI Symbol;Acc:MGI:95833]
Ex23	Mia	0	1.47369	0.789	0.09	0	MIA SH3 domain containing [Source:MGI Symbol;Acc:MGI:109615]
Ex23	Sema3c	0	1.35432	0.948	0.129	0	sema domain, immunoglobulin domain (Ig), short basic domain, secreted, (semaphorin) 3C [Source:MGI Symbol;Acc:MGI:107557]
Ex23	Pthlh	0	1.31658	0.918	0.085	0	parathyroid hormone-like peptide [Source:MGI Symbol;Acc:MGI:97800]
Ex23	Tlx3	0	1.20479	0.952	0.271	0	T cell leukemia, homeobox 3 [Source:MGI Symbol;Acc:MGI:1351209]
Ex23	C1ql3	0	1.16909	0.941	0.188	0	C1q-like 3 [Source:MGI Symbol;Acc:MGI:2387350]
Ex23	Car12	0	0.992105	0.897	0.241	0	carbonic anhydrase 12 [Source:MGI Symbol;Acc:MGI:1923709]
Ex23	Mt2	0	0.854644	0.75	0.131	0	metallothionein 2 [Source:MGI Symbol;Acc:MGI:97172]
Ex23	Smoc2	0	0.825263	0.733	0.06	0	SPARC related modular calcium binding 2 [Source:MGI Symbol;Acc:MGI:1929881]
Ex23	Pdcl2	0	0.632933	0.56	0.03	0	phosducin-like 2 [Source:MGI Symbol;Acc:MGI:1890655]
Ex23	Prps2	0	0.585875	0.678	0.143	0	phosphoribosyl pyrophosphate synthetase 2 [Source:MGI Symbol;Acc:MGI:97776]
Ex23	Igfbp5	1.34321e-295	0.670665	0.707	0.162	7.49214e-291	insulin-like growth factor binding protein 5 [Source:MGI Symbol;Acc:MGI:96440]
Ex23	B230216N24Rik	5.28106e-282	0.61839	0.673	0.157	2.94567e-277	RIKEN cDNA B230216N24 gene [Source:MGI Symbol;Acc:MGI:1925853]
Ex23	Bmp3	7.19568e-266	0.694404	0.868	0.236	4.01361e-261	bone morphogenetic protein 3 [Source:MGI Symbol;Acc:MGI:88179]
Ex23	Rcn1	2.74158e-245	0.546252	0.706	0.19	1.5292e-240	reticulocalbin 1 [Source:MGI Symbol;Acc:MGI:104559]
Ex23	Pter	2.46381e-233	0.629033	0.771	0.235	1.37426e-228	phosphotriesterase related [Source:MGI Symbol;Acc:MGI:107372]
Ex23	Aard	3.11647e-226	0.689829	0.669	0.184	1.7383e-221	alanine and arginine rich domain containing protein [Source:MGI Symbol;Acc:MGI:2181621]
Ex23	Hoxc10	1.73904e-202	0.644675	0.793	0.281	9.69999e-198	homeobox C10 [Source:MGI Symbol;Acc:MGI:96192]
Ex23	Arl6	3.86902e-177	0.540875	0.762	0.286	2.15806e-172	ADP-ribosylation factor-like 6 [Source:MGI Symbol;Acc:MGI:1927136]
Ex23	Ngb	1.79703e-162	0.509074	0.728	0.249	1.00235e-157	neuroglobin [Source:MGI Symbol;Acc:MGI:2151886]
Ex23	Rxfp1	1.67859e-161	0.637261	0.507	0.135	9.36282e-157	relaxin/insulin-like family peptide receptor 1 [Source:MGI Symbol;Acc:MGI:2682211]
Ex23	6530403H02Rik	1.20263e-65	0.549785	0.459	0.196	6.70803e-61	RIKEN cDNA 6530403H02 gene [Source:MGI Symbol;Acc:MGI:2444638]
Ex23	Npas4	1.80627e-61	0.591043	0.502	0.237	1.0075e-56	neuronal PAS domain protein 4 [Source:MGI Symbol;Acc:MGI:2664186]
cluster	gene	p_val	avg_log2FC	pct.1	pct.2	p_val_adj	gene description
Ex24	Tac2	0	1.9799	0.885	0.264	0	tachykinin 2 [Source:MGI Symbol;Acc:MGI:98476]
Ex24	Nmu	0	1.69954	0.875	0.112	0	neuromedin U [Source:MGI Symbol;Acc:MGI:1860476]
Ex24	Sema3c	0	1.36558	0.807	0.129	0	sema domain, immunoglobulin domain (Ig), short basic domain, secreted, (semaphorin) 3C [Source:MGI Symbol;Acc:MGI:107557]
Ex24	Bmp3	0	1.09584	0.79	0.234	0	bone morphogenetic protein 3 [Source:MGI Symbol;Acc:MGI:88179]
Ex24	Smoc2	0	0.688959	0.45	0.067	0	SPARC related modular calcium binding 2 [Source:MGI Symbol;Acc:MGI:1929881]
Ex24	St6gal1	8.30433e-281	1.23737	0.759	0.299	4.63199e-276	beta galactoside alpha 2,6 sialyltransferase 1 [Source:MGI Symbol;Acc:MGI:108470]
Ex24	Pthlh	7.50021e-275	0.709815	0.496	0.097	4.18347e-270	parathyroid hormone-like peptide [Source:MGI Symbol;Acc:MGI:97800]
Ex24	Car12	5.95412e-246	1.07501	0.712	0.244	3.32109e-241	carbonic anhydrase 12 [Source:MGI Symbol;Acc:MGI:1923709]
Ex24	Cemip	2.40397e-244	1.04066	0.752	0.296	1.34089e-239	cell migration inducing protein, hyaluronan binding [Source:MGI Symbol;Acc:MGI:2443629]
Ex24	Clic5	7.0126e-189	0.62224	0.473	0.13	3.91149e-184	chloride intracellular channel 5 [Source:MGI Symbol;Acc:MGI:1917912]
Ex24	Nectin3	1.71732e-187	0.930433	0.695	0.293	9.57885e-183	nectin cell adhesion molecule 3 [Source:MGI Symbol;Acc:MGI:1930171]
Ex24	Rxfp1	3.38669e-170	0.807855	0.463	0.134	1.88903e-165	relaxin/insulin-like family peptide receptor 1 [Source:MGI Symbol;Acc:MGI:2682211]
Ex24	Gmnc	5.57784e-168	0.585659	0.428	0.115	3.11121e-163	geminin coiled-coil domain containing [Source:MGI Symbol;Acc:MGI:2685452]
Ex24	Hells	4.04644e-137	0.745688	0.548	0.237	2.25702e-132	helicase, lymphoid specific [Source:MGI Symbol;Acc:MGI:106209]
Ex24	Nek11	1.15138e-128	0.614394	0.459	0.171	6.42217e-124	NIMA (never in mitosis gene a)-related expressed kinase 11 [Source:MGI Symbol;Acc:MGI:2442276]
Ex24	C1ql3	2.30644e-121	0.530417	0.525	0.201	1.28649e-116	C1q-like 3 [Source:MGI Symbol;Acc:MGI:2387350]
Ex24	Rasal1	3.77318e-108	0.562304	0.507	0.225	2.1046e-103	RAS protein activator like 1 (GAP1 like) [Source:MGI Symbol;Acc:MGI:1330842]
Ex24	Smoc1	5.57847e-106	0.631426	0.588	0.296	3.11156e-101	SPARC related modular calcium binding 1 [Source:MGI Symbol;Acc:MGI:1929878]
Ex24	Lrrk2	1.23377e-101	0.617653	0.521	0.242	6.88174e-97	leucine-rich repeat kinase 2 [Source:MGI Symbol;Acc:MGI:1913975]
Ex24	Gm13986	1.3131e-78	0.48499	0.424	0.187	7.32422e-74	predicted gene 13986 [Source:MGI Symbol;Acc:MGI:3651937]
Ex24	6530403H02Rik	2.29009e-75	1.09466	0.419	0.196	1.27736e-70	RIKEN cDNA 6530403H02 gene [Source:MGI Symbol;Acc:MGI:2444638]
Ex24	Prex1	2.89406e-68	0.496719	0.524	0.292	1.61425e-63	phosphatidylinositol-3,4,5-trisphosphate-dependent Rac exchange factor 1 [Source:MGI Symbol;Acc:MGI:3040696]
Ex24	Traip	1.55456e-56	0.486904	0.501	0.295	8.671e-52	TRAF-interacting protein [Source:MGI Symbol;Acc:MGI:1096377]
Ex24	Wls	5.78069e-54	0.485087	0.479	0.28	3.22435e-49	wntless WNT ligand secretion mediator [Source:MGI Symbol;Acc:MGI:1915401]
Ex24	Mylk	6.7347e-52	0.530745	0.411	0.228	3.75648e-47	myosin, light polypeptide kinase [Source:MGI Symbol;Acc:MGI:894806]
cluster	gene	p_val	avg_log2FC	pct.1	pct.2	p_val_adj	gene description
Ex25	Grp	0	2.30544	0.988	0.251	0	gastrin releasing peptide [Source:MGI Symbol;Acc:MGI:95833]
Ex25	Cd24a	0	1.54773	0.888	0.292	0	CD24a antigen [Source:MGI Symbol;Acc:MGI:88323]
Ex25	Crhbp	0	1.18634	0.636	0.04	0	corticotropin releasing hormone binding protein [Source:MGI Symbol;Acc:MGI:88497]
Ex25	Tlx3	0	1.07427	0.841	0.259	0	T cell leukemia, homeobox 3 [Source:MGI Symbol;Acc:MGI:1351209]
Ex25	Gm6213	0	1.04383	0.676	0.117	0	predicted gene 6213 [Source:MGI Symbol;Acc:MGI:3646754]
Ex25	Pde3a	0	0.970505	0.805	0.211	0	phosphodiesterase 3A, cGMP inhibited [Source:MGI Symbol;Acc:MGI:1860764]
Ex25	Tspan18	0	0.928236	0.845	0.297	0	tetraspanin 18 [Source:MGI Symbol;Acc:MGI:1917186]
Ex25	Pafah1b3	0	0.91732	0.766	0.274	0	platelet-activating factor acetylhydrolase, isoform 1b, subunit 3 [Source:MGI Symbol;Acc:MGI:108414]
Ex25	Ccdc172	0	0.865437	0.735	0.125	0	coiled-coil domain containing 172 [Source:MGI Symbol;Acc:MGI:1922895]
Ex25	Nmur2	0	0.84409	0.499	0.036	0	neuromedin U receptor 2 [Source:MGI Symbol;Acc:MGI:2441765]
Ex25	Entpd3	0	0.821764	0.777	0.276	0	ectonucleoside triphosphate diphosphohydrolase 3 [Source:MGI Symbol;Acc:MGI:1321386]
Ex25	Mt2	0	0.755586	0.553	0.126	0	metallothionein 2 [Source:MGI Symbol;Acc:MGI:97172]
Ex25	Rprm	0	0.739019	0.6	0.155	0	reprimo, TP53 dependent G2 arrest mediator candidate [Source:MGI Symbol;Acc:MGI:1915124]
Ex25	Fer1l6	0	0.732925	0.577	0.064	0	fer-1-like 6 (C. elegans) [Source:MGI Symbol;Acc:MGI:3645398]
Ex25	Ngb	0	0.716833	0.697	0.238	0	neuroglobin [Source:MGI Symbol;Acc:MGI:2151886]
Ex25	Npy1r	0	0.694299	0.652	0.168	0	neuropeptide Y receptor Y1 [Source:MGI Symbol;Acc:MGI:104963]
Ex25	Proser2	0	0.675936	0.592	0.152	0	proline and serine rich 2 [Source:MGI Symbol;Acc:MGI:2442238]
Ex25	C530044C16Rik	0	0.6651469	0.478	0.033	0	RIKEN cDNA C530044C16 gene [Source:MGI Symbol;Acc:MGI:2443109]
Ex25	Fam124a	1.80894e-298	0.750326	0.723	0.284	1.00899e-293	family with sequence similarity 124, member A [Source:MGI Symbol;Acc:MGI:3645930]
Ex25	Bmp3	3.95584e-293	1.01066	0.673	0.231	2.20649e-288	bone morphogenetic protein 3 [Source:MGI Symbol;Acc:MGI:88179]
Ex25	Car12	2.48649e-253	0.829375	0.666	0.238	1.38691e-248	carbonic anhydrase 12 [Source:MGI Symbol;Acc:MGI:1923709]
Ex25	Gsta4	4.45247e-226	0.750667	0.665	0.281	2.4835e-221	glutathione S-transferase, alpha 4 [Source:MGI Symbol;Acc:MGI:1309515]
Ex25	Bnc2	3.3893e-193	0.998779	0.579	0.225	1.89048e-188	basonuclin 2 [Source:MGI Symbol;Acc:MGI:2443805]
Ex25	Hspa1a	5.27369e-70	0.713461	0.467	0.263	2.94156e-65	heat shock protein 1A [Source:MGI Symbol;Acc:MGI:96244]
Ex25	Gm26802	2.76552e-46	0.76907	0.417	0.259	1.54255e-41	predicted gene, 26802 [Source:MGI Symbol;Acc:MGI:5477296]
cluster	gene	p_val	avg_log2FC	pct.1	pct.2	p_val_adj	gene description
Ex26	Bnc2	0	2.96696	0.996	0.224	0	basonuclin 2 [Source:MGI Symbol;Acc:MGI:2443805]
Ex26	Pde3a	0	1.74733	0.867	0.23	0	phosphodiesterase 3A, cGMP inhibited [Source:MGI Symbol;Acc:MGI:1860764]
Ex26	C1ql1	0	1.04336	0.517	0.071	0	complement component 1, q subcomponent-like 1 [Source:MGI Symbol;Acc:MGI:1344400]
Ex26	Itih5	8.4609e-279	1.06993	0.426	0.057	4.71932e-274	inter-alpha-trypsin inhibitor, heavy chain 5 [Source:MGI Symbol;Acc:MGI:1925751]
Ex26	C1qtnf7	7.04584e-224	0.661764	0.369	0.05	3.93003e-219	C1q and tumor necrosis factor related protein 7 [Source:MGI Symbol;Acc:MGI:1925911]
Ex26	Ccdc172	3.67386e-208	1.04723	0.614	0.15	2.04921e-203	coiled-coil domain containing 172 [Source:MGI Symbol;Acc:MGI:1922895]
Ex26	Cpne7	5.06071e-207	1.21772	0.74	0.26	2.82276e-202	copine VII [Source:MGI Symbol;Acc:MGI:2142747]
Ex26	Fer1l6	2.84449e-205	0.793104	0.461	0.085	1.5866e-200	fer-1-like 6 (C. elegans) [Source:MGI Symbol;Acc:MGI:3645398]
Ex26	Abtb2	3.05581e-194	0.971266	0.464	0.095	1.70447e-189	ankyrin repeat and BTB (POZ) domain containing 2 [Source:MGI Symbol;Acc:MGI:2139365]
Ex26	Tacr3	3.95713e-112	0.793967	0.525	0.18	2.20721e-107	tachykinin receptor 3 [Source:MGI Symbol;Acc:MGI:892968]
Ex26	Grp	8.47708e-102	0.835167	0.697	0.285	4.72834e-97	gastrin releasing peptide [Source:MGI Symbol;Acc:MGI:95833]
Ex26	Entpd3	1.83081e-100	0.897557	0.629	0.297	1.02119e-95	ectonucleoside triphosphate diphosphohydrolase 3 [Source:MGI Symbol;Acc:MGI:1321386]
Ex26	Crhr1	1.67212e-94	0.856544	0.514	0.206	9.32674e-90	corticotropin releasing hormone receptor 1 [Source:MGI Symbol;Acc:MGI:88498]
Ex26	Frzb	1.41057e-88	0.85452	0.605	0.284	7.86788e-84	frizzled-related protein [Source:MGI Symbol;Acc:MGI:892032]
Ex26	Npy1r	1.37517e-83	0.694277	0.483	0.19	7.6704e-79	neuropeptide Y receptor Y1 [Source:MGI Symbol;Acc:MGI:104963]
Ex26	Wscd1	1.10007e-80	0.781185	0.534	0.254	6.13597e-76	WSC domain containing 1 [Source:MGI Symbol;Acc:MGI:2448493]
Ex26	Rfx2	2.17239e-80	0.825753	0.422	0.153	1.21172e-75	regulatory factor X, 2 (influences HLA class II expression) [Source:MGI Symbol;Acc:MGI:106583]
Ex26	Glis1	6.26869e-78	0.780042	0.589	0.299	3.49655e-73	GLIS family zinc finger 1 [Source:MGI Symbol;Acc:MGI:2386723]
Ex26	Kcng2	1.4225e-75	0.657629	0.49	0.209	7.9344e-71	potassium voltage-gated channel, subfamily G, member 2 [Source:MGI Symbol;Acc:MGI:3694646]
Ex26	Sema3d	6.19982e-63	0.762711	0.36	0.143	3.45814e-58	sema domain, immunoglobulin domain (Ig), short basic domain, secreted, (semaphorin) 3D [Source:MGI Symbol;Acc:MGI:1860118]
Ex26	Car8	2.0367e-61	0.64239	0.541	0.264	1.13603e-56	carbonic anhydrase 8 [Source:MGI Symbol;Acc:MGI:88253]
Ex26	Gab1	8.55703e-39	0.577677	0.402	0.224	4.77294e-34	growth factor receptor bound protein 2-associated protein 1 [Source:MGI Symbol;Acc:MGI:108088]
Ex26	Gm20481	2.01171e-29	0.849686	0.375	0.218	1.12209e-24	predicted gene 20481 [Source:MGI Symbol;Acc:MGI:5141946]
Ex26	Hspa1a	3.98158e-29	1.11038	0.422	0.271	2.22085e-24	heat shock protein 1A [Source:MGI Symbol;Acc:MGI:96244]
Ex26	Sema3a	5.712e-25	0.660364	0.386	0.257	3.18604e-20	sema domain, immunoglobulin domain (Ig), short basic domain, secreted, (semaphorin) 3A [Source:MGI Symbol;Acc:MGI:107558]
cluster	gene	p_val	avg_log2FC	pct.1	pct.2	p_val_adj	gene description
Ex27	Bmp3	0	1.82732	0.805	0.236	0	bone morphogenetic protein 3 [Source:MGI Symbol;Acc:MGI:88179]
Ex27	Gm6213	0	1.78351	0.737	0.127	0	predicted gene 6213 [Source:MGI Symbol;Acc:MGI:3646754]
Ex27	Ccdc172	0	1.47485	0.688	0.142	0	coiled-coil domain containing 172 [Source:MGI Symbol;Acc:MGI:1922895]
Ex27	Crhbp	0	1.20451	0.508	0.06	0	corticotropin releasing hormone binding protein [Source:MGI Symbol;Acc:MGI:88497]
Ex27	Nmur2	0	0.996192	0.45	0.048	0	neuromedin U receptor 2 [Source:MGI Symbol;Acc:MGI:2441765]
Ex27	Fer1l6	6.30267e-281	0.914591	0.452	0.081	3.51551e-276	fer-1-like 6 (C. elegans) [Source:MGI Symbol;Acc:MGI:3645398]
Ex27	C530044C16Rik	1.70446e-273	0.823915	0.351	0.048	9.50711e-269	RIKEN cDNA C530044C16 gene [Source:MGI Symbol;Acc:MGI:2443109]
Ex27	Car12	2.52991e-262	1.50196	0.711	0.246	1.41113e-257	carbonic anhydrase 12 [Source:MGI Symbol;Acc:MGI:1923709]
Ex27	Tex15	1.80523e-193	1.06768	0.601	0.217	1.00692e-188	testis expressed gene 15 [Source:MGI Symbol;Acc:MGI:1934816]
Ex27	Syt10	6.08681e-177	1.0859	0.645	0.276	3.3951e-172	synaptotagmin X [Source:MGI Symbol;Acc:MGI:1859546]
Ex27	Pde3a	4.59238e-172	1.1022	0.617	0.233	2.56154e-167	phosphodiesterase 3A, cGMP inhibited [Source:MGI Symbol;Acc:MGI:1860764]
Ex27	Gm42768	2.25515e-118	0.872202	0.549	0.255	1.25788e-113	predicted gene 42768 [Source:MGI Symbol;Acc:MGI:5662905]
Ex27	Hmga2	3.26291e-116	0.955777	0.578	0.275	1.81998e-111	high mobility group AT-hook 2 [Source:MGI Symbol;Acc:MGI:101761]
Ex27	Grp	6.08778e-108	0.79712	0.643	0.283	3.39564e-103	gastrin releasing peptide [Source:MGI Symbol;Acc:MGI:95833]
Ex27	Entpd3	1.19009e-99	0.842404	0.565	0.296	6.6381e-95	ectonucleoside triphosphate diphosphohydrolase 3 [Source:MGI Symbol;Acc:MGI:1321386]
Ex27	Bves	6.08034e-84	0.587283	0.324	0.114	3.39149e-79	blood vessel epicardial substance [Source:MGI Symbol;Acc:MGI:1346013]
Ex27	Npy1r	3.72881e-83	0.642371	0.432	0.189	2.07985e-78	neuropeptide Y receptor Y1 [Source:MGI Symbol;Acc:MGI:104963]
Ex27	Prex1	1.63309e-78	0.774479	0.516	0.293	9.10903e-74	phosphatidylinositol-3,4,5-trisphosphate-dependent Rac exchange factor 1 [Source:MGI Symbol;Acc:MGI:3040696]
Ex27	Prkg2	3.98234e-70	0.659535	0.492	0.256	2.22127e-65	protein kinase, cGMP-dependent, type II [Source:MGI Symbol;Acc:MGI:108173]
Ex27	Gpc3	2.92047e-62	0.80657	0.483	0.275	1.62898e-57	glypican 3 [Source:MGI Symbol;Acc:MGI:104903]
Ex27	Gm13481	8.80393e-46	0.880193	0.407	0.258	4.91065e-41	predicted gene 13481 [Source:MGI Symbol;Acc:MGI:3651624]
Ex27	Tmem200a	6.03756e-36	0.58502	0.403	0.258	3.36763e-31	transmembrane protein 200A [Source:MGI Symbol;Acc:MGI:1924470]
Ex27	Lrrc8b	3.00851e-30	0.547778	0.377	0.26	1.67809e-25	leucine rich repeat containing 8 family, member B [Source:MGI Symbol;Acc:MGI:2141353]
Ex27	Slc37a1	3.34827e-30	0.589442	0.405	0.29	1.8676e-25	solute carrier family 37 (glycerol-3-phosphate transporter), member 1 [Source:MGI Symbol;Acc:MGI:2446181]
Ex27	Xylt1	8.71899e-25	0.541113	0.366	0.262	4.86328e-20	xylosyltransferase 1 [Source:MGI Symbol;Acc:MGI:2451073]

## Sheet: S_Table_3
Supplementary Table 3 List of sni induced differentially expressed genes in inhibitory neuonal clusters
Wald test was used.
Cluster	gene	baseMean	log2FoldChange	lfcSE	pvalue	padj	description
In1	Hspa8	69.6115	0.780634	0.244295	6.37411e-05	0.00485798	heat shock protein 8 [Source:MGI Symbol;Acc:MGI:105384]
In1	Pde4b	128.775	-1.02121	0.221747	2.25158e-07	3.00305e-05	phosphodiesterase 4B, cAMP specific [Source:MGI Symbol;Acc:MGI:99557]
In1	Rnf220	82.9274	-1.18299	0.237961	3.6081e-08	7.1375e-06	ring finger protein 220 [Source:MGI Symbol;Acc:MGI:1913993]
In1	mt-Nd2	258.419	-1.32573	0.188148	9.20033e-14	9.81676e-11	mitochondrially encoded NADH dehydrogenase 2 [Source:MGI Symbol;Acc:MGI:102500]
In1	Cdk8	66.1325	-1.49315	0.303948	4.37216e-08	7.1375e-06	cyclin-dependent kinase 8 [Source:MGI Symbol;Acc:MGI:1196224]
In1	mt-Atp8	27.6768	-2.19986	0.377614	3.02197e-10	1.07481e-07	mitochondrially encoded ATP synthase 8 [Source:MGI Symbol;Acc:MGI:99926]
Cluster	gene	baseMean	log2FoldChange	lfcSE	pvalue	padj	description
In2	Gadd45a	19.801	4.15887	0.997063	1.67896e-05	0.000156542	growth arrest and DNA-damage-inducible 45 alpha [Source:MGI Symbol;Acc:MGI:107799]
In2	mt-Nd3	37.1315	2.7104	0.482024	3.04465e-09	6.39641e-08	mitochondrially encoded NADH dehydrogenase 3 [Source:MGI Symbol;Acc:MGI:102499]
In2	Rab33a	14.3241	2.35831	0.708014	0.000133166	0.000942064	RAB33A, member RAS oncogene family [Source:MGI Symbol;Acc:MGI:109493]
In2	Plaat1	9.77099	2.34481	0.899593	0.00136322	0.00679229	phospholipase A and acyltransferase 1 [Source:MGI Symbol;Acc:MGI:1351473]
In2	Nudt22	11.4883	1.89603	0.748497	0.00125294	0.00635706	nudix (nucleoside diphosphate linked moiety X)-type motif 22 [Source:MGI Symbol;Acc:MGI:1915573]
In2	Ets2	33.0996	1.85048	0.399785	4.57258e-07	6.29524e-06	E26 avian leukemia oncogene 2, 3' domain [Source:MGI Symbol;Acc:MGI:95456]
In2	Proser2	30.3404	1.76164	0.436316	5.69031e-06	6.02292e-05	proline and serine rich 2 [Source:MGI Symbol;Acc:MGI:2442238]
In2	Hmgn2	28.1221	1.74343	0.432036	6.32898e-06	6.60528e-05	high mobility group nucleosomal binding domain 2 [Source:MGI Symbol;Acc:MGI:96136]
In2	Adnp	38.6998	1.71423	0.362478	2.65761e-07	3.87891e-06	activity-dependent neuroprotective protein [Source:MGI Symbol;Acc:MGI:1338758]
In2	Fundc1	29.1148	1.69575	0.425105	7.44512e-06	7.61458e-05	FUN14 domain containing 1 [Source:MGI Symbol;Acc:MGI:1919268]
In2	Serpinb1a	501.028	1.69483	0.120641	7.33675e-46	1.01729e-42	serine (or cysteine) peptidase inhibitor, clade B, member 1a [Source:MGI Symbol;Acc:MGI:1913472]
In2	Med22	25.7064	1.67193	0.451961	2.39826e-05	0.000213863	mediator complex subunit 22 [Source:MGI Symbol;Acc:MGI:98446]
In2	Trnt1	37.4465	1.65323	0.363824	6.47816e-07	8.66075e-06	tRNA nucleotidyl transferase, CCA-adding, 1 [Source:MGI Symbol;Acc:MGI:1917297]
In2	Rpl10a	26.7772	1.64043	0.439681	2.11099e-05	0.00019131	ribosomal protein L10A [Source:MGI Symbol;Acc:MGI:1343877]
In2	Akr7a5	25.1095	1.63041	0.450286	3.2906e-05	0.000284151	aldo-keto reductase family 7, member A5 (aflatoxin aldehyde reductase) [Source:MGI Symbol;Acc:MGI:107796]
In2	Ccdc124	95.7013	1.60935	0.230673	3.45618e-13	1.58984e-11	coiled-coil domain containing 124 [Source:MGI Symbol;Acc:MGI:1916403]
In2	Tceal3	130.567	1.60267	0.195681	3.03918e-17	2.63378e-15	transcription elongation factor A (SII)-like 3 [Source:MGI Symbol;Acc:MGI:1913354]
In2	Col9a2	13.0883	1.60109	0.668104	0.00159694	0.00778497	collagen, type IX, alpha 2 [Source:MGI Symbol;Acc:MGI:88466]
In2	Nkapd1	14.3399	1.5867	0.617118	0.00103403	0.00543385	NKAP domain containing 1 [Source:MGI Symbol;Acc:MGI:2143205]
In2	Slc25a38	14.4998	1.58086	0.63551	0.00121769	0.00621217	solute carrier family 25, member 38 [Source:MGI Symbol;Acc:MGI:2384782]
In2	Rpl13	21.5955	1.57927	0.487357	0.000128968	0.000918391	ribosomal protein L13 [Source:MGI Symbol;Acc:MGI:105922]
In2	Hcfc1r1	139.205	1.57927	0.19651	1.01542e-16	8.21302e-15	host cell factor C1 regulator 1 (XPO1-dependent) [Source:MGI Symbol;Acc:MGI:2663619]
In2	Tuba4a	38.8476	1.57726	0.349529	7.59126e-07	9.83722e-06	tubulin, alpha 4A [Source:MGI Symbol;Acc:MGI:1095410]
In2	Ndufaf3	62.3311	1.57108	0.294372	9.99925e-09	1.8938e-07	NADH:ubiquinone oxidoreductase complex assembly factor 3 [Source:MGI Symbol;Acc:MGI:1913956]
In2	Pfn1	128.764	1.56938	0.212494	1.56587e-14	8.73467e-13	profilin 1 [Source:MGI Symbol;Acc:MGI:97549]
In2	Cmas	102.391	1.54058	0.226051	1.03673e-12	4.49221e-11	cytidine monophospho-N-acetylneuraminic acid synthetase [Source:MGI Symbol;Acc:MGI:1337124]
In2	Uqcrfs1	113.736	1.53703	0.221884	4.48028e-13	2.02259e-11	ubiquinol-cytochrome c reductase, Rieske iron-sulfur polypeptide 1 [Source:MGI Symbol;Acc:MGI:1913944]
In2	Gapdh	23.8404	1.53332	0.448343	7.12529e-05	0.000554151	glyceraldehyde-3-phosphate dehydrogenase [Source:MGI Symbol;Acc:MGI:95640]
In2	Wdr45	19.5249	1.52014	0.51122	0.000310787	0.00196131	WD repeat domain 45 [Source:MGI Symbol;Acc:MGI:1859606]
In2	Trmt112	92.6454	1.51402	0.239507	2.80514e-11	9.16724e-10	tRNA methyltransferase 11-2 [Source:MGI Symbol;Acc:MGI:1914924]
In2	Rpl31	17.9669	1.49555	0.532097	0.00051751	0.00307402	ribosomal protein L31 [Source:MGI Symbol;Acc:MGI:2149632]
In2	Ttc33	37.4845	1.49207	0.3656	4.87272e-06	5.2317e-05	tetratricopeptide repeat domain 33 [Source:MGI Symbol;Acc:MGI:1914765]
In2	Eif3f	62.0359	1.4835	0.280843	1.44828e-08	2.67243e-07	eukaryotic translation initiation factor 3, subunit F [Source:MGI Symbol;Acc:MGI:1913335]
In2	Psmd10	16.4924	1.4824	0.563819	0.000862571	0.00468501	proteasome (prosome, macropain) 26S subunit, non-ATPase, 10 [Source:MGI Symbol;Acc:MGI:1858898]
In2	Hoxa6	20.6004	1.48048	0.499033	0.000311608	0.00196522	homeobox A6 [Source:MGI Symbol;Acc:MGI:96178]
In2	Rrp36	20.5562	1.47873	0.490303	0.000274844	0.00176315	ribosomal RNA processing 36 [Source:MGI Symbol;Acc:MGI:2385053]
In2	Snrpd3	72.6595	1.47867	0.253082	6.10236e-10	1.49193e-08	small nuclear ribonucleoprotein D3 [Source:MGI Symbol;Acc:MGI:1914582]
In2	Ppia	369.31	1.46451	0.128783	6.00314e-31	3.06666e-28	peptidylprolyl isomerase A [Source:MGI Symbol;Acc:MGI:97749]
In2	Prdx3	35.4331	1.46332	0.366832	7.48003e-06	7.63419e-05	peroxiredoxin 3 [Source:MGI Symbol;Acc:MGI:88034]
In2	Ik	78.7575	1.4593	0.243845	2.57288e-10	6.78912e-09	IK cytokine [Source:MGI Symbol;Acc:MGI:1345142]
In2	Mllt11	194.159	1.45574	0.166249	2.20868e-19	2.43607e-17	myeloid/lymphoid or mixed-lineage leukemia; translocated to, 11 [Source:MGI Symbol;Acc:MGI:1929671]
In2	Mrps6	40.6241	1.45087	0.341513	2.45447e-06	2.80601e-05	mitochondrial ribosomal protein S6 [Source:MGI Symbol;Acc:MGI:2153111]
In2	Cuta	70.4762	1.44778	0.265942	5.83149e-09	1.16462e-07	cutA divalent cation tolerance homolog [Source:MGI Symbol;Acc:MGI:1914925]
In2	Mdh2	210.975	1.43898	0.157228	6.31938e-21	9.15461e-19	malate dehydrogenase 2, NAD (mitochondrial) [Source:MGI Symbol;Acc:MGI:97050]
In2	1700022I11Rik	18.8861	1.43767	0.517309	0.00056207	0.00329503	RIKEN cDNA 1700022I11 gene [Source:MGI Symbol;Acc:MGI:1914567]
In2	Ldha	57.8415	1.4372	0.284251	4.99273e-08	8.41309e-07	lactate dehydrogenase A [Source:MGI Symbol;Acc:MGI:96759]
In2	Plvap	29.7345	1.4336	0.417605	6.15866e-05	0.000489566	plasmalemma vesicle associated protein [Source:MGI Symbol;Acc:MGI:1890497]
In2	Iah1	16.2225	1.43334	0.573012	0.00120325	0.00615111	isoamyl acetate-hydrolyzing esterase 1 homolog [Source:MGI Symbol;Acc:MGI:1914982]
In2	Psmg3	18.8655	1.41863	0.532143	0.000745691	0.00416677	proteasome (prosome, macropain) assembly chaperone 3 [Source:MGI Symbol;Acc:MGI:1913756]
In2	Nnat	78.8732	1.41419	0.316747	6.96527e-07	9.16056e-06	neuronatin [Source:MGI Symbol;Acc:MGI:104716]
In2	Bloc1s6	20.1817	1.41399	0.514951	0.000586839	0.00340254	biogenesis of lysosomal organelles complex-1, subunit 6, pallidin [Source:MGI Symbol;Acc:MGI:1927580]
In2	Atp1b1	114.847	1.40153	0.211326	3.73421e-12	1.45559e-10	ATPase, Na+/K+ transporting, beta 1 polypeptide [Source:MGI Symbol;Acc:MGI:88108]
In2	Eif3c	173.624	1.40067	0.167677	7.85888e-18	7.19607e-16	eukaryotic translation initiation factor 3, subunit C [Source:MGI Symbol;Acc:MGI:1926966]
In2	Tprgl	89.4861	1.39925	0.228362	1.06463e-10	3.10309e-09	transformation related protein 63 regulated like [Source:MGI Symbol;Acc:MGI:1915058]
In2	Tpbg	46.2308	1.38361	0.338236	4.488e-06	4.8671e-05	trophoblast glycoprotein [Source:MGI Symbol;Acc:MGI:1341264]
In2	Rtl8b	57.472	1.37588	0.288976	2.20493e-07	3.28742e-06	retrotransposon Gag like 8B [Source:MGI Symbol;Acc:MGI:3576504]
In2	2210016L21Rik	145.591	1.37414	0.186652	2.08151e-14	1.14791e-12	RIKEN cDNA 2210016L21 gene [Source:MGI Symbol;Acc:MGI:1919607]
In2	Bzw1	99.889	1.37015	0.217396	3.47573e-11	1.11338e-09	basic leucine zipper and W2 domains 1 [Source:MGI Symbol;Acc:MGI:1914132]
In2	Bub3	49.3245	1.36909	0.306301	9.11605e-07	1.15964e-05	BUB3 mitotic checkpoint protein [Source:MGI Symbol;Acc:MGI:1343463]
In2	Gclm	24.7722	1.36735	0.441837	0.000210791	0.00140905	glutamate-cysteine ligase, modifier subunit [Source:MGI Symbol;Acc:MGI:104995]
In2	Cstb	50.5388	1.35942	0.30792	1.14494e-06	1.41564e-05	cystatin B [Source:MGI Symbol;Acc:MGI:109514]
In2	Ier2	51.7741	1.35598	0.31093	1.4265e-06	1.73504e-05	immediate early response 2 [Source:MGI Symbol;Acc:MGI:104815]
In2	Atp5g1	171.187	1.3559	0.171518	3.14855e-16	2.31514e-14	ATP synthase, H+ transporting, mitochondrial F0 complex, subunit C1 (subunit 9) [Source:MGI Symbol;Acc:MGI:107653]
In2	Dnaja2	95.0998	1.34714	0.230071	5.42091e-10	1.34223e-08	DnaJ heat shock protein family (Hsp40) member A2 [Source:MGI Symbol;Acc:MGI:1931882]
In2	Npy	651.806	1.34508	0.105399	2.78501e-38	2.70313e-35	neuropeptide Y [Source:MGI Symbol;Acc:MGI:97374]
In2	Cited2	29.4642	1.33703	0.404151	0.00010205	0.000754949	Cbp/p300-interacting transactivator, with Glu/Asp-rich carboxy-terminal domain, 2 [Source:MGI Symbol;Acc:MGI:1306784]
In2	Ly6e	35.5865	1.32904	0.353571	2.00657e-05	0.000182528	lymphocyte antigen 6 complex, locus E [Source:MGI Symbol;Acc:MGI:106651]
In2	Grcc10	21.6825	1.31827	0.476403	0.000586356	0.00340178	gene rich cluster, C10 gene [Source:MGI Symbol;Acc:MGI:1315201]
In2	Srsf2	19.0281	1.31687	0.497568	0.000867397	0.0047007	serine and arginine-rich splicing factor 2 [Source:MGI Symbol;Acc:MGI:98284]
In2	Mrpl30	82.0798	1.31058	0.246127	1.15845e-08	2.17485e-07	mitochondrial ribosomal protein L30 [Source:MGI Symbol;Acc:MGI:1333820]
In2	Psmg4	17.7111	1.30769	0.523955	0.00129402	0.00651102	proteasome (prosome, macropain) assembly chaperone 4 [Source:MGI Symbol;Acc:MGI:1916916]
In2	Rpl19	166.523	1.30574	0.165642	3.87595e-16	2.72608e-14	ribosomal protein L19 [Source:MGI Symbol;Acc:MGI:98020]
In2	D030056L22Rik	27.8785	1.30562	0.413292	0.000172091	0.00118437	RIKEN cDNA D030056L22 gene [Source:MGI Symbol;Acc:MGI:3583960]
In2	Rpl15	32.7632	1.30395	0.374379	5.63713e-05	0.000453682	ribosomal protein L15 [Source:MGI Symbol;Acc:MGI:1913730]
In2	Slc25a39	32.6283	1.29435	0.375647	6.45468e-05	0.000507692	solute carrier family 25, member 39 [Source:MGI Symbol;Acc:MGI:1196386]
In2	Fbll1	57.275	1.28981	0.276218	3.71775e-07	5.25247e-06	fibrillarin-like 1 [Source:MGI Symbol;Acc:MGI:3034689]
In2	Myl12b	97.4646	1.28751	0.232437	3.45418e-09	7.16373e-08	myosin, light chain 12B, regulatory [Source:MGI Symbol;Acc:MGI:107494]
In2	Pdcl3	34.8815	1.28652	0.354448	3.36749e-05	0.000290016	phosducin-like 3 [Source:MGI Symbol;Acc:MGI:1916083]
In2	Calm2	1596.94	1.2856	0.0876909	1.15466e-49	1.86785e-46	calmodulin 2 [Source:MGI Symbol;Acc:MGI:103250]
In2	Pold4	23.813	1.28495	0.444961	0.000419065	0.00255172	polymerase (DNA-directed), delta 4 [Source:MGI Symbol;Acc:MGI:1916995]
In2	Tac2	47.8222	1.28395	0.34658	2.15809e-05	0.000195214	tachykinin 2 [Source:MGI Symbol;Acc:MGI:98476]
In2	Ckmt1	111.677	1.2824	0.211287	1.51404e-10	4.24719e-09	creatine kinase, mitochondrial 1, ubiquitous [Source:MGI Symbol;Acc:MGI:99441]
In2	Rnf187	169.262	1.27866	0.171877	1.21756e-14	6.87075e-13	ring finger protein 187 [Source:MGI Symbol;Acc:MGI:1914224]
In2	Kif3a	185.085	1.27708	0.165037	1.21492e-15	8.0767e-14	kinesin family member 3A [Source:MGI Symbol;Acc:MGI:107689]
In2	Slc39a7	40.8054	1.27599	0.324277	1.01731e-05	0.00010004	solute carrier family 39 (zinc transporter), member 7 [Source:MGI Symbol;Acc:MGI:95909]
In2	Aamp	95.2022	1.27484	0.22178	1.09664e-09	2.52826e-08	angio-associated migratory protein [Source:MGI Symbol;Acc:MGI:107809]
In2	Bccip	33.5321	1.27264	0.369283	6.49509e-05	0.000510456	BRCA2 and CDKN1A interacting protein [Source:MGI Symbol;Acc:MGI:1913415]
In2	Myl6	477.597	1.27103	0.110484	1.45874e-31	9.439e-29	myosin, light polypeptide 6, alkali, smooth muscle and non-muscle [Source:MGI Symbol;Acc:MGI:109318]
In2	Npm1	173.362	1.27093	0.165095	1.71508e-15	1.09517e-13	nucleophosmin 1 [Source:MGI Symbol;Acc:MGI:106184]
In2	Cope	116.333	1.26242	0.195481	1.34929e-11	4.62765e-10	coatomer protein complex, subunit epsilon [Source:MGI Symbol;Acc:MGI:1891702]
In2	Lin7b	19.8472	1.26064	0.486113	0.00101371	0.0053415	lin-7 homolog B, crumbs cell polarity complex component [Source:MGI Symbol;Acc:MGI:1330858]
In2	Mettl22	20.9933	1.25111	0.475091	0.000898373	0.00483617	methyltransferase like 22 [Source:MGI Symbol;Acc:MGI:2384301]
In2	Slc25a5	128.056	1.251	0.191788	8.54244e-12	3.05952e-10	solute carrier family 25 (mitochondrial carrier, adenine nucleotide translocator), member 5 [Source:MGI Symbol;Acc:MGI:1353496]
In2	Hoxa7	198.51	1.25088	0.15847	3.58465e-16	2.53961e-14	homeobox A7 [Source:MGI Symbol;Acc:MGI:96179]
In2	Mrpl44	18.7534	1.25037	0.528894	0.00174126	0.00835015	mitochondrial ribosomal protein L44 [Source:MGI Symbol;Acc:MGI:1916413]
In2	Cct4	90.1803	1.25002	0.218924	1.44054e-09	3.22906e-08	chaperonin containing Tcp1, subunit 4 (delta) [Source:MGI Symbol;Acc:MGI:104689]
In2	Smim15	24.6515	1.24997	0.439175	0.000477181	0.00285896	small integral membrane protein 15 [Source:MGI Symbol;Acc:MGI:1922866]
In2	Cacybp	60.0077	1.24916	0.281698	1.08522e-06	1.35214e-05	calcyclin binding protein [Source:MGI Symbol;Acc:MGI:1270839]
In2	Chmp2a	134.22	1.24848	0.195443	1.98511e-11	6.62114e-10	charged multivesicular body protein 2A [Source:MGI Symbol;Acc:MGI:1916203]
In2	Ier3	31.1215	1.24507	0.415631	0.000276351	0.00177047	immediate early response 3 [Source:MGI Symbol;Acc:MGI:104814]
In2	Cltb	145.519	1.24211	0.178431	4.24959e-13	1.93646e-11	clathrin, light polypeptide (Lcb) [Source:MGI Symbol;Acc:MGI:1921575]
In2	Csnk2b	81.2097	1.242	0.228773	7.34115e-09	1.43079e-07	casein kinase 2, beta polypeptide [Source:MGI Symbol;Acc:MGI:88548]
In2	Insyn1	63.5409	1.24186	0.273657	6.68891e-07	8.8692e-06	inhibitory synaptic factor 1 [Source:MGI Symbol;Acc:MGI:2442108]
In2	Mdh1	183.453	1.23849	0.153857	1.09902e-16	8.81581e-15	malate dehydrogenase 1, NAD (soluble) [Source:MGI Symbol;Acc:MGI:97051]
In2	Phpt1	25.6109	1.2361	0.418001	0.00035306	0.00219667	phosphohistidine phosphatase 1 [Source:MGI Symbol;Acc:MGI:1922704]
In2	Ncl	239.765	1.23476	0.140473	1.91359e-19	2.13486e-17	nucleolin [Source:MGI Symbol;Acc:MGI:97286]
In2	Sncb	309.023	1.23195	0.16295	4.27583e-15	2.53056e-13	synuclein, beta [Source:MGI Symbol;Acc:MGI:1889011]
In2	Septin7	279.232	1.2299	0.136123	1.99289e-20	2.59522e-18	septin 7 [Source:MGI Symbol;Acc:MGI:1335094]
In2	Psmd8	108.66	1.22945	0.207515	3.88401e-10	9.89454e-09	proteasome (prosome, macropain) 26S subunit, non-ATPase, 8 [Source:MGI Symbol;Acc:MGI:1888669]
In2	Rps10	89.0056	1.22677	0.217894	2.34833e-09	5.02045e-08	ribosomal protein S10 [Source:MGI Symbol;Acc:MGI:1914347]
In2	Rab3a	664.102	1.22611	0.108498	1.44356e-30	7.00559e-28	RAB3A, member RAS oncogene family [Source:MGI Symbol;Acc:MGI:97843]
In2	Cox5a	308.314	1.22418	0.131059	1.16842e-21	1.8001e-19	cytochrome c oxidase subunit 5A [Source:MGI Symbol;Acc:MGI:88474]
In2	Spcs1	134.37	1.22096	0.185862	6.40646e-12	2.35535e-10	signal peptidase complex subunit 1 homolog (S. cerevisiae) [Source:MGI Symbol;Acc:MGI:1916269]
In2	Fmc1	45.823	1.2207	0.308673	9.3943e-06	9.30419e-05	formation of mitochondrial complex V assembly factor 1 [Source:MGI Symbol;Acc:MGI:1913367]
In2	Gnb2	389.794	1.21938	0.119606	2.52298e-25	7.6525e-23	guanine nucleotide binding protein (G protein), beta 2 [Source:MGI Symbol;Acc:MGI:95784]
In2	Zcchc12	150.304	1.21897	0.192321	2.72259e-11	8.92754e-10	zinc finger, CCHC domain containing 12 [Source:MGI Symbol;Acc:MGI:1919943]
In2	Fau	151.913	1.21624	0.179946	1.7365e-12	7.14172e-11	Finkel-Biskis-Reilly murine sarcoma virus (FBR-MuSV) ubiquitously expressed (fox derived) [Source:MGI Symbol;Acc:MGI:102547]
In2	Cox5b	307.723	1.21607	0.124911	2.75009e-23	5.33848e-21	cytochrome c oxidase subunit 5B [Source:MGI Symbol;Acc:MGI:88475]
In2	Akirin2	67.2336	1.21505	0.256083	2.6176e-07	3.83203e-06	akirin 2 [Source:MGI Symbol;Acc:MGI:1889364]
In2	Vta1	48.0438	1.21415	0.300639	6.65719e-06	6.90328e-05	vesicle (multivesicular body) trafficking 1 [Source:MGI Symbol;Acc:MGI:1913451]
In2	Puf60	95.7099	1.2131	0.215377	2.2708e-09	4.88584e-08	poly-U binding splicing factor 60 [Source:MGI Symbol;Acc:MGI:1915209]
In2	Hsp90ab1	2481.08	1.21054	0.0783378	7.81917e-55	1.51786e-51	heat shock protein 90 alpha (cytosolic), class B member 1 [Source:MGI Symbol;Acc:MGI:96247]
In2	Mrpl14	74.4384	1.2086	0.258203	3.37947e-07	4.81661e-06	mitochondrial ribosomal protein L14 [Source:MGI Symbol;Acc:MGI:1333864]
In2	Nanp	20.4945	1.20687	0.470021	0.00112831	0.00584383	N-acetylneuraminic acid phosphatase [Source:MGI Symbol;Acc:MGI:1914561]
In2	Rtl8a	98.7673	1.2039	0.212208	1.80434e-09	3.98928e-08	retrotransposon Gag like 8A [Source:MGI Symbol;Acc:MGI:1913408]
In2	Ckb	761.137	1.20188	0.113429	3.3983e-27	1.22163e-24	creatine kinase, brain [Source:MGI Symbol;Acc:MGI:88407]
In2	Bag1	102.101	1.19998	0.206751	8.44917e-10	2.01493e-08	BCL2-associated athanogene 1 [Source:MGI Symbol;Acc:MGI:108047]
In2	Psmc1	100.077	1.19895	0.219985	6.16527e-09	1.2138e-07	protease (prosome, macropain) 26S subunit, ATPase 1 [Source:MGI Symbol;Acc:MGI:106054]
In2	Vps28	171.985	1.19417	0.178056	2.39531e-12	9.52824e-11	vacuolar protein sorting 28 [Source:MGI Symbol;Acc:MGI:1914164]
In2	Flot1	100.821	1.1922	0.217799	5.47166e-09	1.09727e-07	flotillin 1 [Source:MGI Symbol;Acc:MGI:1100500]
In2	Map1lc3a	430.378	1.1902	0.12032	5.36186e-24	1.2391e-21	microtubule-associated protein 1 light chain 3 alpha [Source:MGI Symbol;Acc:MGI:1915661]
In2	Iscu	122.576	1.18988	0.189195	4.23289e-11	1.33391e-09	iron-sulfur cluster assembly enzyme [Source:MGI Symbol;Acc:MGI:1913633]
In2	Tsg101	95.8454	1.18977	0.218255	6.38367e-09	1.25425e-07	tumor susceptibility gene 101 [Source:MGI Symbol;Acc:MGI:106581]
In2	Rpl29	135.814	1.18865	0.188902	3.95967e-11	1.25596e-09	ribosomal protein L29 [Source:MGI Symbol;Acc:MGI:99687]
In2	Cartpt	54.9895	1.18837	0.363756	0.000103485	0.000762084	CART prepropeptide [Source:MGI Symbol;Acc:MGI:1351330]
In2	Nr2f2	144.118	1.18383	0.194511	1.38993e-10	3.94463e-09	nuclear receptor subfamily 2, group F, member 2 [Source:MGI Symbol;Acc:MGI:1352452]
In2	Rnf11	130.27	1.18345	0.180595	7.66009e-12	2.77421e-10	ring finger protein 11 [Source:MGI Symbol;Acc:MGI:1352759]
In2	Znrd2	83.7071	1.1821	0.231381	4.14638e-08	7.06049e-07	zinc ribbon domain containing 2 [Source:MGI Symbol;Acc:MGI:1913482]
In2	Uqcrc2	83.0648	1.17828	0.25351	3.90372e-07	5.46746e-06	ubiquinol cytochrome c reductase core protein 2 [Source:MGI Symbol;Acc:MGI:1914253]
In2	Naa10	25.0477	1.17817	0.430653	0.000689101	0.00389008	N(alpha)-acetyltransferase 10, NatA catalytic subunit [Source:MGI Symbol;Acc:MGI:1915255]
In2	Prelid1	58.1021	1.1756	0.296403	8.4493e-06	8.48076e-05	PRELI domain containing 1 [Source:MGI Symbol;Acc:MGI:1913744]
In2	Ywhah	631.885	1.171	0.101185	6.85295e-32	4.75105e-29	tyrosine 3-monooxygenase/tryptophan 5-monooxygenase activation protein, eta polypeptide [Source:MGI Symbol;Acc:MGI:109194]
In2	Pafah1b3	77.114	1.16935	0.233989	7.72869e-08	1.26075e-06	platelet-activating factor acetylhydrolase, isoform 1b, subunit 3 [Source:MGI Symbol;Acc:MGI:108414]
In2	Pfn2	263.699	1.16806	0.143476	4.90885e-17	4.14307e-15	profilin 2 [Source:MGI Symbol;Acc:MGI:97550]
In2	0610010K14Rik	20.1969	1.16621	0.478576	0.00160552	0.00781504	RIKEN cDNA 0610010K14 gene [Source:MGI Symbol;Acc:MGI:1915609]
In2	Fxyd7	406.654	1.16177	0.136148	1.65134e-18	1.60279e-16	FXYD domain-containing ion transport regulator 7 [Source:MGI Symbol;Acc:MGI:1889006]
In2	Pgk1	122.11	1.15975	0.191202	1.74374e-10	4.79453e-09	phosphoglycerate kinase 1 [Source:MGI Symbol;Acc:MGI:97555]
In2	Ddt	101.583	1.15888	0.218946	1.50795e-08	2.76677e-07	D-dopachrome tautomerase [Source:MGI Symbol;Acc:MGI:1298381]
In2	Thap11	25.9445	1.15873	0.413394	0.000585621	0.00339954	THAP domain containing 11 [Source:MGI Symbol;Acc:MGI:1930964]
In2	Nrip3	30.7121	1.15811	0.481391	0.00140214	0.00696478	nuclear receptor interacting protein 3 [Source:MGI Symbol;Acc:MGI:1925843]
In2	Rpl21	248.831	1.15759	0.135329	1.63601e-18	1.60279e-16	ribosomal protein L21 [Source:MGI Symbol;Acc:MGI:1278340]
In2	Psma5	70.9028	1.15659	0.243083	2.61631e-07	3.83203e-06	proteasome subunit alpha 5 [Source:MGI Symbol;Acc:MGI:1347009]
In2	Mrps15	93.1198	1.15453	0.223477	3.05614e-08	5.37371e-07	mitochondrial ribosomal protein S15 [Source:MGI Symbol;Acc:MGI:1913657]
In2	Eif5a	211.73	1.15416	0.145944	3.52941e-16	2.51886e-14	eukaryotic translation initiation factor 5A [Source:MGI Symbol;Acc:MGI:106248]
In2	Chordc1	54.7384	1.15411	0.282016	5.4623e-06	5.79421e-05	cysteine and histidine-rich domain (CHORD)-containing, zinc-binding protein 1 [Source:MGI Symbol;Acc:MGI:1914167]
In2	Tpi1	207.98	1.154	0.145771	3.34495e-16	2.44106e-14	triosephosphate isomerase 1 [Source:MGI Symbol;Acc:MGI:98797]
In2	Tmtc2	47.054	1.15272	0.391953	0.000310261	0.00195927	transmembrane and tetratricopeptide repeat containing 2 [Source:MGI Symbol;Acc:MGI:1914057]
In2	Lyar	29.4526	1.15261	0.396992	0.000419976	0.00255567	Ly1 antibody reactive clone [Source:MGI Symbol;Acc:MGI:107470]
In2	Ndufv2	183.97	1.15227	0.158429	4.68065e-14	2.46904e-12	NADH:ubiquinone oxidoreductase core subunit V2 [Source:MGI Symbol;Acc:MGI:1920150]
In2	Gabarapl2	62.7391	1.15081	0.26105	1.35964e-06	1.65995e-05	gamma-aminobutyric acid (GABA) A receptor-associated protein-like 2 [Source:MGI Symbol;Acc:MGI:1890602]
In2	Spag7	74.072	1.14805	0.237728	1.83688e-07	2.80769e-06	sperm associated antigen 7 [Source:MGI Symbol;Acc:MGI:107380]
In2	Sf3b5	98.5405	1.14742	0.216538	1.5062e-08	2.76677e-07	splicing factor 3b, subunit 5 [Source:MGI Symbol;Acc:MGI:1913375]
In2	Eif3m	61.3516	1.14378	0.262904	1.78399e-06	2.1272e-05	eukaryotic translation initiation factor 3, subunit M [Source:MGI Symbol;Acc:MGI:1351744]
In2	Hspd1	101.412	1.14079	0.204927	3.52372e-09	7.29237e-08	heat shock protein 1 (chaperonin) [Source:MGI Symbol;Acc:MGI:96242]
In2	Gpx1	77.4788	1.14076	0.238521	2.26608e-07	3.36823e-06	glutathione peroxidase 1 [Source:MGI Symbol;Acc:MGI:104887]
In2	Atp5c1	217.143	1.13971	0.147713	1.61303e-15	1.03683e-13	ATP synthase, H+ transporting, mitochondrial F1 complex, gamma polypeptide 1 [Source:MGI Symbol;Acc:MGI:1261437]
In2	Eif4a1	178.852	1.13949	0.153004	1.36405e-14	7.65289e-13	eukaryotic translation initiation factor 4A1 [Source:MGI Symbol;Acc:MGI:95303]
In2	Pnpo	32.4719	1.13563	0.363589	0.000219174	0.00146106	pyridoxine 5'-phosphate oxidase [Source:MGI Symbol;Acc:MGI:2144151]
In2	Cetn2	94.1105	1.13522	0.21081	9.95542e-09	1.89095e-07	centrin 2 [Source:MGI Symbol;Acc:MGI:1347085]
In2	Slc25a4	497.929	1.13515	0.12148	1.07113e-21	1.67684e-19	solute carrier family 25 (mitochondrial carrier, adenine nucleotide translocator), member 4 [Source:MGI Symbol;Acc:MGI:1353495]
In2	Uba52	27.9351	1.13286	0.402504	0.000565884	0.00331071	ubiquitin A-52 residue ribosomal protein fusion product 1 [Source:MGI Symbol;Acc:MGI:98887]
In2	Mrps24	69.2122	1.1314	0.256044	1.27179e-06	1.55661e-05	mitochondrial ribosomal protein S24 [Source:MGI Symbol;Acc:MGI:1928142]
In2	Tle5	322.194	1.13136	0.142042	2.04145e-16	1.548e-14	TLE family member 5, transcriptional modulator [Source:MGI Symbol;Acc:MGI:95806]
In2	A430005L14Rik	42.7862	1.12926	0.320399	5.29225e-05	0.000429487	RIKEN cDNA A430005L14 gene [Source:MGI Symbol;Acc:MGI:2140680]
In2	Nudt2	47.1384	1.129	0.297756	1.95269e-05	0.000178259	nudix (nucleoside diphosphate linked moiety X)-type motif 2 [Source:MGI Symbol;Acc:MGI:1913651]
In2	Cfl1	401.268	1.1278	0.113764	4.86862e-24	1.18137e-21	cofilin 1, non-muscle [Source:MGI Symbol;Acc:MGI:101757]
In2	Rpl18	52.8065	1.1256	0.27944	7.47995e-06	7.63419e-05	ribosomal protein L18 [Source:MGI Symbol;Acc:MGI:98003]
In2	Bnip3l	118.711	1.12535	0.189176	3.75588e-10	9.59331e-09	BCL2/adenovirus E1B interacting protein 3-like [Source:MGI Symbol;Acc:MGI:1332659]
In2	1700037H04Rik	63.2966	1.12506	0.269693	3.83483e-06	4.19154e-05	RIKEN cDNA 1700037H04 gene [Source:MGI Symbol;Acc:MGI:1914576]
In2	Atp5j	361.448	1.12485	0.125764	4.82212e-20	5.9245e-18	ATP synthase, H+ transporting, mitochondrial F0 complex, subunit F [Source:MGI Symbol;Acc:MGI:107777]
In2	Edf1	220.146	1.12465	0.146772	2.45966e-15	1.50147e-13	endothelial differentiation-related factor 1 [Source:MGI Symbol;Acc:MGI:1891227]
In2	Psmb5	151.863	1.12425	0.172426	9.59544e-12	3.38667e-10	proteasome (prosome, macropain) subunit, beta type 5 [Source:MGI Symbol;Acc:MGI:1194513]
In2	Mrps12	80.2405	1.12238	0.236395	2.7002e-07	3.92337e-06	mitochondrial ribosomal protein S12 [Source:MGI Symbol;Acc:MGI:1346333]
In2	1110059G10Rik	20.9076	1.12127	0.461519	0.00170755	0.00820875	RIKEN cDNA 1110059G10 gene [Source:MGI Symbol;Acc:MGI:1913452]
In2	B3galnt1	30.1225	1.1206	0.386719	0.000442618	0.00268001	UDP-GalNAc:betaGlcNAc beta 1,3-galactosaminyltransferase, polypeptide 1 [Source:MGI Symbol;Acc:MGI:1349405]
In2	Anp32e	50.403	1.12052	0.287758	1.30025e-05	0.000124092	acidic (leucine-rich) nuclear phosphoprotein 32 family, member E [Source:MGI Symbol;Acc:MGI:1913721]
In2	Rps4x	312.772	1.1194	0.132065	3.03996e-18	2.89273e-16	ribosomal protein S4, X-linked [Source:MGI Symbol;Acc:MGI:98158]
In2	Ramac	74.4204	1.11929	0.246927	7.55982e-07	9.80958e-06	RNA guanine-7 methyltransferase activating subunit [Source:MGI Symbol;Acc:MGI:1914398]
In2	Gm17349	48.0528	1.11872	0.29722	2.17732e-05	0.000196404	predicted gene, 17349 [Source:MGI Symbol;Acc:MGI:4936983]
In2	Atp6v1f	328.249	1.11449	0.137396	6.33577e-17	5.21144e-15	ATPase, H+ transporting, lysosomal V1 subunit F [Source:MGI Symbol;Acc:MGI:1913394]
In2	Gap43	407.765	1.11388	0.116111	1.12704e-22	2.06397e-20	growth associated protein 43 [Source:MGI Symbol;Acc:MGI:95639]
In2	Hoxb6	377.838	1.11359	0.128106	4.50635e-19	4.70308e-17	homeobox B6 [Source:MGI Symbol;Acc:MGI:96187]
In2	Asns	47.1954	1.11248	0.31414	4.87342e-05	0.000401532	asparagine synthetase [Source:MGI Symbol;Acc:MGI:1350929]
In2	Mocs2	51.2709	1.11223	0.281572	1.05425e-05	0.000103047	molybdenum cofactor synthesis 2 [Source:MGI Symbol;Acc:MGI:1336894]
In2	Trappc2	24.2316	1.11151	0.428097	0.00109157	0.00569001	trafficking protein particle complex 2 [Source:MGI Symbol;Acc:MGI:1913476]
In2	Ap2m1	128.6	1.11004	0.196309	2.03633e-09	4.43153e-08	adaptor-related protein complex 2, mu 1 subunit [Source:MGI Symbol;Acc:MGI:1298405]
In2	Apex1	54.6912	1.10776	0.278523	9.21522e-06	9.14549e-05	apurinic/apyrimidinic endonuclease 1 [Source:MGI Symbol;Acc:MGI:88042]
In2	Mien1	100.663	1.10672	0.20207	6.13243e-09	1.21225e-07	migration and invasion enhancer 1 [Source:MGI Symbol;Acc:MGI:1913678]
In2	Rnpc3	42.4809	1.10628	0.331071	0.000101199	0.000749228	RNA-binding region (RNP1, RRM) containing 3 [Source:MGI Symbol;Acc:MGI:1914475]
In2	Slu7	28.701	1.10618	0.391643	0.000565131	0.0033083	SLU7 splicing factor homolog (S. cerevisiae) [Source:MGI Symbol;Acc:MGI:2385598]
In2	Sdhb	133.785	1.10605	0.189885	7.57412e-10	1.81966e-08	succinate dehydrogenase complex, subunit B, iron sulfur (Ip) [Source:MGI Symbol;Acc:MGI:1914930]
In2	Rps2	218.14	1.10601	0.150193	2.41705e-14	1.32542e-12	ribosomal protein S2 [Source:MGI Symbol;Acc:MGI:105110]
In2	Got1	165.033	1.10539	0.167405	5.58907e-12	2.0945e-10	glutamic-oxaloacetic transaminase 1, soluble [Source:MGI Symbol;Acc:MGI:95791]
In2	Hmgb3	43.4774	1.10426	0.320838	7.21665e-05	0.000559463	high mobility group box 3 [Source:MGI Symbol;Acc:MGI:1098219]
In2	Mif	186.114	1.10407	0.153057	7.74955e-14	4.00091e-12	macrophage migration inhibitory factor (glycosylation-inhibiting factor) [Source:MGI Symbol;Acc:MGI:96982]
In2	Ube2m	162.436	1.10372	0.166456	4.83381e-12	1.84712e-10	ubiquitin-conjugating enzyme E2M [Source:MGI Symbol;Acc:MGI:108278]
In2	Serpinb1b	891.252	1.10343	0.105706	1.99469e-26	6.91445e-24	serine (or cysteine) peptidase inhibitor, clade B, member 1b [Source:MGI Symbol;Acc:MGI:2445361]
In2	Selenow	484.171	1.10234	0.123976	7.51228e-20	8.89197e-18	selenoprotein W [Source:MGI Symbol;Acc:MGI:1100878]
In2	Atp5d	383.061	1.09697	0.119963	8.03607e-21	1.14703e-18	ATP synthase, H+ transporting, mitochondrial F1 complex, delta subunit [Source:MGI Symbol;Acc:MGI:1913293]
In2	Marcksl1	152.457	1.09608	0.182076	2.29967e-10	6.183e-09	MARCKS-like 1 [Source:MGI Symbol;Acc:MGI:97143]
In2	Fyttd1	120.355	1.09579	0.184962	4.51169e-10	1.13447e-08	forty-two-three domain containing 1 [Source:MGI Symbol;Acc:MGI:1917955]
In2	Sfr1	174.462	1.09557	0.168945	1.19987e-11	4.14445e-10	SWI5 dependent recombination repair 1 [Source:MGI Symbol;Acc:MGI:1915038]
In2	Mrps18a	63.4207	1.09536	0.260918	3.59075e-06	3.96494e-05	mitochondrial ribosomal protein S18A [Source:MGI Symbol;Acc:MGI:1915815]
In2	Pnoc	224.328	1.0942	0.141638	1.58185e-15	1.02356e-13	prepronociceptin [Source:MGI Symbol;Acc:MGI:105308]
In2	Sars	145.737	1.09394	0.166383	7.17583e-12	2.62825e-10	seryl-aminoacyl-tRNA synthetase [Source:MGI Symbol;Acc:MGI:102809]
In2	Dnttip1	23.9759	1.09235	0.423719	0.00118382	0.00607944	deoxynucleotidyltransferase, terminal, interacting protein 1 [Source:MGI Symbol;Acc:MGI:1923483]
In2	Hnrnpd	185.212	1.09223	0.161204	1.70623e-12	7.07719e-11	heterogeneous nuclear ribonucleoprotein D [Source:MGI Symbol;Acc:MGI:101947]
In2	Psme1	97.914	1.09212	0.21086	3.07084e-08	5.38979e-07	proteasome (prosome, macropain) activator subunit 1 (PA28 alpha) [Source:MGI Symbol;Acc:MGI:1096367]
In2	Tuba1a	745.621	1.092	0.108213	7.52426e-25	2.08659e-22	tubulin, alpha 1A [Source:MGI Symbol;Acc:MGI:98869]
In2	Ndufs7	196.181	1.09158	0.151146	7.2557e-14	3.76598e-12	NADH:ubiquinone oxidoreductase core subunit S7 [Source:MGI Symbol;Acc:MGI:1922656]
In2	Cirbp	210.478	1.09024	0.143816	4.9038e-15	2.88462e-13	cold inducible RNA binding protein [Source:MGI Symbol;Acc:MGI:893588]
In2	Arl16	28.5977	1.0894	0.400613	0.000764746	0.00424635	ADP-ribosylation factor-like 16 [Source:MGI Symbol;Acc:MGI:1917567]
In2	Cbx4	31.7558	1.08848	0.369262	0.000396294	0.00242677	chromobox 4 [Source:MGI Symbol;Acc:MGI:1195985]
In2	Mrps18b	32.0888	1.08798	0.382981	0.000524931	0.00311049	mitochondrial ribosomal protein S18B [Source:MGI Symbol;Acc:MGI:1914223]
In2	Scoc	193.664	1.08654	0.158014	8.47545e-13	3.7223e-11	short coiled-coil protein [Source:MGI Symbol;Acc:MGI:1927654]
In2	Cnbp	175.798	1.08495	0.166552	1.00224e-11	3.51182e-10	cellular nucleic acid binding protein [Source:MGI Symbol;Acc:MGI:88431]
In2	Rasgrp2	22.8051	1.08404	0.437537	0.00155129	0.00758528	RAS, guanyl releasing protein 2 [Source:MGI Symbol;Acc:MGI:1333849]
In2	Pnrc1	77.6164	1.08377	0.23756	6.85871e-07	9.03265e-06	proline-rich nuclear receptor coactivator 1 [Source:MGI Symbol;Acc:MGI:1917838]
In2	Fkbp3	277.714	1.08341	0.129799	1.00157e-17	9.00116e-16	FK506 binding protein 3 [Source:MGI Symbol;Acc:MGI:1353460]
In2	Phyhipl	72.8236	1.08319	0.234349	5.40595e-07	7.35906e-06	phytanoyl-CoA hydroxylase interacting protein-like [Source:MGI Symbol;Acc:MGI:1918161]
In2	Aprt	59.8231	1.08303	0.275956	1.12796e-05	0.000109044	adenine phosphoribosyl transferase [Source:MGI Symbol;Acc:MGI:88061]
In2	Rrp1	253.871	1.08233	0.150596	8.77034e-14	4.4568e-12	ribosomal RNA processing 1 [Source:MGI Symbol;Acc:MGI:1203500]
In2	Psip1	213.224	1.08114	0.150233	8.67381e-14	4.43095e-12	PC4 and SFRS1 interacting protein 1 [Source:MGI Symbol;Acc:MGI:2142116]
In2	Phb2	91.6438	1.08099	0.213551	5.88892e-08	9.83784e-07	prohibitin 2 [Source:MGI Symbol;Acc:MGI:102520]
In2	Tspyl2	57.2625	1.08063	0.267809	7.50033e-06	7.63884e-05	TSPY-like 2 [Source:MGI Symbol;Acc:MGI:106244]
In2	Morf4l1	584.106	1.07943	0.1186	1.13523e-20	1.57408e-18	mortality factor 4 like 1 [Source:MGI Symbol;Acc:MGI:1096551]
In2	Stmn1	1152.55	1.07885	0.0869643	3.15671e-36	2.78536e-33	stathmin 1 [Source:MGI Symbol;Acc:MGI:96739]
In2	Ppdpf	74.0564	1.07777	0.246462	1.6414e-06	1.97415e-05	pancreatic progenitor cell differentiation and proliferation factor [Source:MGI Symbol;Acc:MGI:1913746]
In2	Oaz1	62.5987	1.07669	0.255212	3.42548e-06	3.80409e-05	ornithine decarboxylase antizyme 1 [Source:MGI Symbol;Acc:MGI:109433]
In2	Dnajc30	46.0311	1.07666	0.302489	4.94139e-05	0.000404735	DnaJ heat shock protein family (Hsp40) member C30 [Source:MGI Symbol;Acc:MGI:1913364]
In2	Cend1	79.3185	1.0745	0.229954	4.16651e-07	5.79371e-06	cell cycle exit and neuronal differentiation 1 [Source:MGI Symbol;Acc:MGI:1929898]
In2	Slc25a3	310.523	1.07427	0.121953	1.85278e-19	2.09105e-17	solute carrier family 25 (mitochondrial carrier, phosphate carrier), member 3 [Source:MGI Symbol;Acc:MGI:1353498]
In2	Mrpl17	50.5336	1.07325	0.290306	2.90543e-05	0.000254055	mitochondrial ribosomal protein L17 [Source:MGI Symbol;Acc:MGI:1351608]
In2	1110032A03Rik	35.9053	1.07314	0.339223	0.000203814	0.00137091	RIKEN cDNA 1110032A03 gene [Source:MGI Symbol;Acc:MGI:1915971]
In2	Aimp1	117.614	1.0718	0.185152	1.06183e-09	2.46557e-08	aminoacyl tRNA synthetase complex-interacting multifunctional protein 1 [Source:MGI Symbol;Acc:MGI:102774]
In2	Naca	362.554	1.07124	0.136775	6.21738e-16	4.21999e-14	nascent polypeptide-associated complex alpha polypeptide [Source:MGI Symbol;Acc:MGI:106095]
In2	Camk2n1	1173.87	1.07075	0.103087	3.49156e-26	1.12964e-23	calcium/calmodulin-dependent protein kinase II inhibitor 1 [Source:MGI Symbol;Acc:MGI:1913509]
In2	Ost4	41.6573	1.06961	0.330544	0.000152246	0.0010608	oligosaccharyltransferase complex subunit 4 (non-catalytic) [Source:MGI Symbol;Acc:MGI:1914945]
In2	Nolc1	73.496	1.06905	0.238825	1.06646e-06	1.33218e-05	nucleolar and coiled-body phosphoprotein 1 [Source:MGI Symbol;Acc:MGI:1918019]
In2	Dctn6	66.9064	1.06686	0.253723	3.58284e-06	3.96071e-05	dynactin 6 [Source:MGI Symbol;Acc:MGI:1343154]
In2	Ndufaf8	51.5853	1.06562	0.293649	3.71972e-05	0.000314766	NADH:ubiquinone oxidoreductase complex assembly factor 8 [Source:MGI Symbol;Acc:MGI:1913676]
In2	Ap1ar	45.78	1.06543	0.302204	5.67273e-05	0.000456168	adaptor-related protein complex 1 associated regulatory protein [Source:MGI Symbol;Acc:MGI:2384822]
In2	Pfdn2	168.255	1.06521	0.162212	7.43495e-12	2.71292e-10	prefoldin 2 [Source:MGI Symbol;Acc:MGI:1276111]
In2	Twf1	23.9019	1.06519	0.447825	0.00193389	0.00910463	twinfilin actin binding protein 1 [Source:MGI Symbol;Acc:MGI:1100520]
In2	Ranbp1	131.912	1.0649	0.180639	5.39662e-10	1.33963e-08	RAN binding protein 1 [Source:MGI Symbol;Acc:MGI:96269]
In2	Rps20	50.2741	1.06481	0.290947	3.38402e-05	0.000290924	ribosomal protein S20 [Source:MGI Symbol;Acc:MGI:1914677]
In2	Commd6	55.6453	1.06459	0.269338	1.08045e-05	0.00010529	COMM domain containing 6 [Source:MGI Symbol;Acc:MGI:1913450]
In2	Gucy1b1	95.8239	1.06356	0.222697	2.41075e-07	3.55604e-06	guanylate cyclase 1, soluble, beta 1 [Source:MGI Symbol;Acc:MGI:1860604]
In2	Slc25a11	69.9544	1.0623	0.287214	2.59465e-05	0.000229569	solute carrier family 25 (mitochondrial carrier oxoglutarate carrier), member 11 [Source:MGI Symbol;Acc:MGI:1915113]
In2	Cdk5	43.404	1.06177	0.305323	6.90338e-05	0.000538186	cyclin-dependent kinase 5 [Source:MGI Symbol;Acc:MGI:101765]
In2	Rps26	168.931	1.06176	0.160877	6.02259e-12	2.24828e-10	ribosomal protein S26 [Source:MGI Symbol;Acc:MGI:1351628]
In2	Timm17a	85.6889	1.06007	0.231338	6.2476e-07	8.37559e-06	translocase of inner mitochondrial membrane 17a [Source:MGI Symbol;Acc:MGI:1343131]
In2	Vdac2	194.352	1.05973	0.156486	1.80401e-12	7.35703e-11	voltage-dependent anion channel 2 [Source:MGI Symbol;Acc:MGI:106915]
In2	Aarsd1	40.504	1.05951	0.341234	0.000234028	0.00153375	alanyl-tRNA synthetase domain containing 1 [Source:MGI Symbol;Acc:MGI:1916934]
In2	Hspe1	155.996	1.0595	0.171794	9.82454e-11	2.91611e-09	heat shock protein 1 (chaperonin 10) [Source:MGI Symbol;Acc:MGI:104680]
In2	Hpca	159.855	1.05846	0.163625	1.45585e-11	4.92351e-10	hippocalcin [Source:MGI Symbol;Acc:MGI:1336200]
In2	Fam81a	62.4789	1.05831	0.269186	1.121e-05	0.000108587	family with sequence similarity 81, member A [Source:MGI Symbol;Acc:MGI:1924136]
In2	Wdr83os	87.5076	1.05765	0.219964	2.16352e-07	3.23561e-06	WD repeat domain 83 opposite strand [Source:MGI Symbol;Acc:MGI:3041257]
In2	Unc119	58.9481	1.05657	0.272423	1.42167e-05	0.000134491	unc-119 lipid binding chaperone [Source:MGI Symbol;Acc:MGI:1328357]
In2	Dpm1	98.2295	1.05603	0.202565	2.73538e-08	4.84482e-07	dolichol-phosphate (beta-D) mannosyltransferase 1 [Source:MGI Symbol;Acc:MGI:1330239]
In2	Arl2	82.8299	1.05574	0.222675	3.07467e-07	4.41461e-06	ADP-ribosylation factor-like 2 [Source:MGI Symbol;Acc:MGI:1928393]
In2	Eif6	59.7435	1.05501	0.258085	6.22415e-06	6.50286e-05	eukaryotic translation initiation factor 6 [Source:MGI Symbol;Acc:MGI:1196288]
In2	Snrpa	51.3949	1.05477	0.297621	5.09934e-05	0.000414872	small nuclear ribonucleoprotein polypeptide A [Source:MGI Symbol;Acc:MGI:1855690]
In2	Cops6	92.5834	1.05324	0.208931	6.80354e-08	1.12305e-06	COP9 signalosome subunit 6 [Source:MGI Symbol;Acc:MGI:1349439]
In2	Praf2	41.0613	1.05316	0.312954	0.000104324	0.000766256	PRA1 domain family 2 [Source:MGI Symbol;Acc:MGI:1859607]
In2	Eif1	697.24	1.0526	0.0916128	2.08038e-31	1.26201e-28	eukaryotic translation initiation factor 1 [Source:MGI Symbol;Acc:MGI:105125]
In2	Bex3	492.541	1.05131	0.12004	2.63248e-19	2.87088e-17	brain expressed X-linked 3 [Source:MGI Symbol;Acc:MGI:1338016]
In2	Nars	87.1068	1.05079	0.218924	2.29215e-07	3.39658e-06	asparaginyl-tRNA synthetase [Source:MGI Symbol;Acc:MGI:1917473]
In2	Rps3a1	378.766	1.05052	0.122739	1.60957e-18	1.59414e-16	ribosomal protein S3A1 [Source:MGI Symbol;Acc:MGI:1202063]
In2	Mrpl2	39.9566	1.04966	0.319484	0.000137386	0.000969093	mitochondrial ribosomal protein L2 [Source:MGI Symbol;Acc:MGI:1351622]
In2	Timm17b	36.7137	1.049	0.337748	0.000249182	0.00162102	translocase of inner mitochondrial membrane 17b [Source:MGI Symbol;Acc:MGI:1343176]
In2	Rraga	108.882	1.04896	0.195457	1.17813e-08	2.20325e-07	Ras-related GTP binding A [Source:MGI Symbol;Acc:MGI:1915691]
In2	Tomm7	91.301	1.0488	0.209373	8.08208e-08	1.31178e-06	translocase of outer mitochondrial membrane 7 [Source:MGI Symbol;Acc:MGI:1913419]
In2	Cct6a	178.063	1.04632	0.168994	8.32746e-11	2.51013e-09	chaperonin containing Tcp1, subunit 6a (zeta) [Source:MGI Symbol;Acc:MGI:107943]
In2	H3f3b	427.059	1.04534	0.105088	3.86279e-24	9.86638e-22	H3.3 histone B [Source:MGI Symbol;Acc:MGI:1101768]
In2	Hoxb7	191.081	1.04328	0.166303	4.86915e-11	1.51961e-09	homeobox B7 [Source:MGI Symbol;Acc:MGI:96188]
In2	Pebp1	91.1477	1.04146	0.215205	1.89465e-07	2.88688e-06	phosphatidylethanolamine binding protein 1 [Source:MGI Symbol;Acc:MGI:1344408]
In2	Atp6v1g2	153.69	1.04048	0.180264	1.09339e-09	2.52676e-08	ATPase, H+ transporting, lysosomal V1 subunit G2 [Source:MGI Symbol;Acc:MGI:1913487]
In2	Rps8	242.078	1.04028	0.137212	5.11302e-15	2.98958e-13	ribosomal protein S8 [Source:MGI Symbol;Acc:MGI:98166]
In2	Anapc11	96.7549	1.03902	0.218257	2.69754e-07	3.92337e-06	anaphase promoting complex subunit 11 [Source:MGI Symbol;Acc:MGI:1913406]
In2	Nap1l5	370.255	1.03893	0.114124	1.29942e-20	1.77636e-18	nucleosome assembly protein 1-like 5 [Source:MGI Symbol;Acc:MGI:1923555]
In2	Ccl27a	107.897	1.03841	0.215938	2.06305e-07	3.11153e-06	chemokine (C-C motif) ligand 27A [Source:MGI Symbol;Acc:MGI:1343459]
In2	Rpl9	25.6822	1.03801	0.411958	0.00143027	0.00707555	ribosomal protein L9 [Source:MGI Symbol;Acc:MGI:1298373]
In2	Eif3k	186.794	1.03712	0.158373	8.44198e-12	3.03473e-10	eukaryotic translation initiation factor 3, subunit K [Source:MGI Symbol;Acc:MGI:1921080]
In2	Sh3bgrl3	132.203	1.03614	0.180848	1.4888e-09	3.32956e-08	SH3 domain binding glutamic acid-rich protein-like 3 [Source:MGI Symbol;Acc:MGI:1920973]
In2	Mrpl41	105.114	1.03534	0.206749	7.87693e-08	1.28063e-06	mitochondrial ribosomal protein L41 [Source:MGI Symbol;Acc:MGI:1333816]
In2	Ap2s1	202.529	1.03508	0.145407	1.65599e-13	8.03653e-12	adaptor-related protein complex 2, sigma 1 subunit [Source:MGI Symbol;Acc:MGI:2141861]
In2	Rpsa	104.195	1.03419	0.213915	1.85878e-07	2.83668e-06	ribosomal protein SA [Source:MGI Symbol;Acc:MGI:105381]
In2	Prdx2	305.735	1.03328	0.128828	1.5307e-16	1.19814e-14	peroxiredoxin 2 [Source:MGI Symbol;Acc:MGI:109486]
In2	Resp18	365.798	1.03259	0.128854	1.56373e-16	1.2142e-14	regulated endocrine-specific protein 18 [Source:MGI Symbol;Acc:MGI:1098222]
In2	Cops9	216.284	1.03171	0.143687	1.04528e-13	5.17978e-12	COP9 signalosome subunit 9 [Source:MGI Symbol;Acc:MGI:1914165]
In2	Rragd	57.3391	1.03136	0.283754	3.70623e-05	0.000314172	Ras-related GTP binding D [Source:MGI Symbol;Acc:MGI:1098604]
In2	AI413582	53.683	1.03076	0.272287	2.19955e-05	0.000197858	expressed sequence AI413582 [Source:MGI Symbol;Acc:MGI:2146839]
In2	Eef1a1	780.666	1.02746	0.0930038	3.1756e-29	1.40102e-26	eukaryotic translation elongation factor 1 alpha 1 [Source:MGI Symbol;Acc:MGI:1096881]
In2	Tubb4b	149.591	1.02634	0.189375	8.24712e-09	1.59455e-07	tubulin, beta 4B class IVB [Source:MGI Symbol;Acc:MGI:1915472]
In2	Gabarap	195.603	1.02564	0.158866	1.55211e-11	5.23084e-10	gamma-aminobutyric acid receptor associated protein [Source:MGI Symbol;Acc:MGI:1861742]
In2	Ccdc59	73.216	1.02438	0.245079	4.1129e-06	4.48537e-05	coiled-coil domain containing 59 [Source:MGI Symbol;Acc:MGI:1289302]
In2	Cct5	149.799	1.02383	0.171403	3.47197e-10	8.91506e-09	chaperonin containing Tcp1, subunit 5 (epsilon) [Source:MGI Symbol;Acc:MGI:107185]
In2	Taf10	66.3853	1.02365	0.247958	5.33264e-06	5.67528e-05	TATA-box binding protein associated factor 10 [Source:MGI Symbol;Acc:MGI:1346320]
In2	Drap1	139.99	1.02259	0.179758	1.88828e-09	4.14652e-08	Dr1 associated protein 1 (negative cofactor 2 alpha) [Source:MGI Symbol;Acc:MGI:1913806]
In2	Ypel3	578.471	1.02152	0.107627	3.20057e-22	5.64813e-20	yippee like 3 [Source:MGI Symbol;Acc:MGI:1913340]
In2	C1qbp	66.5055	1.02093	0.25066	6.67702e-06	6.91645e-05	complement component 1, q subcomponent binding protein [Source:MGI Symbol;Acc:MGI:1194505]
In2	Ift22	76.1137	1.01992	0.233623	1.85463e-06	2.19524e-05	intraflagellar transport 22 [Source:MGI Symbol;Acc:MGI:1914536]
In2	Eif3e	87.9807	1.01927	0.218799	4.72407e-07	6.4946e-06	eukaryotic translation initiation factor 3, subunit E [Source:MGI Symbol;Acc:MGI:99257]
In2	B9d2	29.8528	1.01798	0.387835	0.00107375	0.00560916	B9 protein domain 2 [Source:MGI Symbol;Acc:MGI:2387643]
In2	Prdx5	306.769	1.01773	0.128806	4.04322e-16	2.82327e-14	peroxiredoxin 5 [Source:MGI Symbol;Acc:MGI:1859821]
In2	Nsmce4a	57.6385	1.01741	0.26637	1.92494e-05	0.000175927	NSE4 homolog A, SMC5-SMC6 complex component [Source:MGI Symbol;Acc:MGI:1915122]
In2	Psma6	123.076	1.01652	0.181696	3.41563e-09	7.09894e-08	proteasome subunit alpha 6 [Source:MGI Symbol;Acc:MGI:1347006]
In2	Pop7	59.1388	1.01375	0.28074	4.1052e-05	0.000343789	processing of precursor 7, ribonuclease P family, (S. cerevisiae) [Source:MGI Symbol;Acc:MGI:1921347]
In2	Zwint	864.877	1.01331	0.0946324	1.32084e-27	4.9308e-25	ZW10 interactor [Source:MGI Symbol;Acc:MGI:1289227]
In2	Mrpl40	31.1289	1.01275	0.393125	0.00119458	0.00612173	mitochondrial ribosomal protein L40 [Source:MGI Symbol;Acc:MGI:1332635]
In2	Tmsb10	301.633	1.01274	0.130561	1.28745e-15	8.50069e-14	thymosin, beta 10 [Source:MGI Symbol;Acc:MGI:109146]
In2	Rgs10	91.2431	1.0113	0.229248	1.43994e-06	1.74701e-05	regulator of G-protein signalling 10 [Source:MGI Symbol;Acc:MGI:1915115]
In2	Atp5h	422.567	1.01123	0.112398	3.43271e-20	4.32699e-18	ATP synthase, H+ transporting, mitochondrial F0 complex, subunit D [Source:MGI Symbol;Acc:MGI:1918929]
In2	Tagln3	199.999	1.01065	0.148019	1.33238e-12	5.69697e-11	transgelin 3 [Source:MGI Symbol;Acc:MGI:1926784]
In2	Aldoa	655.087	1.00928	0.102855	1.44786e-23	3.19385e-21	aldolase A, fructose-bisphosphate [Source:MGI Symbol;Acc:MGI:87994]
In2	Timm10	62.6703	1.00906	0.250652	8.48607e-06	8.50008e-05	translocase of inner mitochondrial membrane 10 [Source:MGI Symbol;Acc:MGI:1353429]
In2	Coa3	156.996	1.00861	0.163179	9.90569e-11	2.92233e-09	cytochrome C oxidase assembly factor 3 [Source:MGI Symbol;Acc:MGI:1098757]
In2	Rpl37	95.0538	1.0085	0.211741	2.83649e-07	4.08471e-06	ribosomal protein L37 [Source:MGI Symbol;Acc:MGI:1914531]
In2	Rnf227	303.463	1.00841	0.136314	2.0085e-14	1.11397e-12	ring finger protein 227 [Source:MGI Symbol;Acc:MGI:1915359]
In2	Smim10l1	203.798	1.0075	0.141433	1.6778e-13	8.06173e-12	small integral membrane protein 10 like 1 [Source:MGI Symbol;Acc:MGI:1914379]
In2	Hsbp1	187.062	1.00742	0.153778	8.73742e-12	3.11785e-10	heat shock factor binding protein 1 [Source:MGI Symbol;Acc:MGI:1915446]
In2	Map9	99.521	1.0073	0.21343	3.4318e-07	4.87687e-06	microtubule-associated protein 9 [Source:MGI Symbol;Acc:MGI:2442208]
In2	Gpn3	38.0973	1.00649	0.326904	0.000286676	0.00182697	GPN-loop GTPase 3 [Source:MGI Symbol;Acc:MGI:1289326]
In2	Rpl7	45.462	1.00638	0.292951	8.58926e-05	0.000650799	ribosomal protein L7 [Source:MGI Symbol;Acc:MGI:98073]
In2	Igf1	30.6488	1.00479	0.371061	0.000883844	0.00477384	insulin-like growth factor 1 [Source:MGI Symbol;Acc:MGI:96432]
In2	Calb2	962.313	1.0047	0.110554	1.36762e-20	1.81837e-18	calbindin 2 [Source:MGI Symbol;Acc:MGI:101914]
In2	BC005624	54.031	1.00232	0.277255	4.30813e-05	0.000358925	cDNA sequence BC005624 [Source:MGI Symbol;Acc:MGI:2385132]
In2	Gcsh	72.4255	1.00219	0.241745	4.94941e-06	5.29064e-05	glycine cleavage system protein H (aminomethyl carrier) [Source:MGI Symbol;Acc:MGI:1915383]
In2	Fahd2a	33.7656	1.00176	0.34956	0.000560706	0.00329034	fumarylacetoacetate hydrolase domain containing 2A [Source:MGI Symbol;Acc:MGI:1915376]
In2	Gm13889	64.6612	1.00028	0.254933	1.27321e-05	0.000121751	predicted gene 13889 [Source:MGI Symbol;Acc:MGI:3652053]
In2	Sra1	54.1735	0.999277	0.280062	5.09044e-05	0.000414495	steroid receptor RNA activator 1 [Source:MGI Symbol;Acc:MGI:1344414]
In2	Calm3	309.547	0.996676	0.139984	1.5631e-13	7.66236e-12	calmodulin 3 [Source:MGI Symbol;Acc:MGI:103249]
In2	Hnrnpa2b1	337.027	0.996537	0.12006	1.61046e-17	1.42101e-15	heterogeneous nuclear ribonucleoprotein A2/B1 [Source:MGI Symbol;Acc:MGI:104819]
In2	Ubxn1	110.783	0.996534	0.205007	1.71194e-07	2.62912e-06	UBX domain protein 1 [Source:MGI Symbol;Acc:MGI:1289301]
In2	Adh5	62.4303	0.992959	0.259549	1.89991e-05	0.000174296	alcohol dehydrogenase 5 (class III), chi polypeptide [Source:MGI Symbol;Acc:MGI:87929]
In2	6330403K07Rik	321.542	0.99239	0.123324	1.31446e-16	1.03725e-14	RIKEN cDNA 6330403K07 gene [Source:MGI Symbol;Acc:MGI:1918001]
In2	Ube2i	71.927	0.99143	0.238422	4.81264e-06	5.19016e-05	ubiquitin-conjugating enzyme E2I [Source:MGI Symbol;Acc:MGI:107365]
In2	Pdha1	38.9125	0.991348	0.325352	0.000320959	0.00201763	pyruvate dehydrogenase E1 alpha 1 [Source:MGI Symbol;Acc:MGI:97532]
In2	Nfu1	115.051	0.991044	0.208214	2.75907e-07	3.99695e-06	NFU1 iron-sulfur cluster scaffold [Source:MGI Symbol;Acc:MGI:1913290]
In2	Psmb6	168.654	0.991024	0.162309	1.58924e-10	4.43252e-09	proteasome (prosome, macropain) subunit, beta type 6 [Source:MGI Symbol;Acc:MGI:104880]
In2	Psma7	244.265	0.990817	0.142844	6.09578e-13	2.72653e-11	proteasome subunit alpha 7 [Source:MGI Symbol;Acc:MGI:1347070]
In2	Tubb2a	560.498	0.989563	0.104807	5.42117e-22	9.07204e-20	tubulin, beta 2A class IIA [Source:MGI Symbol;Acc:MGI:107861]
In2	Hoxa10	79.455	0.989121	0.233348	3.31814e-06	3.70182e-05	homeobox A10 [Source:MGI Symbol;Acc:MGI:96171]
In2	Timm8b	209.157	0.988873	0.153673	1.86119e-11	6.22921e-10	translocase of inner mitochondrial membrane 8B [Source:MGI Symbol;Acc:MGI:1353424]
In2	Mrpl27	91.0863	0.988101	0.218405	9.05217e-07	1.15302e-05	mitochondrial ribosomal protein L27 [Source:MGI Symbol;Acc:MGI:2137224]
In2	Dek	130.196	0.986955	0.181718	8.64818e-09	1.66877e-07	DEK proto-oncogene (DNA binding) [Source:MGI Symbol;Acc:MGI:1926209]
In2	Thoc3	37.8437	0.986281	0.332327	0.000412255	0.00251657	THO complex 3 [Source:MGI Symbol;Acc:MGI:1920916]
In2	Uqcrq	270.737	0.986273	0.128333	2.44495e-15	1.50147e-13	ubiquinol-cytochrome c reductase, complex III subunit VII [Source:MGI Symbol;Acc:MGI:107807]
In2	Tbrg1	71.7309	0.986027	0.240529	6.20694e-06	6.49187e-05	transforming growth factor beta regulated gene 1 [Source:MGI Symbol;Acc:MGI:1100877]
In2	1810058I24Rik	32.3628	0.98585	0.350657	0.000683374	0.00386303	RIKEN cDNA 1810058I24 gene [Source:MGI Symbol;Acc:MGI:1914955]
In2	Armcx5	51.3867	0.985404	0.276102	5.36092e-05	0.000434333	armadillo repeat containing, X-linked 5 [Source:MGI Symbol;Acc:MGI:2148026]
In2	Ppp1ca	141.658	0.985313	0.174173	2.44652e-09	5.20745e-08	protein phosphatase 1 catalytic subunit alpha [Source:MGI Symbol;Acc:MGI:103016]
In2	Arpc3	142.568	0.98525	0.170509	1.20406e-09	2.74979e-08	actin related protein 2/3 complex, subunit 3 [Source:MGI Symbol;Acc:MGI:1928375]
In2	Alad	27.1827	0.984942	0.394969	0.00163117	0.00791606	aminolevulinate, delta-, dehydratase [Source:MGI Symbol;Acc:MGI:96853]
In2	Gatd3a	28.2197	0.984337	0.384046	0.00136503	0.00679784	glutamine amidotransferase like class 1 domain containing 3A [Source:MGI Symbol;Acc:MGI:1351861]
In2	Srm	36.6128	0.984324	0.331286	0.000416637	0.00253853	spermidine synthase [Source:MGI Symbol;Acc:MGI:102690]
In2	Tcp1	82.1596	0.98426	0.226034	2.0234e-06	2.36902e-05	t-complex protein 1 [Source:MGI Symbol;Acc:MGI:98535]
In2	Clta	358.204	0.984174	0.113271	5.81299e-19	6.00222e-17	clathrin, light polypeptide (Lca) [Source:MGI Symbol;Acc:MGI:894297]
In2	Cox8a	593.275	0.984019	0.0990054	4.29833e-24	1.06973e-21	cytochrome c oxidase subunit 8A [Source:MGI Symbol;Acc:MGI:105959]
In2	Ssb	191.039	0.983855	0.148092	4.92086e-12	1.8657e-10	Sjogren syndrome antigen B [Source:MGI Symbol;Acc:MGI:98423]
In2	Fabp3	104.431	0.983072	0.197593	1.01857e-07	1.62336e-06	fatty acid binding protein 3, muscle and heart [Source:MGI Symbol;Acc:MGI:95476]
In2	Eloc	147.934	0.981921	0.173846	2.48086e-09	5.26899e-08	elongin C [Source:MGI Symbol;Acc:MGI:1915173]
In2	Mrpl28	81.188	0.981766	0.231546	3.33317e-06	3.71433e-05	mitochondrial ribosomal protein L28 [Source:MGI Symbol;Acc:MGI:1915861]
In2	Junb	171.511	0.981681	0.176067	3.64581e-09	7.52899e-08	jun B proto-oncogene [Source:MGI Symbol;Acc:MGI:96647]
In2	Tfg	52.3252	0.979497	0.276116	5.79646e-05	0.000464578	Trk-fused gene [Source:MGI Symbol;Acc:MGI:1338041]
In2	Mesd	34.6389	0.979151	0.360068	0.000853406	0.00465346	mesoderm development LRP chaperone [Source:MGI Symbol;Acc:MGI:1891421]
In2	Iqcb1	29.2106	0.978887	0.376007	0.00123191	0.00627988	IQ calmodulin-binding motif containing 1 [Source:MGI Symbol;Acc:MGI:2443764]
In2	Ywhab	400.676	0.978021	0.113518	1.08686e-18	1.08753e-16	tyrosine 3-monooxygenase/tryptophan 5-monooxygenase activation protein, beta polypeptide [Source:MGI Symbol;Acc:MGI:1891917]
In2	Tma7	173.477	0.97755	0.153482	3.10317e-11	1.00398e-09	translational machinery associated 7 [Source:MGI Symbol;Acc:MGI:1913417]
In2	Fgfr1op2	50.2917	0.976124	0.287773	0.000100526	0.000744815	FGFR1 oncogene partner 2 [Source:MGI Symbol;Acc:MGI:1914779]
In2	Mvb12a	29.4825	0.976096	0.397741	0.00174858	0.00838111	multivesicular body subunit 12A [Source:MGI Symbol;Acc:MGI:1920961]
In2	H2ax	29.3553	0.97472	0.391654	0.0016237	0.00789563	H2A.X variant histone [Source:MGI Symbol;Acc:MGI:102688]
In2	Pts	31.2457	0.974466	0.36463	0.00101667	0.00535133	6-pyruvoyl-tetrahydropterin synthase [Source:MGI Symbol;Acc:MGI:1338783]
In2	Pgam1	319.947	0.974108	0.122394	2.73221e-16	2.02434e-14	phosphoglycerate mutase 1 [Source:MGI Symbol;Acc:MGI:97552]
In2	Mab21l2	37.6642	0.974012	0.334203	0.000492017	0.00293878	mab-21-like 2 [Source:MGI Symbol;Acc:MGI:1346022]
In2	Tsen34	68.9928	0.973977	0.237766	6.55359e-06	6.81337e-05	tRNA splicing endonuclease subunit 34 [Source:MGI Symbol;Acc:MGI:1913328]
In2	Serbp1	278.951	0.973578	0.131897	2.44582e-14	1.33366e-12	serpine1 mRNA binding protein 1 [Source:MGI Symbol;Acc:MGI:1914120]
In2	Vsnl1	1523.69	0.973443	0.0959854	5.23598e-25	1.54001e-22	visinin-like 1 [Source:MGI Symbol;Acc:MGI:1349453]
In2	Rnaseh2c	37.9924	0.97327	0.356126	0.000803291	0.00442745	ribonuclease H2, subunit C [Source:MGI Symbol;Acc:MGI:1915459]
In2	Rsrc2	165.78	0.972718	0.158482	1.35666e-10	3.86152e-09	arginine/serine-rich coiled-coil 2 [Source:MGI Symbol;Acc:MGI:1913489]
In2	Ube2e1	105.358	0.972064	0.210606	5.84771e-07	7.87211e-06	ubiquitin-conjugating enzyme E2E 1 [Source:MGI Symbol;Acc:MGI:107411]
In2	Banf1	74.3748	0.971872	0.233572	4.89953e-06	5.24888e-05	BAF nuclear assembly factor 1 [Source:MGI Symbol;Acc:MGI:1346330]
In2	Cyth2	52.5094	0.97182	0.28899	0.000109565	0.000798973	cytohesin 2 [Source:MGI Symbol;Acc:MGI:1334255]
In2	Ndufb8	225.105	0.971629	0.14661	5.39679e-12	2.03028e-10	NADH:ubiquinone oxidoreductase subunit B8 [Source:MGI Symbol;Acc:MGI:1914514]
In2	Pcbp1	125.934	0.971311	0.183262	1.82946e-08	3.31901e-07	poly(rC) binding protein 1 [Source:MGI Symbol;Acc:MGI:1345635]
In2	Zcchc18	289.701	0.970909	0.125637	1.76167e-15	1.11756e-13	zinc finger, CCHC domain containing 18 [Source:MGI Symbol;Acc:MGI:1914245]
In2	Ppp1r11	147.064	0.969532	0.176282	5.89731e-09	1.17294e-07	protein phosphatase 1, regulatory inhibitor subunit 11 [Source:MGI Symbol;Acc:MGI:1923747]
In2	Pkm	254.199	0.969005	0.139744	6.38078e-13	2.84091e-11	pyruvate kinase, muscle [Source:MGI Symbol;Acc:MGI:97591]
In2	Rps24	554.465	0.968784	0.101033	1.38118e-22	2.48255e-20	ribosomal protein S24 [Source:MGI Symbol;Acc:MGI:98147]
In2	Cox4i1	673.413	0.968316	0.102097	3.79435e-22	6.57642e-20	cytochrome c oxidase subunit 4I1 [Source:MGI Symbol;Acc:MGI:88473]
In2	Smc1a	54.4804	0.968285	0.283845	9.26573e-05	0.000695002	structural maintenance of chromosomes 1A [Source:MGI Symbol;Acc:MGI:1344345]
In2	Actb	987.337	0.966932	0.0964008	1.65112e-24	4.33129e-22	actin, beta [Source:MGI Symbol;Acc:MGI:87904]
In2	Psmb4	170.832	0.966678	0.159056	1.95332e-10	5.31062e-09	proteasome (prosome, macropain) subunit, beta type 4 [Source:MGI Symbol;Acc:MGI:1098257]
In2	Ndufa10	140.033	0.965935	0.169054	1.85223e-09	4.08584e-08	NADH:ubiquinone oxidoreductase subunit A10 [Source:MGI Symbol;Acc:MGI:1914523]
In2	Tsnax	90.9496	0.965191	0.211475	7.8957e-07	1.01639e-05	translin-associated factor X [Source:MGI Symbol;Acc:MGI:1855672]
In2	Gm1673	357.268	0.964886	0.134063	9.18326e-14	4.64233e-12	predicted gene 1673 [Source:MGI Symbol;Acc:MGI:2686519]
In2	Ptov1	232.117	0.963566	0.155214	8.10072e-11	2.45705e-09	prostate tumor over expressed gene 1 [Source:MGI Symbol;Acc:MGI:1933946]
In2	Ufc1	104.501	0.963484	0.199418	2.14533e-07	3.21785e-06	ubiquitin-fold modifier conjugating enzyme 1 [Source:MGI Symbol;Acc:MGI:1913405]
In2	Ndufs8	96.7151	0.963384	0.226831	3.16071e-06	3.53839e-05	NADH:ubiquinone oxidoreductase core subunit S8 [Source:MGI Symbol;Acc:MGI:2385079]
In2	Bcas2	132.828	0.96265	0.179421	1.28666e-08	2.38802e-07	BCAS2 pre-mRNA processing factor [Source:MGI Symbol;Acc:MGI:1915433]
In2	Prdx6	27.8004	0.96253	0.378178	0.00150108	0.00738443	peroxiredoxin 6 [Source:MGI Symbol;Acc:MGI:894320]
In2	Bex1	234.387	0.962066	0.141268	1.55343e-12	6.47106e-11	brain expressed X-linked 1 [Source:MGI Symbol;Acc:MGI:1328321]
In2	Arl6ip4	72.0291	0.962019	0.239206	8.86878e-06	8.84122e-05	ADP-ribosylation factor-like 6 interacting protein 4 [Source:MGI Symbol;Acc:MGI:1929500]
In2	Morf4l2	242.973	0.961893	0.141735	1.79796e-12	7.35703e-11	mortality factor 4 like 2 [Source:MGI Symbol;Acc:MGI:1927167]
In2	Pdxp	158.006	0.961128	0.170745	2.86835e-09	6.05222e-08	pyridoxal (pyridoxine, vitamin B6) phosphatase [Source:MGI Symbol;Acc:MGI:1919282]
In2	D8Ertd738e	147.031	0.960719	0.164588	8.79543e-10	2.08216e-08	DNA segment, Chr 8, ERATO Doi 738, expressed [Source:MGI Symbol;Acc:MGI:1289231]
In2	Serf2	30.9341	0.960627	0.358441	0.00103174	0.0054277	small EDRK-rich factor 2 [Source:MGI Symbol;Acc:MGI:1337041]
In2	Rps5	368.488	0.960251	0.123794	1.34623e-15	8.82871e-14	ribosomal protein S5 [Source:MGI Symbol;Acc:MGI:1097682]
In2	Nrsn2	63.4231	0.959992	0.250641	1.98115e-05	0.000180432	neurensin 2 [Source:MGI Symbol;Acc:MGI:2684969]
In2	Prelid3b	61.4776	0.959962	0.257844	2.99756e-05	0.000261405	PRELI domain containing 3B [Source:MGI Symbol;Acc:MGI:1913640]
In2	Actg1	374.487	0.959892	0.136759	3.32378e-13	1.53622e-11	actin, gamma, cytoplasmic 1 [Source:MGI Symbol;Acc:MGI:87906]
In2	Jund	494.773	0.95963	0.113327	3.85032e-18	3.62827e-16	jun D proto-oncogene [Source:MGI Symbol;Acc:MGI:96648]
In2	Fkbp1a	242.407	0.959096	0.160083	3.09601e-10	8.0133e-09	FK506 binding protein 1a [Source:MGI Symbol;Acc:MGI:95541]
In2	Fh1	41.3676	0.959089	0.309473	0.000285367	0.00181982	fumarate hydratase 1 [Source:MGI Symbol;Acc:MGI:95530]
In2	Dpm2	51.7584	0.958881	0.271259	6.32462e-05	0.000499079	dolichol-phosphate (beta-D) mannosyltransferase 2 [Source:MGI Symbol;Acc:MGI:1330238]
In2	Tmem11	35.4573	0.958747	0.355212	0.00092761	0.00495508	transmembrane protein 11 [Source:MGI Symbol;Acc:MGI:2144726]
In2	Cyc1	138.253	0.958695	0.189932	6.78733e-08	1.12228e-06	cytochrome c-1 [Source:MGI Symbol;Acc:MGI:1913695]
In2	Pja1	100.722	0.957616	0.194373	1.38457e-07	2.15708e-06	praja ring finger ubiquitin ligase 1 [Source:MGI Symbol;Acc:MGI:1101765]
In2	Mrpl3	32.3018	0.957414	0.369938	0.0012743	0.00645007	mitochondrial ribosomal protein L3 [Source:MGI Symbol;Acc:MGI:2137204]
In2	Eif5	208.488	0.957102	0.144776	6.24778e-12	2.30692e-10	eukaryotic translation initiation factor 5 [Source:MGI Symbol;Acc:MGI:95309]
In2	Rps13	39.2572	0.956698	0.316281	0.000364737	0.00226063	ribosomal protein S13 [Source:MGI Symbol;Acc:MGI:1915302]
In2	Hars	50.8233	0.956506	0.28079	9.90557e-05	0.000734947	histidyl-tRNA synthetase [Source:MGI Symbol;Acc:MGI:108087]
In2	Uqcc2	178.36	0.955587	0.158768	2.81957e-10	7.33692e-09	ubiquinol-cytochrome c reductase complex assembly factor 2 [Source:MGI Symbol;Acc:MGI:1914517]
In2	Atox1	109.261	0.955183	0.193062	1.18213e-07	1.85659e-06	antioxidant 1 copper chaperone [Source:MGI Symbol;Acc:MGI:1333855]
In2	Ppp1r7	37.2979	0.955157	0.33329	0.000587345	0.00340345	protein phosphatase 1, regulatory subunit 7 [Source:MGI Symbol;Acc:MGI:1913635]
In2	Sf3b2	249.427	0.954822	0.141346	2.25505e-12	9.04443e-11	splicing factor 3b, subunit 2 [Source:MGI Symbol;Acc:MGI:2441856]
In2	Got2	54.8121	0.953668	0.265247	5.03663e-05	0.000411841	glutamatic-oxaloacetic transaminase 2, mitochondrial [Source:MGI Symbol;Acc:MGI:95792]
In2	Srsf4	29.868	0.953277	0.366497	0.00129231	0.00651102	serine and arginine-rich splicing factor 4 [Source:MGI Symbol;Acc:MGI:1890577]
In2	Pcbd2	34.0423	0.951408	0.347083	0.000860237	0.00467999	pterin 4 alpha carbinolamine dehydratase/dimerization cofactor of hepatocyte nuclear factor 1 alpha (TCF1) 2 [Source:MGI Symbol;Acc:MGI:1919812]
In2	Borcs8	46.6675	0.950849	0.300983	0.000229594	0.00151081	BLOC-1 related complex subunit 8 [Source:MGI Symbol;Acc:MGI:1919618]
In2	Znhit1	77.6722	0.95075	0.223766	3.46579e-06	3.84445e-05	zinc finger, HIT domain containing 1 [Source:MGI Symbol;Acc:MGI:1917353]
In2	Rad23a	104.707	0.948593	0.196584	2.27496e-07	3.37627e-06	RAD23 homolog A, nucleotide excision repair protein [Source:MGI Symbol;Acc:MGI:105126]
In2	Vegfb	50.7455	0.948111	0.285143	0.000131837	0.000936754	vascular endothelial growth factor B [Source:MGI Symbol;Acc:MGI:106199]
In2	Ndufa12	90.2673	0.947902	0.214849	1.62474e-06	1.95654e-05	NADH:ubiquinone oxidoreductase subunit A12 [Source:MGI Symbol;Acc:MGI:1913664]
In2	Psmd6	91.1707	0.947535	0.209033	9.42757e-07	1.19146e-05	proteasome (prosome, macropain) 26S subunit, non-ATPase, 6 [Source:MGI Symbol;Acc:MGI:1913663]
In2	Ndufa6	193.997	0.947447	0.147706	2.35385e-11	7.79777e-10	NADH:ubiquinone oxidoreductase subunit A6 [Source:MGI Symbol;Acc:MGI:1914380]
In2	Rab24	109.691	0.946637	0.218435	2.16731e-06	2.51025e-05	RAB24, member RAS oncogene family [Source:MGI Symbol;Acc:MGI:105065]
In2	Mrpl20	148.671	0.946035	0.177154	1.46786e-08	2.70343e-07	mitochondrial ribosomal protein L20 [Source:MGI Symbol;Acc:MGI:2137221]
In2	Thra	334.313	0.945568	0.125891	9.40536e-15	5.36991e-13	thyroid hormone receptor alpha [Source:MGI Symbol;Acc:MGI:98742]
In2	Mea1	74.9107	0.944582	0.248611	2.15775e-05	0.000195214	male enhanced antigen 1 [Source:MGI Symbol;Acc:MGI:96957]
In2	Rab14	273.709	0.944286	0.132476	1.66603e-13	8.04502e-12	RAB14, member RAS oncogene family [Source:MGI Symbol;Acc:MGI:1915615]
In2	Cnih2	184.821	0.942693	0.164277	1.50251e-09	3.35251e-08	cornichon family AMPA receptor auxiliary protein 2 [Source:MGI Symbol;Acc:MGI:1277225]
In2	Glod4	73.3217	0.942622	0.233612	8.71491e-06	8.71132e-05	glyoxalase domain containing 4 [Source:MGI Symbol;Acc:MGI:1914451]
In2	Srp9	155.155	0.94185	0.165003	1.94198e-09	4.24525e-08	signal recognition particle 9 [Source:MGI Symbol;Acc:MGI:1350930]
In2	Rtf2	36.3543	0.94156	0.35684	0.00110877	0.00576416	replication termination factor 2 [Source:MGI Symbol;Acc:MGI:1913654]
In2	Dgcr6	117.253	0.940843	0.19984	3.90214e-07	5.46746e-06	DiGeorge syndrome critical region gene 6 [Source:MGI Symbol;Acc:MGI:1202877]
In2	Psmb3	141.785	0.940065	0.174776	1.22373e-08	2.27975e-07	proteasome (prosome, macropain) subunit, beta type 3 [Source:MGI Symbol;Acc:MGI:1347014]
In2	Uchl1	675.675	0.939865	0.102885	1.01187e-20	1.42336e-18	ubiquitin carboxy-terminal hydrolase L1 [Source:MGI Symbol;Acc:MGI:103149]
In2	Cuedc2	163.18	0.938869	0.159101	6.07074e-10	1.48794e-08	CUE domain containing 2 [Source:MGI Symbol;Acc:MGI:1914366]
In2	Atp6v1c1	194.477	0.938844	0.152748	1.30099e-10	3.71393e-09	ATPase, H+ transporting, lysosomal V1 subunit C1 [Source:MGI Symbol;Acc:MGI:1913585]
In2	Nenf	183.314	0.938356	0.162236	1.17017e-09	2.67871e-08	neuron derived neurotrophic factor [Source:MGI Symbol;Acc:MGI:1913458]
In2	Rps9	267.832	0.93822	0.131517	1.60657e-13	7.83585e-12	ribosomal protein S9 [Source:MGI Symbol;Acc:MGI:1924096]
In2	Esd	86.5378	0.936309	0.217318	2.65712e-06	3.027e-05	esterase D/formylglutathione hydrolase [Source:MGI Symbol;Acc:MGI:95421]
In2	Phax	74.1769	0.936001	0.231788	8.6462e-06	8.65154e-05	phosphorylated adaptor for RNA export [Source:MGI Symbol;Acc:MGI:1891839]
In2	Ndufa7	231.256	0.934878	0.142029	7.64845e-12	2.77421e-10	NADH:ubiquinone oxidoreductase subunit A7 [Source:MGI Symbol;Acc:MGI:1913666]
In2	H1f10	48.4668	0.933095	0.300604	0.000278168	0.00177976	H1.10 linker histone [Source:MGI Symbol;Acc:MGI:2685307]
In2	Tpgs1	71.0603	0.932664	0.241441	1.76331e-05	0.000163152	tubulin polyglutamylase complex subunit 1 [Source:MGI Symbol;Acc:MGI:106618]
In2	Fos	76.0671	0.93196	0.273156	9.0339e-05	0.000680769	FBJ osteosarcoma oncogene [Source:MGI Symbol;Acc:MGI:95574]
In2	Hoxa9	192.516	0.930714	0.151106	1.22564e-10	3.52999e-09	homeobox A9 [Source:MGI Symbol;Acc:MGI:96180]
In2	Ddah1	105.012	0.930229	0.203304	7.65874e-07	9.91143e-06	dimethylarginine dimethylaminohydrolase 1 [Source:MGI Symbol;Acc:MGI:1916469]
In2	Dda1	68.6932	0.930019	0.242065	1.95413e-05	0.000178259	DET1 and DDB1 associated 1 [Source:MGI Symbol;Acc:MGI:1913748]
In2	Snw1	37.0515	0.929635	0.342308	0.000926915	0.0049541	SNW domain containing 1 [Source:MGI Symbol;Acc:MGI:1913604]
In2	Gm38393	483.48	0.929122	0.115113	1.1082e-16	8.81658e-15	predicted gene, 38393 [Source:MGI Symbol;Acc:MGI:5613898]
In2	Emd	93.1541	0.928998	0.201051	6.52044e-07	8.69332e-06	emerin [Source:MGI Symbol;Acc:MGI:108117]
In2	Rwdd2a	70.1301	0.928644	0.254465	3.98734e-05	0.000334785	RWD domain containing 2A [Source:MGI Symbol;Acc:MGI:1916769]
In2	Dusp26	73.8893	0.928615	0.234504	1.20507e-05	0.000115806	dual specificity phosphatase 26 (putative) [Source:MGI Symbol;Acc:MGI:1914209]
In2	Cops5	68.7529	0.927273	0.243255	2.19309e-05	0.000197459	COP9 signalosome subunit 5 [Source:MGI Symbol;Acc:MGI:1349415]
In2	Purb	250.217	0.9261	0.144611	2.45556e-11	8.1067e-10	purine rich element binding protein B [Source:MGI Symbol;Acc:MGI:1338779]
In2	Rpp25l	30.767	0.925858	0.37498	0.0018357	0.0087297	ribonuclease P/MRP 25 subunit-like [Source:MGI Symbol;Acc:MGI:1917211]
In2	Tac1	884.88	0.925853	0.253311	3.22094e-05	0.000279096	tachykinin 1 [Source:MGI Symbol;Acc:MGI:98474]
In2	Cct7	142.594	0.925487	0.170273	9.30007e-09	1.7769e-07	chaperonin containing Tcp1, subunit 7 (eta) [Source:MGI Symbol;Acc:MGI:107184]
In2	Snx17	60.3301	0.924942	0.258477	5.4744e-05	0.000442419	sorting nexin 17 [Source:MGI Symbol;Acc:MGI:2387801]
In2	Irak1bp1	51.9877	0.924641	0.27207	0.000108152	0.000789863	interleukin-1 receptor-associated kinase 1 binding protein 1 [Source:MGI Symbol;Acc:MGI:1929475]
In2	Lysmd2	90.1101	0.921751	0.21276	2.43159e-06	2.78313e-05	LysM, putative peptidoglycan-binding, domain containing 2 [Source:MGI Symbol;Acc:MGI:1917332]
In2	Selenoh	113.591	0.921486	0.189268	1.89805e-07	2.88753e-06	selenoprotein H [Source:MGI Symbol;Acc:MGI:1919907]
In2	Tsr2	29.543	0.921481	0.376478	0.00198975	0.00932194	TSR2 20S rRNA accumulation [Source:MGI Symbol;Acc:MGI:1916749]
In2	1110004F10Rik	121.902	0.92034	0.18521	1.1252e-07	1.7758e-06	RIKEN cDNA 1110004F10 gene [Source:MGI Symbol;Acc:MGI:1929274]
In2	Acaa1a	37.504	0.920011	0.319209	0.000604311	0.0034955	acetyl-Coenzyme A acyltransferase 1A [Source:MGI Symbol;Acc:MGI:2148491]
In2	Psmd4	168.617	0.919521	0.155459	5.77962e-10	1.4274e-08	proteasome (prosome, macropain) 26S subunit, non-ATPase, 4 [Source:MGI Symbol;Acc:MGI:1201670]
In2	Sqstm1	208.844	0.918658	0.146351	5.86818e-11	1.80815e-09	sequestosome 1 [Source:MGI Symbol;Acc:MGI:107931]
In2	Nudc	184.074	0.91806	0.151927	2.60557e-10	6.83505e-09	nudC nuclear distribution protein [Source:MGI Symbol;Acc:MGI:106014]
In2	Vti1b	138.619	0.915782	0.166052	6.15101e-09	1.21345e-07	vesicle transport through interaction with t-SNAREs 1B [Source:MGI Symbol;Acc:MGI:1855688]
In2	Psmc5	165.294	0.914483	0.156515	8.96255e-10	2.10122e-08	protease (prosome, macropain) 26S subunit, ATPase 5 [Source:MGI Symbol;Acc:MGI:105047]
In2	Psmc4	117.805	0.914317	0.199625	7.49477e-07	9.76399e-06	proteasome (prosome, macropain) 26S subunit, ATPase, 4 [Source:MGI Symbol;Acc:MGI:1346093]
In2	Rogdi	42.9673	0.912832	0.327393	0.000754423	0.00420346	rogdi homolog [Source:MGI Symbol;Acc:MGI:1913299]
In2	Rab18	46.7963	0.911022	0.299672	0.000358774	0.00222651	RAB18, member RAS oncogene family [Source:MGI Symbol;Acc:MGI:102790]
In2	Tor1a	35.4418	0.909867	0.335619	0.000999027	0.0052756	torsin family 1, member A (torsin A) [Source:MGI Symbol;Acc:MGI:1353568]
In2	Mrpl54	58.9311	0.908885	0.260685	7.86669e-05	0.000602637	mitochondrial ribosomal protein L54 [Source:MGI Symbol;Acc:MGI:1913297]
In2	Rnf8	32.3622	0.906793	0.354945	0.0015417	0.00754982	ring finger protein 8 [Source:MGI Symbol;Acc:MGI:1929069]
In2	Atg101	38.5986	0.906559	0.327843	0.000842726	0.00460817	autophagy related 101 [Source:MGI Symbol;Acc:MGI:1915368]
In2	Ndfip1	1286.12	0.906075	0.0958361	5.7194e-22	9.40889e-20	Nedd4 family interacting protein 1 [Source:MGI Symbol;Acc:MGI:1929601]
In2	Guk1	113.027	0.905321	0.19464	5.53412e-07	7.49151e-06	guanylate kinase 1 [Source:MGI Symbol;Acc:MGI:95871]
In2	Akr1a1	141.164	0.904941	0.171085	2.13378e-08	3.82113e-07	aldo-keto reductase family 1, member A1 (aldehyde reductase) [Source:MGI Symbol;Acc:MGI:1929955]
In2	Eno1	61.7406	0.901832	0.256532	7.12281e-05	0.000554151	enolase 1, alpha non-neuron [Source:MGI Symbol;Acc:MGI:95393]
In2	Chchd10	151.214	0.901389	0.16702	1.18254e-08	2.20726e-07	coiled-coil-helix-coiled-coil-helix domain containing 10 [Source:MGI Symbol;Acc:MGI:2143558]
In2	Snrpd1	131.282	0.900893	0.187895	2.70708e-07	3.92749e-06	small nuclear ribonucleoprotein D1 [Source:MGI Symbol;Acc:MGI:98344]
In2	Dynlrb1	220.467	0.900815	0.146322	1.27689e-10	3.6559e-09	dynein light chain roadblock-type 1 [Source:MGI Symbol;Acc:MGI:1914318]
In2	Cox6b1	324.902	0.900371	0.125073	1.04599e-13	5.17978e-12	cytochrome c oxidase, subunit 6B1 [Source:MGI Symbol;Acc:MGI:107460]
In2	Nudt19	35.422	0.899948	0.34186	0.00124592	0.00632804	nudix (nucleoside diphosphate linked moiety X)-type motif 19 [Source:MGI Symbol;Acc:MGI:94203]
In2	Mpp2	41.3381	0.899813	0.308266	0.000547199	0.00322864	membrane protein, palmitoylated 2 (MAGUK p55 subfamily member 2) [Source:MGI Symbol;Acc:MGI:1858257]
In2	Pdap1	104.187	0.899731	0.194961	6.84141e-07	9.02211e-06	PDGFA associated protein 1 [Source:MGI Symbol;Acc:MGI:2448536]
In2	Gm37988	35.2733	0.899362	0.343294	0.00129473	0.0065112	predicted gene, 37988 [Source:MGI Symbol;Acc:MGI:5611216]
In2	Pomp	182.258	0.897291	0.152471	7.03363e-10	1.69822e-08	proteasome maturation protein [Source:MGI Symbol;Acc:MGI:1913787]
In2	Atp5g3	266.747	0.896899	0.136736	9.26205e-12	3.28093e-10	ATP synthase, H+ transporting, mitochondrial F0 complex, subunit C3 (subunit 9) [Source:MGI Symbol;Acc:MGI:2442035]
In2	Calm1	2588.52	0.896397	0.0869679	1.07157e-25	3.35505e-23	calmodulin 1 [Source:MGI Symbol;Acc:MGI:88251]
In2	Mettl9	88.8457	0.895326	0.212691	4.38153e-06	4.75695e-05	methyltransferase like 9 [Source:MGI Symbol;Acc:MGI:1914862]
In2	Ola1	119.522	0.895164	0.191259	4.86956e-07	6.66628e-06	Obg-like ATPase 1 [Source:MGI Symbol;Acc:MGI:1914309]
In2	Dnajc2	45.4035	0.894417	0.300312	0.000450713	0.00272392	DnaJ heat shock protein family (Hsp40) member C2 [Source:MGI Symbol;Acc:MGI:99470]
In2	Uqcr11	218.274	0.894388	0.139186	2.35395e-11	7.79777e-10	ubiquinol-cytochrome c reductase, complex III subunit XI [Source:MGI Symbol;Acc:MGI:1913844]
In2	Tmem70	39.2729	0.894214	0.320459	0.000805608	0.00443519	transmembrane protein 70 [Source:MGI Symbol;Acc:MGI:1915068]
In2	Elob	405.91	0.892673	0.106131	7.41052e-18	6.85014e-16	elongin B [Source:MGI Symbol;Acc:MGI:1914923]
In2	Snu13	161.466	0.892399	0.160678	4.95592e-09	1.00422e-07	SNU13 homolog, small nuclear ribonucleoprotein (U4/U6.U5) [Source:MGI Symbol;Acc:MGI:893586]
In2	Napg	191.04	0.892022	0.1526	8.86812e-10	2.08977e-08	N-ethylmaleimide sensitive fusion protein attachment protein gamma [Source:MGI Symbol;Acc:MGI:104561]
In2	Cox6a1	172.769	0.891635	0.159382	3.90894e-09	8.03818e-08	cytochrome c oxidase subunit 6A1 [Source:MGI Symbol;Acc:MGI:103099]
In2	Commd4	61.589	0.889259	0.259455	9.89255e-05	0.000734947	COMM domain containing 4 [Source:MGI Symbol;Acc:MGI:1913449]
In2	Arl4a	53.1821	0.888876	0.265785	0.000138094	0.00097338	ADP-ribosylation factor-like 4A [Source:MGI Symbol;Acc:MGI:99437]
In2	Gnb5	81.5011	0.887869	0.219055	8.73561e-06	8.72303e-05	guanine nucleotide binding protein (G protein), beta 5 [Source:MGI Symbol;Acc:MGI:101848]
In2	Ifrd1	42.288	0.887708	0.311576	0.000677041	0.0038317	interferon-related developmental regulator 1 [Source:MGI Symbol;Acc:MGI:1316717]
In2	Stx7	89.3807	0.887521	0.208608	3.68319e-06	4.04859e-05	syntaxin 7 [Source:MGI Symbol;Acc:MGI:1858210]
In2	Stoml2	48.0998	0.887222	0.280206	0.000254733	0.00165049	stomatin (Epb7.2)-like 2 [Source:MGI Symbol;Acc:MGI:1913842]
In2	Tceal5	103.488	0.886655	0.193018	7.97273e-07	1.02494e-05	transcription elongation factor A (SII)-like 5 [Source:MGI Symbol;Acc:MGI:3036236]
In2	Arpc1a	135.992	0.886409	0.17411	6.31106e-08	1.05249e-06	actin related protein 2/3 complex, subunit 1A [Source:MGI Symbol;Acc:MGI:1928896]
In2	Psmb1	226.258	0.886376	0.150036	5.96307e-10	1.46525e-08	proteasome (prosome, macropain) subunit, beta type 1 [Source:MGI Symbol;Acc:MGI:104884]
In2	Id2	30.9606	0.885404	0.355469	0.00191764	0.00904405	inhibitor of DNA binding 2 [Source:MGI Symbol;Acc:MGI:96397]
In2	Vps29	111.779	0.885395	0.191704	6.73429e-07	8.91719e-06	VPS29 retromer complex component [Source:MGI Symbol;Acc:MGI:1928344]
In2	Txn1	68.7991	0.885315	0.256189	8.74172e-05	0.000660786	thioredoxin 1 [Source:MGI Symbol;Acc:MGI:98874]
In2	Ubb	1067.7	0.885088	0.0952815	2.56074e-21	3.82377e-19	ubiquitin B [Source:MGI Symbol;Acc:MGI:98888]
In2	Srp19	96.5092	0.884398	0.201278	1.96308e-06	2.31515e-05	signal recognition particle 19 [Source:MGI Symbol;Acc:MGI:1913634]
In2	Rpl3	107.685	0.884359	0.197368	1.29116e-06	1.57834e-05	ribosomal protein L3 [Source:MGI Symbol;Acc:MGI:1351605]
In2	Med21	51.2814	0.884135	0.283542	0.000290646	0.00184742	mediator complex subunit 21 [Source:MGI Symbol;Acc:MGI:1347064]
In2	Mrpl58	68.9594	0.882889	0.267123	0.000146562	0.00102488	mitochondrial ribosomal protein L58 [Source:MGI Symbol;Acc:MGI:1915822]
In2	Ciao2b	35.0338	0.88252	0.336267	0.00132936	0.00666811	cytosolic iron-sulfur assembly component 2B [Source:MGI Symbol;Acc:MGI:1915773]
In2	Pmpcb	69.3945	0.88179	0.243583	4.91559e-05	0.000403303	peptidase (mitochondrial processing) beta [Source:MGI Symbol;Acc:MGI:1920328]
In2	Idh3b	72.1921	0.881598	0.232471	2.57356e-05	0.00022791	isocitrate dehydrogenase 3 (NAD+) beta [Source:MGI Symbol;Acc:MGI:2158650]
In2	Srp72	67.3215	0.881178	0.247915	6.30337e-05	0.000497808	signal recognition particle 72 [Source:MGI Symbol;Acc:MGI:1333795]
In2	Rpl8	486.205	0.880885	0.100454	3.2646e-19	3.52069e-17	ribosomal protein L8 [Source:MGI Symbol;Acc:MGI:1350927]
In2	Eif4g2	147.604	0.879142	0.169758	3.98323e-08	6.81856e-07	eukaryotic translation initiation factor 4, gamma 2 [Source:MGI Symbol;Acc:MGI:109207]
In2	Hnrnpa0	47.0125	0.878248	0.28899	0.000385844	0.00237762	heterogeneous nuclear ribonucleoprotein A0 [Source:MGI Symbol;Acc:MGI:1924384]
In2	Lsm4	103.969	0.877326	0.216683	8.48114e-06	8.50008e-05	LSM4 homolog, U6 small nuclear RNA and mRNA degradation associated [Source:MGI Symbol;Acc:MGI:1354692]
In2	Ndufb10	243.118	0.877109	0.141613	1.03559e-10	3.03668e-09	NADH:ubiquinone oxidoreductase subunit B10 [Source:MGI Symbol;Acc:MGI:1915592]
In2	Hypk	53.1871	0.875252	0.281629	0.000302843	0.00191745	huntingtin interacting protein K [Source:MGI Symbol;Acc:MGI:1914943]
In2	Hprt	136.844	0.874514	0.16559	2.38924e-08	4.24724e-07	hypoxanthine guanine phosphoribosyl transferase [Source:MGI Symbol;Acc:MGI:96217]
In2	Coq7	72.8492	0.873938	0.228436	2.29606e-05	0.000205966	demethyl-Q 7 [Source:MGI Symbol;Acc:MGI:107207]
In2	Psmc3	89.93	0.872956	0.208667	5.09671e-06	5.43611e-05	proteasome (prosome, macropain) 26S subunit, ATPase 3 [Source:MGI Symbol;Acc:MGI:1098754]
In2	Cdc123	83.8563	0.872776	0.213363	7.69058e-06	7.79987e-05	cell division cycle 123 [Source:MGI Symbol;Acc:MGI:2138811]
In2	Fkbp4	71.0231	0.87234	0.238304	4.30262e-05	0.000358774	FK506 binding protein 4 [Source:MGI Symbol;Acc:MGI:95543]
In2	Tax1bp1	144.658	0.869941	0.16323	1.8394e-08	3.33071e-07	Tax1 (human T cell leukemia virus type I) binding protein 1 [Source:MGI Symbol;Acc:MGI:1289308]
In2	Zfp808	37.787	0.869237	0.323934	0.00114801	0.00593639	zinc finger protein 808 [Source:MGI Symbol;Acc:MGI:3704127]
In2	Cops7a	80.667	0.86847	0.216778	1.10729e-05	0.000107474	COP9 signalosome subunit 7A [Source:MGI Symbol;Acc:MGI:1349400]
In2	Ralbp1	113.939	0.868018	0.198374	2.11313e-06	2.46219e-05	ralA binding protein 1 [Source:MGI Symbol;Acc:MGI:108466]
In2	Tmsb4x	1037.09	0.867613	0.106014	4.98004e-17	4.16692e-15	thymosin, beta 4, X chromosome [Source:MGI Symbol;Acc:MGI:99510]
In2	Dctn3	249.185	0.867399	0.160019	1.00095e-08	1.8938e-07	dynactin 3 [Source:MGI Symbol;Acc:MGI:1859251]
In2	Scand1	172.522	0.867241	0.153651	3.0875e-09	6.47242e-08	SCAN domain-containing 1 [Source:MGI Symbol;Acc:MGI:1343132]
In2	Ywhaq	186.991	0.867186	0.156027	4.89546e-09	9.94044e-08	tyrosine 3-monooxygenase/tryptophan 5-monooxygenase activation protein theta [Source:MGI Symbol;Acc:MGI:891963]
In2	Stmn2	378.865	0.866443	0.122107	2.29119e-13	1.09011e-11	stathmin-like 2 [Source:MGI Symbol;Acc:MGI:98241]
In2	Psenen	55.728	0.866319	0.265594	0.000187045	0.00127401	presenilin enhancer gamma secretase subunit [Source:MGI Symbol;Acc:MGI:1913590]
In2	Tceal9	256.805	0.865405	0.140229	1.21306e-10	3.50415e-09	transcription elongation factor A like 9 [Source:MGI Symbol;Acc:MGI:109567]
In2	Cox7a2	352.835	0.865058	0.112587	2.90516e-15	1.76234e-13	cytochrome c oxidase subunit 7A2 [Source:MGI Symbol;Acc:MGI:1316715]
In2	Eif3i	117.018	0.864815	0.197236	2.02006e-06	2.36902e-05	eukaryotic translation initiation factor 3, subunit I [Source:MGI Symbol;Acc:MGI:1860763]
In2	Rpl23	400.41	0.863499	0.109407	5.52653e-16	3.80429e-14	ribosomal protein L23 [Source:MGI Symbol;Acc:MGI:1929455]
In2	Bri3	166.724	0.863197	0.165247	3.15721e-08	5.52142e-07	brain protein I3 [Source:MGI Symbol;Acc:MGI:1933174]
In2	Psmd13	151.093	0.861169	0.162288	2.08605e-08	3.74255e-07	proteasome (prosome, macropain) 26S subunit, non-ATPase, 13 [Source:MGI Symbol;Acc:MGI:1345192]
In2	Nfix	44.2362	0.860664	0.330999	0.00137587	0.00684828	nuclear factor I/X [Source:MGI Symbol;Acc:MGI:97311]
In2	Snrpc	35.7229	0.860481	0.338728	0.00171129	0.00822268	U1 small nuclear ribonucleoprotein C [Source:MGI Symbol;Acc:MGI:109489]
In2	Mrpl9	44.682	0.860342	0.298819	0.000650732	0.00370875	mitochondrial ribosomal protein L9 [Source:MGI Symbol;Acc:MGI:2137211]
In2	Mrps16	65.8778	0.859691	0.257893	0.000142609	0.00100012	mitochondrial ribosomal protein S16 [Source:MGI Symbol;Acc:MGI:1913492]
In2	Ctxn1	70.3202	0.858823	0.230499	3.50138e-05	0.000299686	cortexin 1 [Source:MGI Symbol;Acc:MGI:88566]
In2	Jpt1	86.4862	0.858545	0.21734	1.3843e-05	0.000131084	Jupiter microtubule associated homolog 1 [Source:MGI Symbol;Acc:MGI:1096361]
In2	Mrps26	97.1779	0.856967	0.199049	3.07031e-06	3.45434e-05	mitochondrial ribosomal protein S26 [Source:MGI Symbol;Acc:MGI:1333830]
In2	Hoxb8	857.869	0.856857	0.111955	3.35288e-15	2.02131e-13	homeobox B8 [Source:MGI Symbol;Acc:MGI:96189]
In2	Cdkn2d	97.4032	0.856391	0.208527	7.13039e-06	7.34688e-05	cyclin dependent kinase inhibitor 2D [Source:MGI Symbol;Acc:MGI:105387]
In2	Snx15	42.5983	0.855023	0.303493	0.000794311	0.00438793	sorting nexin 15 [Source:MGI Symbol;Acc:MGI:1916274]
In2	Atxn10	166.704	0.854321	0.159659	1.63458e-08	2.97659e-07	ataxin 10 [Source:MGI Symbol;Acc:MGI:1859293]
In2	Nono	57.5978	0.854082	0.265911	0.000223372	0.00148192	non-POU-domain-containing, octamer binding protein [Source:MGI Symbol;Acc:MGI:1855692]
In2	Pigyl	57.4039	0.853959	0.261946	0.000191916	0.00130444	phosphatidylinositol glycan anchor biosynthesis, class Y-like [Source:MGI Symbol;Acc:MGI:1913518]
In2	Naa38	66.5827	0.853825	0.254653	0.000135137	0.000954577	N(alpha)-acetyltransferase 38, NatC auxiliary subunit [Source:MGI Symbol;Acc:MGI:1925554]
In2	Lamtor1	78.3218	0.852446	0.23035	3.77803e-05	0.000318866	late endosomal/lysosomal adaptor, MAPK and MTOR activator 1 [Source:MGI Symbol;Acc:MGI:1913758]
In2	Smim11	39.9123	0.852164	0.334775	0.00165624	0.00800573	small integral membrane protein 11 [Source:MGI Symbol;Acc:MGI:1916186]
In2	Gps1	69.7699	0.850884	0.255305	0.000143058	0.00100255	G protein pathway suppressor 1 [Source:MGI Symbol;Acc:MGI:2384801]
In2	Swi5	257.733	0.84955	0.138771	1.70722e-10	4.72087e-09	SWI5 recombination repair homolog (yeast) [Source:MGI Symbol;Acc:MGI:1920181]
In2	Coro1a	41.2899	0.84925	0.299425	0.000775294	0.00429803	coronin, actin binding protein 1A [Source:MGI Symbol;Acc:MGI:1345961]
In2	Surf1	63.0264	0.848432	0.244206	9.20817e-05	0.000691218	surfeit gene 1 [Source:MGI Symbol;Acc:MGI:98443]
In2	Uqcrb	194.607	0.848429	0.141838	4.29507e-10	1.09131e-08	ubiquinol-cytochrome c reductase binding protein [Source:MGI Symbol;Acc:MGI:1914780]
In2	Elp5	48.3124	0.848417	0.282269	0.000452578	0.00273349	elongator acetyltransferase complex subunit 5 [Source:MGI Symbol;Acc:MGI:1859017]
In2	Kctd17	42.6275	0.84716	0.312052	0.00106586	0.00557695	potassium channel tetramerisation domain containing 17 [Source:MGI Symbol;Acc:MGI:1920094]
In2	Mlf2	190.682	0.846855	0.150067	3.17189e-09	6.62072e-08	myeloid leukemia factor 2 [Source:MGI Symbol;Acc:MGI:1353554]
In2	Smdt1	277.577	0.846674	0.12349	1.37001e-12	5.80669e-11	single-pass membrane protein with aspartate rich tail 1 [Source:MGI Symbol;Acc:MGI:1916279]
In2	Rpl18a	81.9174	0.846451	0.218056	1.8951e-05	0.000174192	ribosomal protein L18A [Source:MGI Symbol;Acc:MGI:1924058]
In2	Mrpl4	47.2669	0.846395	0.283205	0.00048156	0.00288342	mitochondrial ribosomal protein L4 [Source:MGI Symbol;Acc:MGI:2137210]
In2	Pick1	46.6827	0.84594	0.306034	0.00091108	0.00488724	protein interacting with C kinase 1 [Source:MGI Symbol;Acc:MGI:894645]
In2	Rpl36al	44.4028	0.845534	0.302249	0.000847765	0.00462622	ribosomal protein L36A-like [Source:MGI Symbol;Acc:MGI:1913733]
In2	Mzt1	57.0226	0.842078	0.256743	0.000185275	0.00126461	mitotic spindle organizing protein 1 [Source:MGI Symbol;Acc:MGI:1924039]
In2	Psma1	108.317	0.841803	0.187646	1.38028e-06	1.68303e-05	proteasome subunit alpha 1 [Source:MGI Symbol;Acc:MGI:1347005]
In2	Mrpl36	42.2449	0.841672	0.305721	0.000982248	0.00520115	mitochondrial ribosomal protein L36 [Source:MGI Symbol;Acc:MGI:2137228]
In2	Mtpn	68.8362	0.840641	0.235756	6.59628e-05	0.000516735	myotrophin [Source:MGI Symbol;Acc:MGI:99445]
In2	Nrgn	619.694	0.838816	0.141357	5.08629e-10	1.26842e-08	neurogranin [Source:MGI Symbol;Acc:MGI:1927184]
In2	Ndufab1	73.8552	0.838807	0.232316	5.51188e-05	0.000445078	NADH:ubiquinone oxidoreductase subunit AB1 [Source:MGI Symbol;Acc:MGI:1917566]
In2	Ensa	168.548	0.838585	0.16118	3.71173e-08	6.39895e-07	endosulfine alpha [Source:MGI Symbol;Acc:MGI:1891189]
In2	Higd2a	114.315	0.837721	0.191717	2.31079e-06	2.65081e-05	HIG1 domain family, member 2A [Source:MGI Symbol;Acc:MGI:1914294]
In2	Stk25	104.001	0.837693	0.191176	2.31144e-06	2.65081e-05	serine/threonine kinase 25 (yeast) [Source:MGI Symbol;Acc:MGI:1891699]
In2	Sdcbp	46.0449	0.837338	0.285128	0.000577672	0.00335943	syndecan binding protein [Source:MGI Symbol;Acc:MGI:1337026]
In2	Tomm40	77.6602	0.835621	0.22951	4.90718e-05	0.000402953	translocase of outer mitochondrial membrane 40 [Source:MGI Symbol;Acc:MGI:1858259]
In2	Fth1	1582.91	0.835572	0.0883682	5.84169e-22	9.4499e-20	ferritin heavy polypeptide 1 [Source:MGI Symbol;Acc:MGI:95588]
In2	Exosc7	40.0196	0.834136	0.304717	0.00106287	0.00556733	exosome component 7 [Source:MGI Symbol;Acc:MGI:1913696]
In2	Pip4p1	70.5623	0.833827	0.231077	5.71585e-05	0.000458503	phosphatidylinositol-4,5-bisphosphate 4-phosphatase 1 [Source:MGI Symbol;Acc:MGI:2448501]
In2	Cdc42	242.633	0.833352	0.134902	1.26627e-10	3.63622e-09	cell division cycle 42 [Source:MGI Symbol;Acc:MGI:106211]
In2	Psme2	39.5326	0.833218	0.333422	0.00194916	0.00915707	proteasome (prosome, macropain) activator subunit 2 (PA28 beta) [Source:MGI Symbol;Acc:MGI:1096365]
In2	Cbr1	110.669	0.832776	0.210209	1.31802e-05	0.000125542	carbonyl reductase 1 [Source:MGI Symbol;Acc:MGI:88284]
In2	Hmgb1	261.871	0.8322	0.130999	4.14594e-11	1.31077e-09	high mobility group box 1 [Source:MGI Symbol;Acc:MGI:96113]
In2	Stmn3	900.388	0.83107	0.0927997	6.5675e-20	7.86965e-18	stathmin-like 3 [Source:MGI Symbol;Acc:MGI:1277137]
In2	Snrpe	117.674	0.830487	0.187066	1.70728e-06	2.04326e-05	small nuclear ribonucleoprotein E [Source:MGI Symbol;Acc:MGI:98346]
In2	Camk1	51.3827	0.830319	0.299126	0.00089322	0.00481376	calcium/calmodulin-dependent protein kinase I [Source:MGI Symbol;Acc:MGI:1098535]
In2	Mrpl57	83.6306	0.830107	0.229947	5.45788e-05	0.000441452	mitochondrial ribosomal protein L57 [Source:MGI Symbol;Acc:MGI:1915090]
In2	Atp5a1	251.079	0.829005	0.136488	2.42228e-10	6.44126e-09	ATP synthase, H+ transporting, mitochondrial F1 complex, alpha subunit 1 [Source:MGI Symbol;Acc:MGI:88115]
In2	Ndufa8	138.162	0.827724	0.175782	4.76345e-07	6.53947e-06	NADH:ubiquinone oxidoreductase subunit A8 [Source:MGI Symbol;Acc:MGI:1915625]
In2	Armc1	49.0661	0.827392	0.293168	0.0008026	0.00442615	armadillo repeat containing 1 [Source:MGI Symbol;Acc:MGI:1921502]
In2	Pabpc1	45.8254	0.827303	0.287502	0.000704245	0.00397176	poly(A) binding protein, cytoplasmic 1 [Source:MGI Symbol;Acc:MGI:1349722]
In2	Ldhb	150.747	0.826919	0.164206	9.40443e-08	1.51125e-06	lactate dehydrogenase B [Source:MGI Symbol;Acc:MGI:96763]
In2	Sf3b1	197.382	0.826752	0.141113	9.40437e-10	2.1942e-08	splicing factor 3b, subunit 1 [Source:MGI Symbol;Acc:MGI:1932339]
In2	Chtop	49.6699	0.826551	0.273174	0.000445976	0.00269697	chromatin target of PRMT1 [Source:MGI Symbol;Acc:MGI:1913761]
In2	Dpy30	81.4112	0.825693	0.22549	4.57807e-05	0.00037946	dpy-30, histone methyltransferase complex regulatory subunit [Source:MGI Symbol;Acc:MGI:1913560]
In2	Atp6v1b2	148.012	0.825039	0.174464	4.27626e-07	5.93783e-06	ATPase, H+ transporting, lysosomal V1 subunit B2 [Source:MGI Symbol;Acc:MGI:109618]
In2	Pnn	71.1614	0.824627	0.233015	7.48472e-05	0.000576561	pinin [Source:MGI Symbol;Acc:MGI:1100514]
In2	Elof1	82.1747	0.824378	0.22138	3.64644e-05	0.000309644	ELF1 homolog, elongation factor 1 [Source:MGI Symbol;Acc:MGI:1913376]
In2	Aktip	72.3214	0.823054	0.233661	7.89714e-05	0.000604493	AKT interacting protein [Source:MGI Symbol;Acc:MGI:3693832]
In2	Fdps	155.296	0.822356	0.185916	1.77026e-06	2.11343e-05	farnesyl diphosphate synthetase [Source:MGI Symbol;Acc:MGI:104888]
In2	Pea15a	83.8828	0.822183	0.221434	3.81459e-05	0.000321671	proliferation and apoptosis adaptor protein 15A [Source:MGI Symbol;Acc:MGI:104799]
In2	Vdac3	203.18	0.822153	0.14403	2.26608e-09	4.88584e-08	voltage-dependent anion channel 3 [Source:MGI Symbol;Acc:MGI:106922]
In2	Tpr	127.758	0.822045	0.175476	5.52702e-07	7.49151e-06	translocated promoter region, nuclear basket protein [Source:MGI Symbol;Acc:MGI:1922066]
In2	Pcp4l1	292.883	0.8217	0.120924	2.16925e-12	8.73643e-11	Purkinje cell protein 4-like 1 [Source:MGI Symbol;Acc:MGI:1913675]
In2	Gtpbp4	47.7432	0.821329	0.283071	0.000656603	0.00373782	GTP binding protein 4 [Source:MGI Symbol;Acc:MGI:1916487]
In2	Zfp644	51.5178	0.820934	0.270662	0.000437255	0.00265415	zinc finger protein 644 [Source:MGI Symbol;Acc:MGI:1277212]
In2	Rpl27a	70.6521	0.820443	0.249555	0.000178334	0.00122153	ribosomal protein L27A [Source:MGI Symbol;Acc:MGI:1347076]
In2	Mettl26	57.3964	0.820108	0.256956	0.00025927	0.00167657	methyltransferase like 26 [Source:MGI Symbol;Acc:MGI:1915597]
In2	Ndufs2	117.759	0.819979	0.176812	7.07063e-07	9.28654e-06	NADH:ubiquinone oxidoreductase core subunit S2 [Source:MGI Symbol;Acc:MGI:2385112]
In2	Dap3	75.8662	0.819078	0.224764	5.08998e-05	0.000414495	death associated protein 3 [Source:MGI Symbol;Acc:MGI:1929538]
In2	Snca	308.249	0.818342	0.138702	6.87808e-10	1.66897e-08	synuclein, alpha [Source:MGI Symbol;Acc:MGI:1277151]
In2	Arpc4	99.4097	0.817998	0.199504	7.96432e-06	8.04388e-05	actin related protein 2/3 complex, subunit 4 [Source:MGI Symbol;Acc:MGI:1915339]
In2	Gtf2h5	142.31	0.8178	0.168209	2.29978e-07	3.40227e-06	general transcription factor IIH, polypeptide 5 [Source:MGI Symbol;Acc:MGI:107227]
In2	Hint1	526.203	0.81717	0.110997	3.47908e-14	1.876e-12	histidine triad nucleotide binding protein 1 [Source:MGI Symbol;Acc:MGI:1321133]
In2	Clpp	109.92	0.817054	0.185524	2.10944e-06	2.46219e-05	caseinolytic mitochondrial matrix peptidase proteolytic subunit [Source:MGI Symbol;Acc:MGI:1858213]
In2	Spcs2	241.169	0.816638	0.144705	3.23206e-09	6.73184e-08	signal peptidase complex subunit 2 homolog (S. cerevisiae) [Source:MGI Symbol;Acc:MGI:1913874]
In2	Med31	39.9908	0.81656	0.320993	0.00181969	0.00866203	mediator complex subunit 31 [Source:MGI Symbol;Acc:MGI:1914529]
In2	Ctbp1	74.863	0.816015	0.224571	5.33707e-05	0.000432762	C-terminal binding protein 1 [Source:MGI Symbol;Acc:MGI:1201685]
In2	Mrpl13	82.5793	0.8148	0.215071	2.92717e-05	0.000255496	mitochondrial ribosomal protein L13 [Source:MGI Symbol;Acc:MGI:2137218]
In2	Naxe	40.8473	0.814638	0.312654	0.0015579	0.00761379	NAD(P)HX epimerase [Source:MGI Symbol;Acc:MGI:2180167]
In2	Anp32a	166.556	0.814161	0.161852	9.62947e-08	1.54019e-06	acidic (leucine-rich) nuclear phosphoprotein 32 family, member A [Source:MGI Symbol;Acc:MGI:108447]
In2	Psmb2	140.12	0.814052	0.172731	4.81307e-07	6.59826e-06	proteasome (prosome, macropain) subunit, beta type 2 [Source:MGI Symbol;Acc:MGI:1347045]
In2	Rbm17	41.6739	0.813087	0.301778	0.00123617	0.00629499	RNA binding motif protein 17 [Source:MGI Symbol;Acc:MGI:1924188]
In2	Gm10053	46.652	0.812929	0.287342	0.000827411	0.00453721	predicted gene 10053 [Source:MGI Symbol;Acc:MGI:3704493]
In2	Impact	575.556	0.812515	0.106991	5.86019e-15	3.40593e-13	impact, RWD domain protein [Source:MGI Symbol;Acc:MGI:1098233]
In2	Prr13	53.2044	0.81012	0.263492	0.000391776	0.0024067	proline rich 13 [Source:MGI Symbol;Acc:MGI:1913401]
In2	Bex2	522.831	0.809802	0.103011	7.54392e-16	5.04974e-14	brain expressed X-linked 2 [Source:MGI Symbol;Acc:MGI:1338017]
In2	Vapa	300.335	0.809799	0.128483	5.82461e-11	1.80044e-09	vesicle-associated membrane protein, associated protein A [Source:MGI Symbol;Acc:MGI:1353561]
In2	Dnajc19	38.7674	0.808969	0.319923	0.00194621	0.00914767	DnaJ heat shock protein family (Hsp40) member C19 [Source:MGI Symbol;Acc:MGI:1914963]
In2	Ptms	455.442	0.808587	0.107685	1.19584e-14	6.78761e-13	parathymosin [Source:MGI Symbol;Acc:MGI:1916452]
In2	Rab11b	89.2946	0.80834	0.210712	2.41371e-05	0.000214931	RAB11B, member RAS oncogene family [Source:MGI Symbol;Acc:MGI:99425]
In2	Cwc15	113.918	0.808265	0.197501	8.12737e-06	8.18301e-05	CWC15 spliceosome-associated protein [Source:MGI Symbol;Acc:MGI:1913320]
In2	Ndufb11	186.683	0.807671	0.156959	5.22682e-08	8.76191e-07	NADH:ubiquinone oxidoreductase subunit B11 [Source:MGI Symbol;Acc:MGI:1349919]
In2	Rpl26	413.083	0.807246	0.110067	4.53384e-14	2.40467e-12	ribosomal protein L26 [Source:MGI Symbol;Acc:MGI:106022]
In2	Cox7b	277.099	0.80612	0.126119	3.36771e-11	1.08235e-09	cytochrome c oxidase subunit 7B [Source:MGI Symbol;Acc:MGI:1913392]
In2	Rex1bd	77.2008	0.805837	0.245679	0.000185207	0.00126461	required for excision 1-B domain containing [Source:MGI Symbol;Acc:MGI:1913712]
In2	Timm13	166.246	0.805548	0.16947	3.88641e-07	5.45897e-06	translocase of inner mitochondrial membrane 13 [Source:MGI Symbol;Acc:MGI:1353432]
In2	Rps11	372.589	0.803975	0.123426	1.44893e-11	4.91723e-10	ribosomal protein S11 [Source:MGI Symbol;Acc:MGI:1351329]
In2	Pura	343.411	0.802344	0.117702	1.91342e-12	7.7382e-11	purine rich element binding protein A [Source:MGI Symbol;Acc:MGI:103079]
In2	Rasl2-9	89.4726	0.801978	0.223068	6.04326e-05	0.000481971	RAS-like, family 2, locus 9 [Source:MGI Symbol;Acc:MGI:104605]
In2	Ssr2	161.072	0.801665	0.169617	4.48727e-07	6.21305e-06	signal sequence receptor, beta [Source:MGI Symbol;Acc:MGI:1913506]
In2	Ndufa4	912.348	0.801472	0.0877635	1.3568e-20	1.81837e-18	Ndufa4, mitochondrial complex associated [Source:MGI Symbol;Acc:MGI:107686]
In2	Mrpl48	76.3171	0.801042	0.225764	7.52527e-05	0.000579225	mitochondrial ribosomal protein L48 [Source:MGI Symbol;Acc:MGI:1289321]
In2	Nop53	40.5782	0.800966	0.308347	0.00164641	0.0079701	NOP53 ribosome biogenesis factor [Source:MGI Symbol;Acc:MGI:2154441]
In2	Snap47	326.432	0.799922	0.13129	2.20262e-10	5.95505e-09	synaptosomal-associated protein, 47 [Source:MGI Symbol;Acc:MGI:1915076]
In2	Mcfd2	42.4484	0.799869	0.306779	0.00159485	0.00777869	multiple coagulation factor deficiency 2 [Source:MGI Symbol;Acc:MGI:2183439]
In2	Tsn	132.049	0.799154	0.190824	5.39258e-06	5.73279e-05	translin [Source:MGI Symbol;Acc:MGI:109263]
In2	Txnl4a	44.3769	0.798726	0.296536	0.00125981	0.00638857	thioredoxin-like 4A [Source:MGI Symbol;Acc:MGI:1351613]
In2	Cnrip1	97.6059	0.79785	0.201974	1.54403e-05	0.000144795	cannabinoid receptor interacting protein 1 [Source:MGI Symbol;Acc:MGI:1917505]
In2	Nucks1	236.408	0.797546	0.133699	5.09667e-10	1.26842e-08	nuclear casein kinase and cyclin-dependent kinase substrate 1 [Source:MGI Symbol;Acc:MGI:1934811]
In2	1810037I17Rik	67.4462	0.797319	0.240422	0.000174681	0.00119905	RIKEN cDNA 1810037I17 gene [Source:MGI Symbol;Acc:MGI:1914954]
In2	Sub1	414.602	0.797204	0.115174	9.00082e-13	3.93523e-11	SUB1 homolog, transcriptional regulator [Source:MGI Symbol;Acc:MGI:104811]
In2	Coprs	47.2271	0.797173	0.282557	0.000877514	0.00474758	coordinator of PRMT5, differentiation stimulator [Source:MGI Symbol;Acc:MGI:1913673]
In2	Ndn	437.179	0.79702	0.139811	2.26174e-09	4.88584e-08	necdin, MAGE family member [Source:MGI Symbol;Acc:MGI:97290]
In2	Ptma	617.846	0.796799	0.0979154	8.08469e-17	6.59412e-15	prothymosin alpha [Source:MGI Symbol;Acc:MGI:97803]
In2	Myh7	46.4335	0.796655	0.296913	0.00128416	0.00648494	myosin, heavy polypeptide 7, cardiac muscle, beta [Source:MGI Symbol;Acc:MGI:2155600]
In2	Psmb10	44.7921	0.796442	0.315511	0.00194349	0.00913928	proteasome (prosome, macropain) subunit, beta type 10 [Source:MGI Symbol;Acc:MGI:1096380]
In2	Rps14	449.449	0.796115	0.105422	8.91233e-15	5.11853e-13	ribosomal protein S14 [Source:MGI Symbol;Acc:MGI:98107]
In2	Mpc2	282.78	0.79581	0.127657	9.3128e-11	2.78123e-09	mitochondrial pyruvate carrier 2 [Source:MGI Symbol;Acc:MGI:1917706]
In2	Ndufv3	207.283	0.795464	0.145395	9.41511e-09	1.79535e-07	NADH:ubiquinone oxidoreductase core subunit V3 [Source:MGI Symbol;Acc:MGI:1890894]
In2	Vcp	99.1726	0.795001	0.196323	1.03959e-05	0.000101819	valosin containing protein [Source:MGI Symbol;Acc:MGI:99919]
In2	Ssr4	126.838	0.794983	0.191647	6.49808e-06	6.76721e-05	signal sequence receptor, delta [Source:MGI Symbol;Acc:MGI:1099464]
In2	Mrpl11	88.7195	0.794745	0.210505	3.15894e-05	0.000274246	mitochondrial ribosomal protein L11 [Source:MGI Symbol;Acc:MGI:2137215]
In2	Lsm7	66.2903	0.794115	0.238111	0.00016629	0.00114958	LSM7 homolog, U6 small nuclear RNA and mRNA degradation associated [Source:MGI Symbol;Acc:MGI:1913344]
In2	Abhd8	135.238	0.793914	0.181072	2.31325e-06	2.65081e-05	abhydrolase domain containing 8 [Source:MGI Symbol;Acc:MGI:1918946]
In2	Aurkaip1	132.955	0.79351	0.173438	9.76e-07	1.22708e-05	aurora kinase A interacting protein 1 [Source:MGI Symbol;Acc:MGI:1913327]
In2	Gstm5	121.756	0.793223	0.194547	8.89179e-06	8.85167e-05	glutathione S-transferase, mu 5 [Source:MGI Symbol;Acc:MGI:1309466]
In2	Abhd17a	92.3658	0.793039	0.201315	1.65823e-05	0.000154757	abhydrolase domain containing 17A [Source:MGI Symbol;Acc:MGI:106388]
In2	Gfra4	41.4481	0.792766	0.306419	0.00171506	0.00823672	glial cell line derived neurotrophic factor family receptor alpha 4 [Source:MGI Symbol;Acc:MGI:1341873]
In2	Rpl32	408.295	0.792224	0.109263	8.65064e-14	4.43095e-12	ribosomal protein L32 [Source:MGI Symbol;Acc:MGI:98038]
In2	Mrpl52	81.3647	0.791402	0.238124	0.000164892	0.00114236	mitochondrial ribosomal protein L52 [Source:MGI Symbol;Acc:MGI:1916086]
In2	Chmp4b	135.645	0.790749	0.172026	8.85297e-07	1.1306e-05	charged multivesicular body protein 4B [Source:MGI Symbol;Acc:MGI:1922858]
In2	Denr	68.4469	0.790646	0.243799	0.000222873	0.00147962	density-regulated protein [Source:MGI Symbol;Acc:MGI:1915434]
In2	Ss18l2	81.6239	0.790037	0.214388	4.60401e-05	0.000381284	SS18, nBAF chromatin remodeling complex subunit like 2 [Source:MGI Symbol;Acc:MGI:1349474]
In2	Cct8	152.671	0.789229	0.161314	2.14833e-07	3.21785e-06	chaperonin containing Tcp1, subunit 8 (theta) [Source:MGI Symbol;Acc:MGI:107183]
In2	Arpc2	146.07	0.789135	0.165342	3.79829e-07	5.35845e-06	actin related protein 2/3 complex, subunit 2 [Source:MGI Symbol;Acc:MGI:1923959]
In2	Aip	75.0866	0.788778	0.231672	0.000128296	0.000914945	aryl-hydrocarbon receptor-interacting protein [Source:MGI Symbol;Acc:MGI:109622]
In2	Selenof	182.607	0.788696	0.170527	7.37062e-07	9.64141e-06	selenoprotein F [Source:MGI Symbol;Acc:MGI:1927947]
In2	Dynll1	486.764	0.788535	0.117139	3.34037e-12	1.30732e-10	dynein light chain LC8-type 1 [Source:MGI Symbol;Acc:MGI:1861457]
In2	Snrnp27	145.832	0.788359	0.164445	3.46842e-07	4.91452e-06	small nuclear ribonucleoprotein 27 (U4/U6.U5) [Source:MGI Symbol;Acc:MGI:1913868]
In2	Camk2n2	280.128	0.788189	0.1338	7.85898e-10	1.8788e-08	calcium/calmodulin-dependent protein kinase II inhibitor 2 [Source:MGI Symbol;Acc:MGI:1920297]
In2	Rpl41	509.599	0.7877	0.0980354	2.00225e-16	1.53022e-14	ribosomal protein L41 [Source:MGI Symbol;Acc:MGI:1915195]
In2	Rpl22	109.668	0.787475	0.191734	8.11445e-06	8.17849e-05	ribosomal protein L22 [Source:MGI Symbol;Acc:MGI:99262]
In2	Chchd1	91.5369	0.786914	0.215864	5.20546e-05	0.000422797	coiled-coil-helix-coiled-coil-helix domain containing 1 [Source:MGI Symbol;Acc:MGI:1913371]
In2	Lgalsl	48.8469	0.786718	0.278697	0.000890377	0.00480378	lectin, galactoside binding-like [Source:MGI Symbol;Acc:MGI:1916114]
In2	Tuba1b	138.274	0.785383	0.172564	1.10327e-06	1.3711e-05	tubulin, alpha 1B [Source:MGI Symbol;Acc:MGI:107804]
In2	Mrpl12	81.3916	0.785283	0.211743	4.26671e-05	0.000356392	mitochondrial ribosomal protein L12 [Source:MGI Symbol;Acc:MGI:1926273]
In2	Adgra1	77.5534	0.783738	0.220323	7.55601e-05	0.00058113	adhesion G protein-coupled receptor A1 [Source:MGI Symbol;Acc:MGI:1277167]
In2	Idh3a	54.61	0.78354	0.263854	0.000570544	0.00332395	isocitrate dehydrogenase 3 (NAD+) alpha [Source:MGI Symbol;Acc:MGI:1915084]
In2	Eif2s2	64.2159	0.783369	0.246543	0.000287992	0.00183175	eukaryotic translation initiation factor 2, subunit 2 (beta) [Source:MGI Symbol;Acc:MGI:1914454]
In2	Sumo3	80.5794	0.782935	0.219962	7.42076e-05	0.000573389	small ubiquitin-like modifier 3 [Source:MGI Symbol;Acc:MGI:1336201]
In2	Cript	64.0475	0.781496	0.24244	0.00024997	0.00162434	cysteine-rich PDZ-binding protein [Source:MGI Symbol;Acc:MGI:1929655]
In2	Polr2k	89.8177	0.780565	0.204291	2.7474e-05	0.000241105	polymerase (RNA) II (DNA directed) polypeptide K [Source:MGI Symbol;Acc:MGI:102725]
In2	Vamp2	266.602	0.780207	0.134298	1.31294e-09	2.97048e-08	vesicle-associated membrane protein 2 [Source:MGI Symbol;Acc:MGI:1313277]
In2	Mrps33	175.212	0.77999	0.155227	1.06428e-07	1.69066e-06	mitochondrial ribosomal protein S33 [Source:MGI Symbol;Acc:MGI:1338046]
In2	Ppa1	80.4924	0.779583	0.223171	9.49539e-05	0.000710581	pyrophosphatase (inorganic) 1 [Source:MGI Symbol;Acc:MGI:97831]
In2	Luc7l	80.3146	0.779523	0.21782	7.04578e-05	0.000548847	Luc7-like [Source:MGI Symbol;Acc:MGI:1914228]
In2	Mrto4	47.8338	0.778671	0.282576	0.00109884	0.00572173	mRNA turnover 4, ribosome maturation factor [Source:MGI Symbol;Acc:MGI:1917152]
In2	Rpp21	46.9128	0.778661	0.288331	0.00128163	0.00647555	ribonuclease P 21 subunit [Source:MGI Symbol;Acc:MGI:1914926]
In2	Tmem160	58.4943	0.778377	0.264409	0.000611353	0.00352782	transmembrane protein 160 [Source:MGI Symbol;Acc:MGI:1916344]
In2	Eif3h	142.389	0.777833	0.165793	5.80885e-07	7.83065e-06	eukaryotic translation initiation factor 3, subunit H [Source:MGI Symbol;Acc:MGI:1915385]
In2	Mgst3	113.033	0.777565	0.192394	1.08517e-05	0.000105538	microsomal glutathione S-transferase 3 [Source:MGI Symbol;Acc:MGI:1913697]
In2	Cox7c	75.3676	0.777087	0.225869	0.000117238	0.000846663	cytochrome c oxidase subunit 7C [Source:MGI Symbol;Acc:MGI:103226]
In2	Chchd2	542.177	0.77693	0.109603	2.79929e-13	1.31256e-11	coiled-coil-helix-coiled-coil-helix domain containing 2 [Source:MGI Symbol;Acc:MGI:1261428]
In2	Eif1b	334.767	0.775989	0.13672	2.81748e-09	5.97085e-08	eukaryotic translation initiation factor 1B [Source:MGI Symbol;Acc:MGI:1916219]
In2	Tmed4	61.221	0.775697	0.255294	0.000458717	0.00276198	transmembrane p24 trafficking protein 4 [Source:MGI Symbol;Acc:MGI:1915070]
In2	Zdhhc3	40.0252	0.77516	0.306576	0.00210474	0.00979321	zinc finger, DHHC domain containing 3 [Source:MGI Symbol;Acc:MGI:1926134]
In2	Eid2	87.1095	0.774753	0.219314	8.18615e-05	0.000623664	EP300 interacting inhibitor of differentiation 2 [Source:MGI Symbol;Acc:MGI:2681174]
In2	Lgals9	134.07	0.774253	0.183133	4.82547e-06	5.19822e-05	lectin, galactose binding, soluble 9 [Source:MGI Symbol;Acc:MGI:109496]
In2	Fxyd6	115.652	0.77361	0.192848	1.23471e-05	0.000118303	FXYD domain-containing ion transport regulator 6 [Source:MGI Symbol;Acc:MGI:1890226]
In2	Pfdn5	311.101	0.772405	0.123451	8.60349e-11	2.57733e-09	prefoldin 5 [Source:MGI Symbol;Acc:MGI:1928753]
In2	Cct2	124.923	0.772096	0.178353	3.1741e-06	3.54929e-05	chaperonin containing Tcp1, subunit 2 (beta) [Source:MGI Symbol;Acc:MGI:107186]
In2	Smim19	42.6779	0.770758	0.289736	0.00149967	0.00738122	small integral membrane protein 19 [Source:MGI Symbol;Acc:MGI:2142501]
In2	Sdhd	58.9315	0.770141	0.250157	0.000416002	0.00253625	succinate dehydrogenase complex, subunit D, integral membrane protein [Source:MGI Symbol;Acc:MGI:1914175]
In2	Atf5	63.0018	0.769765	0.24892	0.000390671	0.00240143	activating transcription factor 5 [Source:MGI Symbol;Acc:MGI:2141857]
In2	Commd1	47.556	0.769098	0.281918	0.00121799	0.00621217	COMM domain containing 1 [Source:MGI Symbol;Acc:MGI:109474]
In2	Emc4	60.976	0.76823	0.251124	0.000438792	0.00266016	ER membrane protein complex subunit 4 [Source:MGI Symbol;Acc:MGI:1915282]
In2	Tpm1	134.976	0.767441	0.168947	1.20834e-06	1.48835e-05	tropomyosin 1, alpha [Source:MGI Symbol;Acc:MGI:98809]
In2	Enho	75.315	0.767162	0.230073	0.000172176	0.00118437	energy homeostasis associated [Source:MGI Symbol;Acc:MGI:1916888]
In2	Mrpl21	76.2059	0.766675	0.229137	0.000165379	0.00114422	mitochondrial ribosomal protein L21 [Source:MGI Symbol;Acc:MGI:2660674]
In2	Ppid	69.251	0.766273	0.228888	0.000169085	0.00116569	peptidylprolyl isomerase D (cyclophilin D) [Source:MGI Symbol;Acc:MGI:1914988]
In2	Polr2i	66.4959	0.765799	0.237726	0.000259276	0.00167657	polymerase (RNA) II (DNA directed) polypeptide I [Source:MGI Symbol;Acc:MGI:1917170]
In2	Tomm22	115.72	0.765196	0.20275	3.22896e-05	0.000279325	translocase of outer mitochondrial membrane 22 [Source:MGI Symbol;Acc:MGI:2450248]
In2	Taldo1	76.0692	0.765181	0.224247	0.000132833	0.00094039	transaldolase 1 [Source:MGI Symbol;Acc:MGI:1274789]
In2	Gmps	151.074	0.764814	0.166779	9.73671e-07	1.22574e-05	guanine monophosphate synthetase [Source:MGI Symbol;Acc:MGI:2448526]
In2	Vdac1	299.499	0.764563	0.128486	5.80252e-10	1.42942e-08	voltage-dependent anion channel 1 [Source:MGI Symbol;Acc:MGI:106919]
In2	Atp5pb	310.987	0.764435	0.125345	2.3247e-10	6.23303e-09	ATP synthase peripheral stalk-membrane subunit b [Source:MGI Symbol;Acc:MGI:1100495]
In2	Rsl1d1	86.3077	0.764362	0.207595	4.89835e-05	0.00040291	ribosomal L1 domain containing 1 [Source:MGI Symbol;Acc:MGI:1913659]
In2	Atpif1	521.878	0.763644	0.104787	6.82601e-14	3.58126e-12	ATPase inhibitory factor 1 [Source:MGI Symbol;Acc:MGI:1196457]
In2	Atp5md	227.818	0.762941	0.141566	1.54586e-08	2.83097e-07	ATP synthase membrane subunit DAPIT [Source:MGI Symbol;Acc:MGI:1891435]
In2	Ten1	65.5771	0.762939	0.244694	0.000365519	0.00226403	TEN1 telomerase capping complex subunit [Source:MGI Symbol;Acc:MGI:1916785]
In2	Tln1	55.0243	0.762703	0.259189	0.000649652	0.00370695	talin 1 [Source:MGI Symbol;Acc:MGI:1099832]
In2	Nelfcd	43.6557	0.762132	0.293645	0.00179769	0.00857837	negative elongation factor complex member C/D, Th1l [Source:MGI Symbol;Acc:MGI:1926424]
In2	Mtln	65.4936	0.761857	0.241908	0.000331043	0.00207565	mitoregulin [Source:MGI Symbol;Acc:MGI:1915135]
In2	Isoc1	58.0586	0.761771	0.263719	0.000751747	0.00419336	isochorismatase domain containing 1 [Source:MGI Symbol;Acc:MGI:1913557]
In2	Arl8a	111.667	0.761711	0.180095	5.17446e-06	5.51299e-05	ADP-ribosylation factor-like 8A [Source:MGI Symbol;Acc:MGI:1915974]
In2	Arhgdig	351.737	0.76148	0.13913	9.14553e-09	1.75775e-07	Rho GDP dissociation inhibitor (GDI) gamma [Source:MGI Symbol;Acc:MGI:108430]
In2	Atxn7l3b	298.891	0.760997	0.123425	1.55325e-10	4.34464e-09	ataxin 7-like 3B [Source:MGI Symbol;Acc:MGI:1914971]
In2	B3gat3	110.803	0.758459	0.187116	1.09125e-05	0.000106023	beta-1,3-glucuronyltransferase 3 (glucuronosyltransferase I) [Source:MGI Symbol;Acc:MGI:1919977]
In2	Park7	268.469	0.757802	0.134635	3.95792e-09	8.12168e-08	Parkinson disease (autosomal recessive, early onset) 7 [Source:MGI Symbol;Acc:MGI:2135637]
In2	Cmpk1	46.2086	0.757513	0.280005	0.00134853	0.00672946	cytidine monophosphate (UMP-CMP) kinase 1 [Source:MGI Symbol;Acc:MGI:1913838]
In2	Pnck	165.735	0.756601	0.159382	4.53637e-07	6.27208e-06	pregnancy upregulated non-ubiquitously expressed CaM kinase [Source:MGI Symbol;Acc:MGI:1347357]
In2	Abcf1	69.1697	0.755435	0.237898	0.000305596	0.00193233	ATP-binding cassette, sub-family F (GCN20), member 1 [Source:MGI Symbol;Acc:MGI:1351658]
In2	Tmem91	138.556	0.754448	0.179769	5.75466e-06	6.08439e-05	transmembrane protein 91 [Source:MGI Symbol;Acc:MGI:2443589]
In2	Bod1	104.747	0.753983	0.186703	1.19036e-05	0.000114506	biorientation of chromosomes in cell division 1 [Source:MGI Symbol;Acc:MGI:1916806]
In2	Prmt1	144.775	0.752979	0.168844	1.79878e-06	2.13958e-05	protein arginine N-methyltransferase 1 [Source:MGI Symbol;Acc:MGI:107846]
In2	Btg2	66.1924	0.752799	0.242323	0.000387735	0.00238585	BTG anti-proliferation factor 2 [Source:MGI Symbol;Acc:MGI:108384]
In2	Srrm2	465.983	0.752235	0.0980461	3.96034e-15	2.35822e-13	serine/arginine repetitive matrix 2 [Source:MGI Symbol;Acc:MGI:1923206]
In2	Hoxb2	89.0909	0.752157	0.215955	0.00010315	0.000760621	homeobox B2 [Source:MGI Symbol;Acc:MGI:96183]
In2	Mrpl43	44.4295	0.752088	0.292144	0.00193967	0.00912575	mitochondrial ribosomal protein L43 [Source:MGI Symbol;Acc:MGI:2137229]
In2	Prkar2b	48.2044	0.752013	0.280119	0.0014249	0.00705256	protein kinase, cAMP dependent regulatory, type II beta [Source:MGI Symbol;Acc:MGI:97760]
In2	Higd1a	99.0938	0.750705	0.196142	2.81974e-05	0.000246954	HIG1 domain family, member 1A [Source:MGI Symbol;Acc:MGI:1930666]
In2	Mob4	73.6622	0.750322	0.229778	0.00022798	0.00150187	MOB family member 4, phocein [Source:MGI Symbol;Acc:MGI:104899]
In2	Smim26	79.2519	0.749593	0.21792	0.000124195	0.000888309	small integral membrane protein 26 [Source:MGI Symbol;Acc:MGI:2685407]
In2	Nhp2	54.7711	0.748849	0.26371	0.000908521	0.00487997	NHP2 ribonucleoprotein [Source:MGI Symbol;Acc:MGI:1098547]
In2	Rp9	107.281	0.748037	0.18716	1.46607e-05	0.000138018	retinitis pigmentosa 9 (human) [Source:MGI Symbol;Acc:MGI:2157166]
In2	Ssna1	57.6809	0.747873	0.264827	0.000941154	0.0050219	SS nuclear autoantigen 1 [Source:MGI Symbol;Acc:MGI:1915725]
In2	Sar1a	48.0721	0.747852	0.277608	0.00140822	0.0069878	secretion associated Ras related GTPase 1A [Source:MGI Symbol;Acc:MGI:98230]
In2	Arl3	239.45	0.747829	0.129999	1.90738e-09	4.17901e-08	ADP-ribosylation factor-like 3 [Source:MGI Symbol;Acc:MGI:1929699]
In2	Arpc5l	155.98	0.747353	0.168791	2.07661e-06	2.42838e-05	actin related protein 2/3 complex, subunit 5-like [Source:MGI Symbol;Acc:MGI:1921442]
In2	Sec61b	96.2479	0.747341	0.200995	4.34258e-05	0.000361484	Sec61 beta subunit [Source:MGI Symbol;Acc:MGI:1913462]
In2	Thyn1	54.4579	0.747165	0.25536	0.000715052	0.00402336	thymocyte nuclear protein 1 [Source:MGI Symbol;Acc:MGI:1925112]
In2	Cox14	132.358	0.747037	0.182582	9.23649e-06	9.15724e-05	cytochrome c oxidase assembly protein 14 [Source:MGI Symbol;Acc:MGI:1913629]
In2	Habp4	61.0803	0.746937	0.242766	0.000440837	0.00267089	hyaluronic acid binding protein 4 [Source:MGI Symbol;Acc:MGI:1891713]
In2	Cisd1	237.762	0.746645	0.13966	2.01343e-08	3.62567e-07	CDGSH iron sulfur domain 1 [Source:MGI Symbol;Acc:MGI:1261855]
In2	Dohh	81.9506	0.745826	0.215051	0.00011272	0.000818295	deoxyhypusine hydroxylase/monooxygenase [Source:MGI Symbol;Acc:MGI:1915964]
In2	Atp6v0c	1956.35	0.745615	0.0882742	6.9898e-18	6.52337e-16	ATPase, H+ transporting, lysosomal V0 subunit C [Source:MGI Symbol;Acc:MGI:88116]
In2	Atp6v1d	282.982	0.745583	0.132193	3.79971e-09	7.83015e-08	ATPase, H+ transporting, lysosomal V1 subunit D [Source:MGI Symbol;Acc:MGI:1921084]
In2	Bsg	422.345	0.745211	0.113998	1.40221e-11	4.77538e-10	basigin [Source:MGI Symbol;Acc:MGI:88208]
In2	Zmat2	142.982	0.74483	0.165212	1.48067e-06	1.79194e-05	zinc finger, matrin type 2 [Source:MGI Symbol;Acc:MGI:1913742]
In2	Rheb	137.359	0.744719	0.166647	1.78743e-06	2.12869e-05	Ras homolog enriched in brain [Source:MGI Symbol;Acc:MGI:97912]
In2	Pqbp1	49.746	0.744604	0.268972	0.00115309	0.00595633	polyglutamine binding protein 1 [Source:MGI Symbol;Acc:MGI:1859638]
In2	Hp1bp3	191.763	0.744441	0.14318	4.62356e-08	7.81109e-07	heterochromatin protein 1, binding protein 3 [Source:MGI Symbol;Acc:MGI:109369]
In2	Med28	89.4817	0.744237	0.208694	7.81941e-05	0.000600437	mediator complex subunit 28 [Source:MGI Symbol;Acc:MGI:1914249]
In2	Sf3b6	139.398	0.744044	0.170106	2.72608e-06	3.09105e-05	splicing factor 3B, subunit 6 [Source:MGI Symbol;Acc:MGI:1913305]
In2	Matk	72.1111	0.743308	0.248942	0.000563253	0.00329929	megakaryocyte-associated tyrosine kinase [Source:MGI Symbol;Acc:MGI:99259]
In2	Acot13	81.0531	0.742782	0.224973	0.000201689	0.00135755	acyl-CoA thioesterase 13 [Source:MGI Symbol;Acc:MGI:1914084]
In2	Ppp1r10	61.937	0.74266	0.243802	0.000486751	0.00291091	protein phosphatase 1, regulatory subunit 10 [Source:MGI Symbol;Acc:MGI:1289273]
In2	Txnl1	145.724	0.739872	0.167173	2.16526e-06	2.51025e-05	thioredoxin-like 1 [Source:MGI Symbol;Acc:MGI:1860078]
In2	Gna11	152.097	0.7398	0.183869	1.22226e-05	0.000117342	guanine nucleotide binding protein, alpha 11 [Source:MGI Symbol;Acc:MGI:95766]
In2	Nfyb	44.9262	0.739566	0.282693	0.00180504	0.00860499	nuclear transcription factor-Y beta [Source:MGI Symbol;Acc:MGI:97317]
In2	Atp5e	403.258	0.737599	0.107286	1.44329e-12	6.06433e-11	ATP synthase, H+ transporting, mitochondrial F1 complex, epsilon subunit [Source:MGI Symbol;Acc:MGI:1855697]
In2	Lsm6	69.2265	0.736513	0.26056	0.000924572	0.00494429	LSM6 homolog, U6 small nuclear RNA and mRNA degradation associated [Source:MGI Symbol;Acc:MGI:1925901]
In2	Ubxn6	88.5596	0.736441	0.22009	0.000173226	0.0011899	UBX domain protein 6 [Source:MGI Symbol;Acc:MGI:1913780]
In2	Atp5j2	307.427	0.736205	0.119736	1.8274e-10	5.01038e-09	ATP synthase, H+ transporting, mitochondrial F0 complex, subunit F2 [Source:MGI Symbol;Acc:MGI:1927558]
In2	Ndufs3	97.9159	0.735501	0.208722	9.13917e-05	0.000686569	NADH:ubiquinone oxidoreductase core subunit S3 [Source:MGI Symbol;Acc:MGI:1915599]
In2	Rnd2	77.8622	0.734753	0.22391	0.000222506	0.00147819	Rho family GTPase 2 [Source:MGI Symbol;Acc:MGI:1338755]
In2	Acat1	63.6699	0.733891	0.242874	0.000534783	0.00316307	acetyl-Coenzyme A acetyltransferase 1 [Source:MGI Symbol;Acc:MGI:87870]
In2	Ndufc1	221.314	0.733518	0.148052	1.64739e-07	2.55017e-06	NADH:ubiquinone oxidoreductase subunit C1 [Source:MGI Symbol;Acc:MGI:1913627]
In2	Gnas	1145.01	0.733493	0.091986	3.44461e-16	2.47844e-14	GNAS (guanine nucleotide binding protein, alpha stimulating) complex locus [Source:MGI Symbol;Acc:MGI:95777]
In2	Smim13	55.1733	0.733275	0.256868	0.000908399	0.00487997	small integral membrane protein 13 [Source:MGI Symbol;Acc:MGI:2652854]
In2	Arpc5	69.0613	0.731177	0.2301	0.000325116	0.00204112	actin related protein 2/3 complex, subunit 5 [Source:MGI Symbol;Acc:MGI:1915021]
In2	Paics	52.6445	0.730846	0.279715	0.00178506	0.00853487	phosphoribosylaminoimidazole carboxylase, phosphoribosylaminoribosylaminoimidazole, succinocarboxamide synthetase [Source:MGI Symbol;Acc:MGI:1914304]
In2	1500011B03Rik	147.289	0.72994	0.176058	7.54299e-06	7.67424e-05	RIKEN cDNA 1500011B03 gene [Source:MGI Symbol;Acc:MGI:1913486]
In2	Ddrgk1	77.8047	0.729617	0.228341	0.000299224	0.00189821	DDRGK domain containing 1 [Source:MGI Symbol;Acc:MGI:1924256]
In2	Eif3d	57.0698	0.728839	0.258541	0.00101114	0.0053336	eukaryotic translation initiation factor 3, subunit D [Source:MGI Symbol;Acc:MGI:1933181]
In2	Glrx2	88.5582	0.728679	0.202255	7.17034e-05	0.000556763	glutaredoxin 2 (thioltransferase) [Source:MGI Symbol;Acc:MGI:1916617]
In2	Sfpq	118.503	0.728092	0.178804	1.0793e-05	0.000105283	splicing factor proline/glutamine rich (polypyrimidine tract binding protein associated) [Source:MGI Symbol;Acc:MGI:1918764]
In2	Psma4	131.873	0.726872	0.177641	9.76792e-06	9.6349e-05	proteasome subunit alpha 4 [Source:MGI Symbol;Acc:MGI:1347060]
In2	Scn1b	59.6439	0.726768	0.247975	0.000728284	0.0040844	sodium channel, voltage-gated, type I, beta [Source:MGI Symbol;Acc:MGI:98247]
In2	Soga3	218.656	0.726537	0.14348	9.56176e-08	1.53399e-06	SOGA family member 3 [Source:MGI Symbol;Acc:MGI:1914662]
In2	Map1lc3b	216.348	0.725088	0.142044	7.81918e-08	1.27337e-06	microtubule-associated protein 1 light chain 3 beta [Source:MGI Symbol;Acc:MGI:1914693]
In2	Gdi1	168.557	0.723745	0.150811	3.81708e-07	5.37715e-06	guanosine diphosphate (GDP) dissociation inhibitor 1 [Source:MGI Symbol;Acc:MGI:99846]
In2	Ndufa11	283.756	0.723586	0.132663	1.14788e-08	2.16134e-07	NADH:ubiquinone oxidoreductase subunit A11 [Source:MGI Symbol;Acc:MGI:1917125]
In2	Mrps34	91.5073	0.723562	0.207312	0.000107954	0.000789008	mitochondrial ribosomal protein S34 [Source:MGI Symbol;Acc:MGI:1930188]
In2	Rpl22l1	129.272	0.72242	0.169408	4.77252e-06	5.15262e-05	ribosomal protein L22 like 1 [Source:MGI Symbol;Acc:MGI:1915278]
In2	Map1b	771.41	0.721375	0.0868552	2.41533e-17	2.112e-15	microtubule-associated protein 1B [Source:MGI Symbol;Acc:MGI:1306778]
In2	Nedd8	381.132	0.721033	0.116488	1.42522e-10	4.033e-09	neural precursor cell expressed, developmentally down-regulated gene 8 [Source:MGI Symbol;Acc:MGI:97301]
In2	Flywch2	55.8596	0.720708	0.259807	0.00117875	0.00606627	FLYWCH family member 2 [Source:MGI Symbol;Acc:MGI:1924167]
In2	Fez1	149.157	0.720642	0.166753	3.60803e-06	3.97497e-05	fasciculation and elongation protein zeta 1 (zygin I) [Source:MGI Symbol;Acc:MGI:2670976]
In2	Mrpl42	66.8305	0.720628	0.264614	0.0013021	0.00654148	mitochondrial ribosomal protein L42 [Source:MGI Symbol;Acc:MGI:1333774]
In2	Ppp2r1a	138.684	0.719939	0.171004	5.97285e-06	6.28087e-05	protein phosphatase 2, regulatory subunit A, alpha [Source:MGI Symbol;Acc:MGI:1926334]
In2	Idh3g	60.5335	0.71971	0.247713	0.000795496	0.00439197	isocitrate dehydrogenase 3 (NAD+), gamma [Source:MGI Symbol;Acc:MGI:1099463]
In2	Gmpr	54.7313	0.719525	0.254911	0.00103709	0.00544698	guanosine monophosphate reductase [Source:MGI Symbol;Acc:MGI:1913605]
In2	Timm9	65.0258	0.719355	0.236389	0.000519793	0.00308381	translocase of inner mitochondrial membrane 9 [Source:MGI Symbol;Acc:MGI:1353436]
In2	Polr1d	146.398	0.719256	0.170943	5.96555e-06	6.28001e-05	polymerase (RNA) I polypeptide D [Source:MGI Symbol;Acc:MGI:108403]
In2	H3f3a	165.273	0.717122	0.153777	7.48907e-07	9.76399e-06	H3.3 histone A [Source:MGI Symbol;Acc:MGI:1097686]
In2	Ankrd46	51.1989	0.71697	0.274493	0.00187809	0.0088834	ankyrin repeat domain 46 [Source:MGI Symbol;Acc:MGI:1916089]
In2	Tmod2	133.427	0.715678	0.166388	4.12121e-06	4.4894e-05	tropomodulin 2 [Source:MGI Symbol;Acc:MGI:1355335]
In2	Ftl1	159.592	0.715067	0.15987	1.84722e-06	2.18915e-05	ferritin light polypeptide 1 [Source:MGI Symbol;Acc:MGI:95589]
In2	Hagh	162.074	0.714969	0.168157	4.90694e-06	5.25102e-05	hydroxyacyl glutathione hydrolase [Source:MGI Symbol;Acc:MGI:95745]
In2	Gsta4	70.673	0.713132	0.239181	0.000625805	0.00359199	glutathione S-transferase, alpha 4 [Source:MGI Symbol;Acc:MGI:1309515]
In2	Rab21	65.0264	0.712628	0.244825	0.000787258	0.00435392	RAB21, member RAS oncogene family [Source:MGI Symbol;Acc:MGI:894308]
In2	Arl6ip1	377.423	0.712262	0.127859	5.97125e-09	1.18521e-07	ADP-ribosylation factor-like 6 interacting protein 1 [Source:MGI Symbol;Acc:MGI:1858943]
In2	Mrps11	80.0516	0.711345	0.227613	0.000392487	0.00240828	mitochondrial ribosomal protein S11 [Source:MGI Symbol;Acc:MGI:1915244]
In2	Chmp5	99.9317	0.710997	0.190355	4.46605e-05	0.000370808	charged multivesicular body protein 5 [Source:MGI Symbol;Acc:MGI:1924209]
In2	Ddx24	254.258	0.710736	0.135849	3.90419e-08	6.69506e-07	DEAD box helicase 24 [Source:MGI Symbol;Acc:MGI:1351337]
In2	Rps17	55.9683	0.710493	0.273345	0.00193424	0.00910463	ribosomal protein S17 [Source:MGI Symbol;Acc:MGI:1309526]
In2	Ywhae	791.428	0.710487	0.0862267	4.16683e-17	3.57905e-15	tyrosine 3-monooxygenase/tryptophan 5-monooxygenase activation protein, epsilon polypeptide [Source:MGI Symbol;Acc:MGI:894689]
In2	Dnajc7	123.928	0.710369	0.173516	1.02512e-05	0.000100605	DnaJ heat shock protein family (Hsp40) member C7 [Source:MGI Symbol;Acc:MGI:1928373]
In2	Fbxo9	105.462	0.709726	0.186337	3.33722e-05	0.000287665	f-box protein 9 [Source:MGI Symbol;Acc:MGI:1918788]
In2	Dapk3	49.9259	0.709024	0.269968	0.00186425	0.00883086	death-associated protein kinase 3 [Source:MGI Symbol;Acc:MGI:1203520]
In2	Txndc9	54.478	0.708353	0.25447	0.00119582	0.00612488	thioredoxin domain containing 9 [Source:MGI Symbol;Acc:MGI:2138153]
In2	Tubb5	53.7318	0.707904	0.266208	0.00168421	0.00811261	tubulin, beta 5 class I [Source:MGI Symbol;Acc:MGI:107812]
In2	Atp6v1g1	201.88	0.707548	0.144979	2.57154e-07	3.78173e-06	ATPase, H+ transporting, lysosomal V1 subunit G1 [Source:MGI Symbol;Acc:MGI:1913540]
In2	Scp2	64.9492	0.707486	0.244282	0.000832595	0.00456048	sterol carrier protein 2, liver [Source:MGI Symbol;Acc:MGI:98254]
In2	Hnrnpk	341.654	0.705901	0.12393	2.97255e-09	6.25847e-08	heterogeneous nuclear ribonucleoprotein K [Source:MGI Symbol;Acc:MGI:99894]
In2	Zc3h15	190.586	0.705498	0.153588	1.04706e-06	1.30964e-05	zinc finger CCCH-type containing 15 [Source:MGI Symbol;Acc:MGI:1919747]
In2	Pithd1	77.1696	0.704555	0.238417	0.00068199	0.00385746	PITH (C-terminal proteasome-interacting domain of thioredoxin-like) domain containing 1 [Source:MGI Symbol;Acc:MGI:1913443]
In2	Ccdc136	50.7752	0.704498	0.267502	0.00184476	0.00875561	coiled-coil domain containing 136 [Source:MGI Symbol;Acc:MGI:1918128]
In2	Klhdc2	84.9533	0.703861	0.210545	0.000194162	0.00131418	kelch domain containing 2 [Source:MGI Symbol;Acc:MGI:1916804]
In2	Chst1	109.443	0.703657	0.200414	0.000102477	0.000756957	carbohydrate sulfotransferase 1 [Source:MGI Symbol;Acc:MGI:1924219]
In2	Rps3	342.491	0.70361	0.11537	2.67333e-10	6.99388e-09	ribosomal protein S3 [Source:MGI Symbol;Acc:MGI:1350917]
In2	Marcks	312.857	0.703291	0.118359	7.05956e-10	1.70025e-08	myristoylated alanine rich protein kinase C substrate [Source:MGI Symbol;Acc:MGI:96907]
In2	Cbr3	443.572	0.702209	0.155964	1.51953e-06	1.8344e-05	carbonyl reductase 3 [Source:MGI Symbol;Acc:MGI:1309992]
In2	Atp6v1e1	355.425	0.702082	0.118156	6.97099e-10	1.68729e-08	ATPase, H+ transporting, lysosomal V1 subunit E1 [Source:MGI Symbol;Acc:MGI:894326]
In2	Paip1	136.685	0.70154	0.171198	1.01068e-05	9.94892e-05	polyadenylate binding protein-interacting protein 1 [Source:MGI Symbol;Acc:MGI:2384993]
In2	Hras	176.953	0.701535	0.166742	6.09807e-06	6.39869e-05	Harvey rat sarcoma virus oncogene [Source:MGI Symbol;Acc:MGI:96224]
In2	Actr10	118.087	0.701299	0.180153	2.39951e-05	0.000213863	ARP10 actin-related protein 10 [Source:MGI Symbol;Acc:MGI:1891654]
In2	Snap25	959.817	0.70025	0.100015	6.05994e-13	2.72304e-11	synaptosomal-associated protein 25 [Source:MGI Symbol;Acc:MGI:98331]
In2	Hnrnpab	68.3455	0.700204	0.234198	0.000636793	0.00364644	heterogeneous nuclear ribonucleoprotein A/B [Source:MGI Symbol;Acc:MGI:1330294]
In2	Rrm2b	57.0619	0.698906	0.25407	0.00133216	0.00667525	ribonucleotide reductase M2 B (TP53 inducible) [Source:MGI Symbol;Acc:MGI:2155865]
In2	Pgp	104.731	0.698776	0.208112	0.000179621	0.00122948	phosphoglycolate phosphatase [Source:MGI Symbol;Acc:MGI:1914328]
In2	Hint2	55.115	0.698436	0.25375	0.00133933	0.00670079	histidine triad nucleotide binding protein 2 [Source:MGI Symbol;Acc:MGI:1916167]
In2	Ssu72	170.496	0.697898	0.156873	2.12797e-06	2.47354e-05	Ssu72 RNA polymerase II CTD phosphatase homolog (yeast) [Source:MGI Symbol;Acc:MGI:1916241]
In2	Tm2d2	91.9816	0.697088	0.199137	0.000112067	0.000815382	TM2 domain containing 2 [Source:MGI Symbol;Acc:MGI:1916992]
In2	Rps25	203.026	0.696245	0.135884	7.70517e-08	1.25903e-06	ribosomal protein S25 [Source:MGI Symbol;Acc:MGI:1922867]
In2	Ndufb9	240.471	0.695103	0.140727	1.93687e-07	2.94198e-06	NADH:ubiquinone oxidoreductase subunit B9 [Source:MGI Symbol;Acc:MGI:1913468]
In2	Hspa4l	109.601	0.695003	0.189914	6.08607e-05	0.000484589	heat shock protein 4 like [Source:MGI Symbol;Acc:MGI:107422]
In2	Mrps21	105.778	0.694659	0.196045	9.44658e-05	0.000707473	mitochondrial ribosomal protein S21 [Source:MGI Symbol;Acc:MGI:1913542]
In2	Mrfap1	107.816	0.694646	0.196755	9.88759e-05	0.000734947	Morf4 family associated protein 1 [Source:MGI Symbol;Acc:MGI:1914818]
In2	Eef1a2	204.721	0.693899	0.136558	9.63214e-08	1.54019e-06	eukaryotic translation elongation factor 1 alpha 2 [Source:MGI Symbol;Acc:MGI:1096317]
In2	Rps15a	144.981	0.693732	0.160171	3.74906e-06	4.10241e-05	ribosomal protein S15A [Source:MGI Symbol;Acc:MGI:2389091]
In2	Srsf3	165.876	0.6927	0.148099	7.50457e-07	9.76399e-06	serine and arginine-rich splicing factor 3 [Source:MGI Symbol;Acc:MGI:98285]
In2	Zfp428	74.6405	0.691828	0.230371	0.000615134	0.00354497	zinc finger protein 428 [Source:MGI Symbol;Acc:MGI:1916463]
In2	Lamtor2	113.997	0.691012	0.185929	4.92678e-05	0.00040388	late endosomal/lysosomal adaptor, MAPK and MTOR activator 2 [Source:MGI Symbol;Acc:MGI:1932697]
In2	Trappc4	137.659	0.690266	0.170308	1.25864e-05	0.000120477	trafficking protein particle complex 4 [Source:MGI Symbol;Acc:MGI:1926211]
In2	Ube2b	254.399	0.689615	0.134973	8.13037e-08	1.31742e-06	ubiquitin-conjugating enzyme E2B [Source:MGI Symbol;Acc:MGI:102944]
In2	Rpl6	65.0033	0.688345	0.232316	0.000724167	0.00406757	ribosomal protein L6 [Source:MGI Symbol;Acc:MGI:108057]
In2	Bmyc	159.522	0.688094	0.157188	3.05364e-06	3.44235e-05	brain expressed myelocytomatosis oncogene [Source:MGI Symbol;Acc:MGI:88184]
In2	Eef2	121.036	0.688041	0.181949	3.84894e-05	0.000324005	eukaryotic translation elongation factor 2 [Source:MGI Symbol;Acc:MGI:95288]
In2	Rpl35a	303.004	0.687974	0.117603	1.28604e-09	2.92867e-08	ribosomal protein L35A [Source:MGI Symbol;Acc:MGI:1928894]
In2	Dnajb6	329.048	0.68669	0.12265	5.51224e-09	1.10313e-07	DnaJ heat shock protein family (Hsp40) member B6 [Source:MGI Symbol;Acc:MGI:1344381]
In2	Cebpzos	56.7606	0.686369	0.254142	0.00158602	0.00773953	CCAAT/enhancer binding protein (C/EBP), zeta, opposite strand [Source:MGI Symbol;Acc:MGI:1915804]
In2	Cfap36	202.346	0.685739	0.142895	4.09752e-07	5.71355e-06	cilia and flagella associated protein 36 [Source:MGI Symbol;Acc:MGI:1913994]
In2	Uqcr10	229.126	0.684125	0.128609	2.7697e-08	4.88777e-07	ubiquinol-cytochrome c reductase, complex III subunit X [Source:MGI Symbol;Acc:MGI:1913402]
In2	Scg3	322.342	0.683199	0.115546	8.89985e-10	2.09157e-08	secretogranin III [Source:MGI Symbol;Acc:MGI:103032]
In2	Lamtor4	92.7664	0.682249	0.21099	0.000291193	0.00184969	late endosomal/lysosomal adaptor, MAPK and MTOR activator 4 [Source:MGI Symbol;Acc:MGI:1913346]
In2	Sult4a1	121.631	0.682205	0.18155	4.286e-05	0.000357695	sulfotransferase family 4A, member 1 [Source:MGI Symbol;Acc:MGI:1888971]
In2	Btrc	402.176	0.679232	0.108777	1.12778e-10	3.2773e-09	beta-transducin repeat containing protein [Source:MGI Symbol;Acc:MGI:1338871]
In2	BC031181	194.46	0.678462	0.145641	8.27499e-07	1.06099e-05	cDNA sequence BC031181 [Source:MGI Symbol;Acc:MGI:3039614]
In2	Ubxn8	63.036	0.678121	0.24306	0.00124127	0.00631303	UBX domain protein 8 [Source:MGI Symbol;Acc:MGI:1337129]
In2	Chmp2b	55.5717	0.677773	0.251063	0.00164028	0.00795231	charged multivesicular body protein 2B [Source:MGI Symbol;Acc:MGI:1916192]
In2	Acot7	178.384	0.676316	0.144033	7.08843e-07	9.29733e-06	acyl-CoA thioesterase 7 [Source:MGI Symbol;Acc:MGI:1917275]
In2	Cox17	126.63	0.675674	0.175833	3.11229e-05	0.000270923	cytochrome c oxidase assembly protein 17, copper chaperone [Source:MGI Symbol;Acc:MGI:1333806]
In2	Pak1ip1	67.4159	0.674814	0.231474	0.000860683	0.00467999	PAK1 interacting protein 1 [Source:MGI Symbol;Acc:MGI:1915333]
In2	Nbdy	87.4141	0.674309	0.20513	0.000253943	0.00164647	negative regulator of P-body association [Source:MGI Symbol;Acc:MGI:1917373]
In2	Rps15	287.074	0.673329	0.115608	1.57118e-09	3.49768e-08	ribosomal protein S15 [Source:MGI Symbol;Acc:MGI:98117]
In2	Marchf5	75.7565	0.673237	0.229075	0.000788243	0.00435688	membrane associated ring-CH-type finger 5 [Source:MGI Symbol;Acc:MGI:1915207]
In2	Bex4	80.8785	0.672701	0.208695	0.000319182	0.00200777	brain expressed X-linked 4 [Source:MGI Symbol;Acc:MGI:3606746]
In2	Kras	77.7249	0.670979	0.232189	0.000909078	0.00488026	Kirsten rat sarcoma viral oncogene homolog [Source:MGI Symbol;Acc:MGI:96680]
In2	Tbcb	179.666	0.670872	0.16008	7.11195e-06	7.33566e-05	tubulin folding cofactor B [Source:MGI Symbol;Acc:MGI:1913661]
In2	Txn2	73.6033	0.670653	0.220932	0.000597765	0.00345969	thioredoxin 2 [Source:MGI Symbol;Acc:MGI:1929468]
In2	Ddx5	720.032	0.669187	0.0898431	2.54037e-14	1.37748e-12	DEAD box helicase 5 [Source:MGI Symbol;Acc:MGI:105037]
In2	Fam76a	101.584	0.668815	0.186017	8.4533e-05	0.000641499	family with sequence similarity 76, member A [Source:MGI Symbol;Acc:MGI:2385211]
In2	Serp2	296.051	0.668258	0.121348	9.82299e-09	1.86945e-07	stress-associated endoplasmic reticulum protein family member 2 [Source:MGI Symbol;Acc:MGI:1919911]
In2	Tbca	151.624	0.668256	0.159885	7.75983e-06	7.86189e-05	tubulin cofactor A [Source:MGI Symbol;Acc:MGI:107549]
In2	Prpf19	58.0486	0.668059	0.246557	0.00162901	0.00791349	pre-mRNA processing factor 19 [Source:MGI Symbol;Acc:MGI:106247]
In2	Eif3g	62.8139	0.667589	0.244912	0.00153203	0.00751382	eukaryotic translation initiation factor 3, subunit G [Source:MGI Symbol;Acc:MGI:1858258]
In2	Pmvk	69.7664	0.666722	0.225007	0.000759943	0.00422694	phosphomevalonate kinase [Source:MGI Symbol;Acc:MGI:1915853]
In2	Fam204a	60.7091	0.665403	0.241227	0.00142126	0.00703813	family with sequence similarity 204, member A [Source:MGI Symbol;Acc:MGI:1289174]
In2	Micos10	134.116	0.664935	0.170351	2.50205e-05	0.000221983	mitochondrial contact site and cristae organizing system subunit 10 [Source:MGI Symbol;Acc:MGI:1913628]
In2	Id4	96.2327	0.664751	0.20064	0.000233957	0.00153375	inhibitor of DNA binding 4 [Source:MGI Symbol;Acc:MGI:99414]
In2	Trir	115.498	0.664076	0.188972	0.000112298	0.000816451	telomerase RNA component interacting RNase [Source:MGI Symbol;Acc:MGI:1922833]
In2	Suclg1	117.994	0.662884	0.183498	7.84734e-05	0.000601656	succinate-CoA ligase, GDP-forming, alpha subunit [Source:MGI Symbol;Acc:MGI:1927234]
In2	Srp14	283.762	0.662742	0.12824	6.42428e-08	1.06954e-06	signal recognition particle 14 [Source:MGI Symbol;Acc:MGI:107169]
In2	Srsf7	93.9523	0.661993	0.191847	0.000147579	0.00103124	serine and arginine-rich splicing factor 7 [Source:MGI Symbol;Acc:MGI:1926232]
In2	Ate1	104.997	0.661742	0.188202	0.000114425	0.000828196	arginyltransferase 1 [Source:MGI Symbol;Acc:MGI:1333870]
In2	Ppig	130.306	0.660222	0.169883	2.71693e-05	0.00023908	peptidyl-prolyl isomerase G (cyclophilin G) [Source:MGI Symbol;Acc:MGI:2445173]
In2	Polr2m	84.9254	0.66008	0.206738	0.000363194	0.0022525	polymerase (RNA) II (DNA directed) polypeptide M [Source:MGI Symbol;Acc:MGI:107282]
In2	Ndufb6	117.979	0.658188	0.189433	0.000131382	0.000934889	NADH:ubiquinone oxidoreductase subunit B6 [Source:MGI Symbol;Acc:MGI:2684983]
In2	Mrpl18	83.3876	0.656012	0.217727	0.000650265	0.00370827	mitochondrial ribosomal protein L18 [Source:MGI Symbol;Acc:MGI:1914931]
In2	Lypd1	222.332	0.655245	0.156823	7.64701e-06	7.77193e-05	Ly6/Plaur domain containing 1 [Source:MGI Symbol;Acc:MGI:1919835]
In2	Tpt1	471.679	0.654084	0.101477	3.21512e-11	1.03674e-09	tumor protein, translationally-controlled 1 [Source:MGI Symbol;Acc:MGI:104890]
In2	Polr2f	131.168	0.653988	0.177373	5.98908e-05	0.000478436	polymerase (RNA) II (DNA directed) polypeptide F [Source:MGI Symbol;Acc:MGI:1349393]
In2	Mat2b	80.6677	0.652489	0.225441	0.000945897	0.0050389	methionine adenosyltransferase II, beta [Source:MGI Symbol;Acc:MGI:1913667]
In2	Glrx5	72.5922	0.65076	0.239935	0.00163086	0.00791606	glutaredoxin 5 [Source:MGI Symbol;Acc:MGI:1920296]
In2	Chn1	170.292	0.649941	0.152777	5.77978e-06	6.09767e-05	chimerin 1 [Source:MGI Symbol;Acc:MGI:1915674]
In2	Micos13	125.859	0.648682	0.191862	0.000186429	0.0012716	mitochondrial contact site and cristae organizing system subunit 13 [Source:MGI Symbol;Acc:MGI:2442174]
In2	Uqcrc1	75.8171	0.648429	0.227169	0.00109057	0.00568782	ubiquinol-cytochrome c reductase core protein 1 [Source:MGI Symbol;Acc:MGI:107876]
In2	Ndufa5	195.266	0.647893	0.14475	2.11653e-06	2.46319e-05	NADH:ubiquinone oxidoreductase subunit A5 [Source:MGI Symbol;Acc:MGI:1915452]
In2	Ndufb7	199.798	0.647809	0.144737	2.11298e-06	2.46219e-05	NADH:ubiquinone oxidoreductase subunit B7 [Source:MGI Symbol;Acc:MGI:1914166]
In2	Zcrb1	160.564	0.646512	0.165203	2.45329e-05	0.000218055	zinc finger CCHC-type and RNA binding motif 1 [Source:MGI Symbol;Acc:MGI:1914447]
In2	Zfp771	59.1654	0.646151	0.239254	0.00178015	0.00851981	zinc finger protein 771 [Source:MGI Symbol;Acc:MGI:2442050]
In2	Chchd6	116.454	0.645689	0.192391	0.000207863	0.00139235	coiled-coil-helix-coiled-coil-helix domain containing 6 [Source:MGI Symbol;Acc:MGI:1913348]
In2	Atp5mpl	184.995	0.644702	0.149868	4.72596e-06	5.11373e-05	ATP synthase membrane subunit 6.8PL [Source:MGI Symbol;Acc:MGI:1917507]
In2	Mtch1	295.197	0.643287	0.121841	3.69384e-08	6.39081e-07	mitochondrial carrier 1 [Source:MGI Symbol;Acc:MGI:1929261]
In2	Rplp1	500.289	0.64291	0.0975689	1.27522e-11	4.38912e-10	ribosomal protein, large, P1 [Source:MGI Symbol;Acc:MGI:1927099]
In2	Eef1b2	232.395	0.642288	0.13231	3.44243e-07	4.88483e-06	eukaryotic translation elongation factor 1 beta 2 [Source:MGI Symbol;Acc:MGI:1929520]
In2	Uqcrh	272.112	0.642268	0.129762	2.09738e-07	3.15615e-06	ubiquinol-cytochrome c reductase hinge protein [Source:MGI Symbol;Acc:MGI:1913826]
In2	Ndufa3	168.847	0.641139	0.161983	2.08177e-05	0.000189015	NADH:ubiquinone oxidoreductase subunit A3 [Source:MGI Symbol;Acc:MGI:1913341]
In2	Rack1	135.785	0.640276	0.174982	6.88934e-05	0.000537524	receptor for activated C kinase 1 [Source:MGI Symbol;Acc:MGI:101849]
In2	Snrpb	111.489	0.640164	0.193583	0.000252545	0.0016385	small nuclear ribonucleoprotein B [Source:MGI Symbol;Acc:MGI:98342]
In2	Rps19	158.404	0.63992	0.152214	7.49577e-06	7.63884e-05	ribosomal protein S19 [Source:MGI Symbol;Acc:MGI:1333780]
In2	Ilf2	79.8983	0.63936	0.216392	0.000824585	0.00452682	interleukin enhancer binding factor 2 [Source:MGI Symbol;Acc:MGI:1915031]
In2	Rpl4	172.651	0.63911	0.145237	3.13181e-06	3.51415e-05	ribosomal protein L4 [Source:MGI Symbol;Acc:MGI:1915141]
In2	Rundc3a	106.725	0.634337	0.193055	0.000275764	0.00176788	RUN domain containing 3A [Source:MGI Symbol;Acc:MGI:1858752]
In2	Nme1	98.8294	0.634233	0.208642	0.000623855	0.00358292	NME/NM23 nucleoside diphosphate kinase 1 [Source:MGI Symbol;Acc:MGI:97355]
In2	Dctn2	169.807	0.634085	0.150962	7.65508e-06	7.77199e-05	dynactin 2 [Source:MGI Symbol;Acc:MGI:107733]
In2	Psmc6	93.6157	0.633525	0.190761	0.000251855	0.00163512	proteasome (prosome, macropain) 26S subunit, ATPase, 6 [Source:MGI Symbol;Acc:MGI:1914339]
In2	Eapp	70.5326	0.632952	0.222715	0.00120141	0.006147	E2F-associated phosphoprotein [Source:MGI Symbol;Acc:MGI:1913516]
In2	Usp14	154.422	0.632179	0.155145	1.32935e-05	0.000126496	ubiquitin specific peptidase 14 [Source:MGI Symbol;Acc:MGI:1928898]
In2	Podxl2	134.733	0.631634	0.168471	5.04837e-05	0.000412454	podocalyxin-like 2 [Source:MGI Symbol;Acc:MGI:2442488]
In2	Supt4a	93.0119	0.631259	0.202463	0.000495785	0.00295765	SPT4A, DSIF elongation factor subunit [Source:MGI Symbol;Acc:MGI:107416]
In2	Tmem256	132.885	0.631258	0.166665	4.35782e-05	0.000362442	transmembrane protein 256 [Source:MGI Symbol;Acc:MGI:1916436]
In2	Hpf1	91.943	0.631167	0.202152	0.000491169	0.00293552	histone PARylation factor 1 [Source:MGI Symbol;Acc:MGI:1919862]
In2	Ppp1r14b	84.8521	0.629181	0.210124	0.000746717	0.0041701	protein phosphatase 1, regulatory inhibitor subunit 14B [Source:MGI Symbol;Acc:MGI:107682]
In2	Capza2	135.489	0.628697	0.167221	4.87746e-05	0.000401532	capping protein (actin filament) muscle Z-line, alpha 2 [Source:MGI Symbol;Acc:MGI:106222]
In2	Ndufb2	181.824	0.628292	0.148248	6.55644e-06	6.81337e-05	NADH:ubiquinone oxidoreductase subunit B2 [Source:MGI Symbol;Acc:MGI:1915448]
In2	Srsf11	204.647	0.627754	0.136349	1.23236e-06	1.51601e-05	serine and arginine-rich splicing factor 11 [Source:MGI Symbol;Acc:MGI:1916457]
In2	Tomm5	93.7566	0.627603	0.199843	0.000464459	0.00279308	translocase of outer mitochondrial membrane 5 [Source:MGI Symbol;Acc:MGI:1915762]
In2	Romo1	184.394	0.627254	0.150974	9.41804e-06	9.3182e-05	reactive oxygen species modulator 1 [Source:MGI Symbol;Acc:MGI:1914317]
In2	Mcts1	82.0869	0.627212	0.211813	0.0008358	0.00457475	malignant T cell amplified sequence 1 [Source:MGI Symbol;Acc:MGI:1916245]
In2	Ndufv1	90.4401	0.627205	0.213739	0.000892162	0.00481074	NADH:ubiquinone oxidoreductase core subunit V1 [Source:MGI Symbol;Acc:MGI:107851]
In2	Fkbp8	110.706	0.625901	0.189699	0.000269347	0.00173361	FK506 binding protein 8 [Source:MGI Symbol;Acc:MGI:1341070]
In2	Rabac1	272.633	0.6256	0.129398	3.91561e-07	5.47622e-06	Rab acceptor 1 (prenylated) [Source:MGI Symbol;Acc:MGI:1201692]
In2	Gcc2	121.847	0.625506	0.176516	0.000112896	0.000818961	GRIP and coiled-coil domain containing 2 [Source:MGI Symbol;Acc:MGI:1917547]
In2	Mff	101.315	0.625378	0.185853	0.000219005	0.00146094	mitochondrial fission factor [Source:MGI Symbol;Acc:MGI:1922984]
In2	Oxct1	162.006	0.624814	0.158579	2.39094e-05	0.000213491	3-oxoacid CoA transferase 1 [Source:MGI Symbol;Acc:MGI:1914291]
In2	Ociad1	148.861	0.623375	0.170574	7.31283e-05	0.000566467	OCIA domain containing 1 [Source:MGI Symbol;Acc:MGI:1915345]
In2	Krtcap2	152.809	0.622904	0.155093	1.74558e-05	0.00016182	keratinocyte associated protein 2 [Source:MGI Symbol;Acc:MGI:1913309]
In2	Serpine2	148.264	0.621783	0.158511	2.6147e-05	0.000231132	serine (or cysteine) peptidase inhibitor, clade E, member 2 [Source:MGI Symbol;Acc:MGI:101780]
In2	Sucla2	105.507	0.620631	0.182242	0.000191764	0.00130431	succinate-Coenzyme A ligase, ADP-forming, beta subunit [Source:MGI Symbol;Acc:MGI:1306775]
In2	Gpi1	170.465	0.620342	0.150496	1.11438e-05	0.000108053	glucose-6-phosphate isomerase 1 [Source:MGI Symbol;Acc:MGI:95797]
In2	Psmd14	110.188	0.619916	0.18469	0.00022592	0.00149168	proteasome (prosome, macropain) 26S subunit, non-ATPase, 14 [Source:MGI Symbol;Acc:MGI:1913284]
In2	Rbbp4	106.471	0.619065	0.182827	0.000205508	0.00137848	retinoblastoma binding protein 4, chromatin remodeling factor [Source:MGI Symbol;Acc:MGI:1194912]
In2	Gnb1	512.743	0.618506	0.10081	2.57908e-10	6.78912e-09	guanine nucleotide binding protein (G protein), beta 1 [Source:MGI Symbol;Acc:MGI:95781]
In2	Smc6	69.9869	0.618067	0.221888	0.00148294	0.00731371	structural maintenance of chromosomes 6 [Source:MGI Symbol;Acc:MGI:1914491]
In2	Use1	85.1639	0.615768	0.208064	0.000866227	0.00469698	unconventional SNARE in the ER 1 homolog (S. cerevisiae) [Source:MGI Symbol;Acc:MGI:1914273]
In2	Hpcal1	146.383	0.614816	0.169941	8.64214e-05	0.000654295	hippocalcin-like 1 [Source:MGI Symbol;Acc:MGI:1855689]
In2	Lamp5	92.8134	0.613403	0.195837	0.000501959	0.0029908	lysosomal-associated membrane protein family, member 5 [Source:MGI Symbol;Acc:MGI:1923411]
In2	Ly6h	1559.27	0.613219	0.0892024	1.85973e-12	7.55253e-11	lymphocyte antigen 6 complex, locus H [Source:MGI Symbol;Acc:MGI:1346030]
In2	Cetn3	103.546	0.612713	0.188538	0.000335569	0.00210054	centrin 3 [Source:MGI Symbol;Acc:MGI:1097706]
In2	Thy1	131.265	0.612604	0.175606	0.000141357	0.000993488	thymus cell antigen 1, theta [Source:MGI Symbol;Acc:MGI:98747]
In2	Actl6b	73.3739	0.612304	0.218204	0.00141881	0.0070296	actin-like 6B [Source:MGI Symbol;Acc:MGI:1933548]
In2	Cnpy2	96.2071	0.612208	0.214778	0.00119425	0.00612173	canopy FGF signaling regulator 2 [Source:MGI Symbol;Acc:MGI:1928477]
In2	Caly	484.351	0.611211	0.101892	6.21507e-10	1.51187e-08	calcyon neuron-specific vesicular protein [Source:MGI Symbol;Acc:MGI:1915816]
In2	Cbx5	191.768	0.611084	0.143638	6.39045e-06	6.66227e-05	chromobox 5 [Source:MGI Symbol;Acc:MGI:109372]
In2	Arpp19	96.4502	0.609649	0.19881	0.000621815	0.00357332	cAMP-regulated phosphoprotein 19 [Source:MGI Symbol;Acc:MGI:1891691]
In2	Flywch1	129.136	0.609145	0.171036	0.00010976	0.000799797	FLYWCH-type zinc finger 1 [Source:MGI Symbol;Acc:MGI:2442638]
In2	Set	92.6268	0.609094	0.192762	0.000464923	0.00279415	SET nuclear oncogene [Source:MGI Symbol;Acc:MGI:1860267]
In2	Gnai2	89.5674	0.608861	0.214038	0.00124097	0.00631303	guanine nucleotide binding protein (G protein), alpha inhibiting 2 [Source:MGI Symbol;Acc:MGI:95772]
In2	Pdia3	125.892	0.6077	0.187984	0.000352139	0.00219234	protein disulfide isomerase associated 3 [Source:MGI Symbol;Acc:MGI:95834]
In2	Arhgef9	89.9853	0.607535	0.201045	0.000735297	0.00411343	CDC42 guanine nucleotide exchange factor (GEF) 9 [Source:MGI Symbol;Acc:MGI:2442233]
In2	Tcf25	139.951	0.604718	0.159904	4.86235e-05	0.000400968	transcription factor 25 (basic helix-loop-helix) [Source:MGI Symbol;Acc:MGI:1914105]
In2	Bax	77.5159	0.60415	0.212284	0.00128149	0.00647555	BCL2-associated X protein [Source:MGI Symbol;Acc:MGI:99702]
In2	Tmem167	77.4576	0.603438	0.209576	0.00116398	0.00600299	transmembrane protein 167 [Source:MGI Symbol;Acc:MGI:1913324]
In2	Sod1	99.2478	0.60154	0.185265	0.000353536	0.00219822	superoxide dismutase 1, soluble [Source:MGI Symbol;Acc:MGI:98351]
In2	Abat	144.473	0.600683	0.164171	7.7239e-05	0.000593572	4-aminobutyrate aminotransferase [Source:MGI Symbol;Acc:MGI:2443582]
In2	Zfand6	134.973	0.599818	0.173819	0.000167579	0.00115767	zinc finger, AN1-type domain 6 [Source:MGI Symbol;Acc:MGI:1929510]
In2	Itm2b	1393.84	0.59924	0.100946	8.87064e-10	2.08977e-08	integral membrane protein 2B [Source:MGI Symbol;Acc:MGI:1309517]
In2	Hoxb9	117.281	0.598684	0.184733	0.000351826	0.0021918	homeobox B9 [Source:MGI Symbol;Acc:MGI:96190]
In2	Prpf40a	82.7868	0.598304	0.209929	0.0012746	0.00645007	pre-mRNA processing factor 40A [Source:MGI Symbol;Acc:MGI:1860512]
In2	Dbn1	117.632	0.596997	0.175448	0.000204879	0.00137617	drebrin 1 [Source:MGI Symbol;Acc:MGI:1931838]
In2	Kifbp	75.6524	0.596285	0.217401	0.00177222	0.00849021	kinesin family binding protein [Source:MGI Symbol;Acc:MGI:1919570]
In2	Nol7	128.883	0.595186	0.166845	0.00011249	0.000817234	nucleolar protein 7 [Source:MGI Symbol;Acc:MGI:1917328]
In2	Rbm8a	98.0986	0.5941	0.189295	0.000518275	0.00307669	RNA binding motif protein 8a [Source:MGI Symbol;Acc:MGI:1913129]
In2	Actr3	76.2171	0.593636	0.210886	0.00145448	0.00718433	ARP3 actin-related protein 3 [Source:MGI Symbol;Acc:MGI:1921367]
In2	Npdc1	167.829	0.593381	0.156811	4.77937e-05	0.000394796	neural proliferation, differentiation and control 1 [Source:MGI Symbol;Acc:MGI:1099802]
In2	Srrm1	216.004	0.592502	0.143812	1.1884e-05	0.00011443	serine/arginine repetitive matrix 1 [Source:MGI Symbol;Acc:MGI:1858303]
In2	Rnps1	91.3433	0.592359	0.202261	0.00101465	0.00534358	RNA binding protein with serine rich domain 1 [Source:MGI Symbol;Acc:MGI:97960]
In2	Wdr47	84.133	0.591008	0.206164	0.00124231	0.00631303	WD repeat domain 47 [Source:MGI Symbol;Acc:MGI:2139593]
In2	Rnf7	111.08	0.590316	0.177827	0.000281389	0.00179918	ring finger protein 7 [Source:MGI Symbol;Acc:MGI:1337096]
In2	Klc1	218.752	0.589838	0.134504	3.74306e-06	4.10046e-05	kinesin light chain 1 [Source:MGI Symbol;Acc:MGI:107978]
In2	Atp5b	225.388	0.588939	0.143525	1.28436e-05	0.000122697	ATP synthase, H+ transporting mitochondrial F1 complex, beta subunit [Source:MGI Symbol;Acc:MGI:107801]
In2	Tmx2	77.1414	0.588861	0.215123	0.0018409	0.00874585	thioredoxin-related transmembrane protein 2 [Source:MGI Symbol;Acc:MGI:1914208]
In2	Zranb2	335.06	0.588437	0.115175	1.05654e-07	1.68112e-06	zinc finger, RAN-binding domain containing 2 [Source:MGI Symbol;Acc:MGI:1858211]
In2	Pfdn6	103.368	0.58729	0.188682	0.000569556	0.00332323	prefoldin subunit 6 [Source:MGI Symbol;Acc:MGI:95908]
In2	Apbb1	92.8831	0.587058	0.201614	0.00108381	0.00565565	amyloid beta (A4) precursor protein-binding, family B, member 1 [Source:MGI Symbol;Acc:MGI:107765]
In2	Pmm1	122.776	0.586751	0.179643	0.000335662	0.00210054	phosphomannomutase 1 [Source:MGI Symbol;Acc:MGI:1353418]
In2	Ncald	83.1167	0.58616	0.206161	0.00135447	0.00675562	neurocalcin delta [Source:MGI Symbol;Acc:MGI:1196326]
In2	Map2k6	34.053	-1.00271	0.297007	7.97421e-05	0.000609431	mitogen-activated protein kinase kinase 6 [Source:MGI Symbol;Acc:MGI:1346870]
In2	Pld1	40.3716	-1.00275	0.269088	2.17687e-05	0.000196404	phospholipase D1 [Source:MGI Symbol;Acc:MGI:109585]
In2	Acox1	55.2621	-1.00369	0.231454	1.70999e-06	2.04398e-05	acyl-Coenzyme A oxidase 1, palmitoyl [Source:MGI Symbol;Acc:MGI:1330812]
In2	Nxn	260.193	-1.00524	0.112416	5.09019e-20	6.17568e-18	nucleoredoxin [Source:MGI Symbol;Acc:MGI:109331]
In2	Cntnap4	94.6724	-1.00941	0.17866	2.00373e-09	4.37039e-08	contactin associated protein-like 4 [Source:MGI Symbol;Acc:MGI:2183572]
In2	Nrbp2	53.6894	-1.00984	0.236373	2.26501e-06	2.61094e-05	nuclear receptor binding protein 2 [Source:MGI Symbol;Acc:MGI:2385017]
In2	Fnbp1l	74.8165	-1.01127	0.204512	9.30658e-08	1.498e-06	formin binding protein 1-like [Source:MGI Symbol;Acc:MGI:1925642]
In2	Sfi1	72.1354	-1.01209	0.195657	2.76106e-08	4.88139e-07	Sfi1 homolog, spindle assembly associated (yeast) [Source:MGI Symbol;Acc:MGI:1926137]
In2	Eif2d	18.6129	-1.01864	0.418704	0.00133847	0.00669995	eukaryotic translation initiation factor 2D [Source:MGI Symbol;Acc:MGI:109342]
In2	Rad54l2	28.1828	-1.0192	0.385366	0.000806914	0.00443985	RAD54 like 2 (S. cerevisiae) [Source:MGI Symbol;Acc:MGI:1933196]
In2	Phf8	55.1003	-1.02146	0.226308	7.31513e-07	9.58174e-06	PHD finger protein 8 [Source:MGI Symbol;Acc:MGI:2444341]
In2	Reps1	63.2317	-1.02525	0.253667	6.16306e-06	6.4599e-05	RalBP1 associated Eps domain containing protein [Source:MGI Symbol;Acc:MGI:1196373]
In2	Akap13	82.9795	-1.02634	0.215024	2.18645e-07	3.26488e-06	A kinase (PRKA) anchor protein 13 [Source:MGI Symbol;Acc:MGI:2676556]
In2	B3gat2	49.6576	-1.03149	0.240475	2.00796e-06	2.36086e-05	beta-1,3-glucuronyltransferase 2 (glucuronosyltransferase S) [Source:MGI Symbol;Acc:MGI:2389490]
In2	Eml1	69.6846	-1.03327	0.206425	6.53751e-08	1.08653e-06	echinoderm microtubule associated protein like 1 [Source:MGI Symbol;Acc:MGI:1915769]
In2	Ddx17	106.346	-1.03345	0.173746	3.36772e-10	8.67032e-09	DEAD box helicase 17 [Source:MGI Symbol;Acc:MGI:1914290]
In2	Cep85l	48.6739	-1.03382	0.241104	2.00914e-06	2.36086e-05	centrosomal protein 85-like [Source:MGI Symbol;Acc:MGI:3642684]
In2	Ptpn12	74.8702	-1.03715	0.202831	3.709e-08	6.39895e-07	protein tyrosine phosphatase, non-receptor type 12 [Source:MGI Symbol;Acc:MGI:104673]
In2	mt-Nd5	207.099	-1.03906	0.130546	2.22252e-16	1.65936e-14	mitochondrially encoded NADH dehydrogenase 5 [Source:MGI Symbol;Acc:MGI:102496]
In2	Epc1	85.8064	-1.03994	0.189379	4.73443e-09	9.65385e-08	enhancer of polycomb homolog 1 [Source:MGI Symbol;Acc:MGI:1278322]
In2	Kcnh7	30.5846	-1.04111	0.345445	0.000259631	0.00167775	potassium voltage-gated channel, subfamily H (eag-related), member 7 [Source:MGI Symbol;Acc:MGI:2159566]
In2	Cdon	23.6295	-1.04312	0.363909	0.000393916	0.00241526	cell adhesion molecule-related/down-regulated by oncogenes [Source:MGI Symbol;Acc:MGI:1926387]
In2	Mcf2l	42.0485	-1.04578	0.293543	3.91025e-05	0.000328881	mcf.2 transforming sequence-like [Source:MGI Symbol;Acc:MGI:103263]
In2	Cpd	17.5289	-1.04851	0.41369	0.000970362	0.00515508	carboxypeptidase D [Source:MGI Symbol;Acc:MGI:107265]
In2	Adcy5	97.9209	-1.05141	0.172012	1.16752e-10	3.38269e-09	adenylate cyclase 5 [Source:MGI Symbol;Acc:MGI:99673]
In2	Cacna1h	58.4005	-1.05148	0.2253	3.42907e-07	4.87687e-06	calcium channel, voltage-dependent, T type, alpha 1H subunit [Source:MGI Symbol;Acc:MGI:1928842]
In2	mt-Nd1	2343.23	-1.05831	0.0924822	3.43724e-31	1.96246e-28	mitochondrially encoded NADH dehydrogenase 1 [Source:MGI Symbol;Acc:MGI:101787]
In2	Setd1a	18.8772	-1.05927	0.403334	0.000752773	0.00419668	SET domain containing 1A [Source:MGI Symbol;Acc:MGI:2446244]
In2	Smarca4	115.257	-1.06068	0.163254	9.74639e-12	3.42748e-10	SWI/SNF related, matrix associated, actin dependent regulator of chromatin, subfamily a, member 4 [Source:MGI Symbol;Acc:MGI:88192]
In2	Gm1043	17.0732	-1.0609	0.413867	0.000871302	0.00471709	predicted gene 1043 [Source:MGI Symbol;Acc:MGI:2685889]
In2	Gatad2a	32.0233	-1.06138	0.339752	0.000172749	0.00118746	GATA zinc finger domain containing 2A [Source:MGI Symbol;Acc:MGI:2384585]
In2	Ebf4	18.4442	-1.06144	0.399592	0.000684537	0.00386736	early B cell factor 4 [Source:MGI Symbol;Acc:MGI:2385972]
In2	Prkci	25.9908	-1.06243	0.336613	0.000151919	0.00105928	protein kinase C, iota [Source:MGI Symbol;Acc:MGI:99260]
In2	Ugcg	79.6871	-1.06334	0.199325	1.07725e-08	2.0342e-07	UDP-glucose ceramide glucosyltransferase [Source:MGI Symbol;Acc:MGI:1332243]
In2	Npcd	14.5971	-1.06469	0.470012	0.00184305	0.00875176	neuronal pentraxin chromo domain [Source:MGI Symbol;Acc:MGI:3845555]
In2	Heatr3	31.1408	-1.06586	0.311956	6.28144e-05	0.000496884	HEAT repeat containing 3 [Source:MGI Symbol;Acc:MGI:2444491]
In2	Ccdc187	20.636	-1.06797	0.405782	0.000743169	0.00415507	coiled-coil domain containing 187 [Source:MGI Symbol;Acc:MGI:3045295]
In2	Plxna4	203.534	-1.06829	0.134174	2.08184e-16	1.56638e-14	plexin A4 [Source:MGI Symbol;Acc:MGI:2179061]
In2	St7	127.67	-1.06863	0.161914	4.91685e-12	1.8657e-10	suppression of tumorigenicity 7 [Source:MGI Symbol;Acc:MGI:1927450]
In2	Rnf38	60.961	-1.07153	0.217968	9.72465e-08	1.55242e-06	ring finger protein 38 [Source:MGI Symbol;Acc:MGI:1920719]
In2	Mtmr14	47.6661	-1.0795	0.241026	7.89221e-07	1.01639e-05	myotubularin related protein 14 [Source:MGI Symbol;Acc:MGI:1916075]
In2	Mios	20.2269	-1.09406	0.37665	0.000316875	0.00199454	meiosis regulator for oocyte development [Source:MGI Symbol;Acc:MGI:2182066]
In2	Foxk2	43.5326	-1.09423	0.275609	7.34899e-06	7.52418e-05	forkhead box K2 [Source:MGI Symbol;Acc:MGI:1916087]
In2	Plekha8	16.7353	-1.09472	0.45912	0.0013597	0.00677826	pleckstrin homology domain containing, family A (phosphoinositide binding specific) member 8 [Source:MGI Symbol;Acc:MGI:2681164]
In2	Nt5dc1	42.1848	-1.0968	0.264697	3.49124e-06	3.86826e-05	5'-nucleotidase domain containing 1 [Source:MGI Symbol;Acc:MGI:2442446]
In2	Tubgcp6	15.4556	-1.09773	0.451403	0.00117168	0.00603624	tubulin, gamma complex associated protein 6 [Source:MGI Symbol;Acc:MGI:2146071]
In2	Parp8	381.109	-1.10005	0.122737	3.99603e-20	4.97249e-18	poly (ADP-ribose) polymerase family, member 8 [Source:MGI Symbol;Acc:MGI:1098713]
In2	Tango6	21.4731	-1.10576	0.37396	0.000271404	0.00174453	transport and golgi organization 6 [Source:MGI Symbol;Acc:MGI:2142786]
In2	Cables1	33.5916	-1.10756	0.307535	3.05278e-05	0.000265981	CDK5 and Abl enzyme substrate 1 [Source:MGI Symbol;Acc:MGI:1927065]
In2	Gabra2	33.7384	-1.109	0.298378	1.92424e-05	0.000175927	gamma-aminobutyric acid (GABA) A receptor, subunit alpha 2 [Source:MGI Symbol;Acc:MGI:95614]
In2	Setdb1	39.6838	-1.10977	0.275982	5.8026e-06	6.1151e-05	SET domain, bifurcated 1 [Source:MGI Symbol;Acc:MGI:1934229]
In2	Ndc1	13.9579	-1.11006	0.486075	0.00166235	0.00802725	NDC1 transmembrane nucleoporin [Source:MGI Symbol;Acc:MGI:1920037]
In2	Klf8	20.9519	-1.11046	0.389332	0.000373353	0.0023096	Kruppel-like factor 8 [Source:MGI Symbol;Acc:MGI:2442430]
In2	Pcdh7	58.3889	-1.11144	0.244433	5.63122e-07	7.61234e-06	protocadherin 7 [Source:MGI Symbol;Acc:MGI:1860487]
In2	Fbxo3	41.082	-1.11333	0.265086	2.67674e-06	3.04577e-05	F-box protein 3 [Source:MGI Symbol;Acc:MGI:1929084]
In2	Arhgef1	48.6186	-1.11418	0.244255	5.16965e-07	7.05719e-06	Rho guanine nucleotide exchange factor (GEF) 1 [Source:MGI Symbol;Acc:MGI:1353510]
In2	Fam193b	50.4952	-1.11616	0.243348	4.56087e-07	6.28804e-06	family with sequence similarity 193, member B [Source:MGI Symbol;Acc:MGI:2385851]
In2	Colgalt2	26.0599	-1.11793	0.354141	0.000142337	0.000998929	collagen beta(1-O)galactosyltransferase 2 [Source:MGI Symbol;Acc:MGI:2138232]
In2	mt-Co1	64.339	-1.12011	0.230625	1.24629e-07	1.95416e-06	mitochondrially encoded cytochrome c oxidase I [Source:MGI Symbol;Acc:MGI:102504]
In2	Spns2	27.4882	-1.12139	0.327883	5.71594e-05	0.000458503	spinster homolog 2 [Source:MGI Symbol;Acc:MGI:2384936]
In2	Ltbp4	31.2163	-1.12419	0.307786	2.42524e-05	0.000215759	latent transforming growth factor beta binding protein 4 [Source:MGI Symbol;Acc:MGI:1321395]
In2	Cacna1c	301.594	-1.12688	0.119391	4.4467e-22	7.57186e-20	calcium channel, voltage-dependent, L type, alpha 1C subunit [Source:MGI Symbol;Acc:MGI:103013]
In2	Nkain3	28.9458	-1.12982	0.369626	0.000201612	0.00135755	Na+/K+ transporting ATPase interacting 3 [Source:MGI Symbol;Acc:MGI:2444830]
In2	Tspoap1	94.538	-1.12999	0.186474	1.46429e-10	4.11954e-09	TSPO associated protein 1 [Source:MGI Symbol;Acc:MGI:2450877]
In2	Inpp5b	73.9086	-1.13237	0.202082	2.2372e-09	4.84693e-08	inositol polyphosphate-5-phosphatase B [Source:MGI Symbol;Acc:MGI:103257]
In2	Dnah14	113.147	-1.13479	0.185247	1.0104e-10	2.9718e-09	dynein, axonemal, heavy chain 14 [Source:MGI Symbol;Acc:MGI:2444525]
In2	Tenm3	286.374	-1.13625	0.167236	1.28643e-12	5.5248e-11	teneurin transmembrane protein 3 [Source:MGI Symbol;Acc:MGI:1345183]
In2	Disp1	14.4277	-1.13801	0.467351	0.00109285	0.0056936	dispatched RND transporter family member 1 [Source:MGI Symbol;Acc:MGI:1916147]
In2	Slit1	119.558	-1.14093	0.159624	9.39622e-14	4.70982e-12	slit guidance ligand 1 [Source:MGI Symbol;Acc:MGI:1315203]
In2	Tmem132a	65.9727	-1.14247	0.210689	6.0142e-09	1.1913e-07	transmembrane protein 132A [Source:MGI Symbol;Acc:MGI:2147810]
In2	Slc25a40	15.3253	-1.1431	0.453719	0.000878815	0.00474932	solute carrier family 25, member 40 [Source:MGI Symbol;Acc:MGI:2442486]
In2	Slc44a2	31.1248	-1.14481	0.302807	1.42453e-05	0.000134629	solute carrier family 44, member 2 [Source:MGI Symbol;Acc:MGI:1915932]
In2	Rad17	24.6305	-1.14539	0.341356	6.8483e-05	0.000535182	RAD17 checkpoint clamp loader component [Source:MGI Symbol;Acc:MGI:1333807]
In2	Kcnh1	20.2641	-1.14696	0.414724	0.000459703	0.0027662	potassium voltage-gated channel, subfamily H (eag-related), member 1 [Source:MGI Symbol;Acc:MGI:1341721]
In2	Armh3	97.7661	-1.14757	0.182865	3.70747e-11	1.17983e-09	armadillo-like helical domain containing 3 [Source:MGI Symbol;Acc:MGI:1918867]
In2	Epb41l1	77.9028	-1.15152	0.193189	2.58107e-10	6.78912e-09	erythrocyte membrane protein band 4.1 like 1 [Source:MGI Symbol;Acc:MGI:103010]
In2	Lama5	14.3087	-1.15358	0.48238	0.00120869	0.00617126	laminin, alpha 5 [Source:MGI Symbol;Acc:MGI:105382]
In2	Hcfc2	30.7246	-1.15628	0.356516	0.0001044	0.000766256	host cell factor C2 [Source:MGI Symbol;Acc:MGI:1915183]
In2	Serinc5	52.1608	-1.15642	0.24717	2.87133e-07	4.12876e-06	serine incorporator 5 [Source:MGI Symbol;Acc:MGI:2444223]
In2	Ptprs	358.971	-1.16015	0.0986119	6.7644e-33	5.47127e-30	protein tyrosine phosphatase, receptor type, S [Source:MGI Symbol;Acc:MGI:97815]
In2	Rab11fip5	23.5227	-1.16292	0.35554	9.12431e-05	0.000685985	RAB11 family interacting protein 5 (class I) [Source:MGI Symbol;Acc:MGI:1098586]
In2	Slc6a11	80.779	-1.16346	0.19814	4.45233e-10	1.12245e-08	solute carrier family 6 (neurotransmitter transporter, GABA), member 11 [Source:MGI Symbol;Acc:MGI:95630]
In2	Ostf1	388.448	-1.16519	0.124114	7.19051e-22	1.14412e-19	osteoclast stimulating factor 1 [Source:MGI Symbol;Acc:MGI:700012]
In2	Iqsec1	130.575	-1.16585	0.160495	4.00167e-14	2.13408e-12	IQ motif and Sec7 domain 1 [Source:MGI Symbol;Acc:MGI:1196356]
In2	Fbxw4	47.3801	-1.16717	0.254806	4.54739e-07	6.27837e-06	F-box and WD-40 domain protein 4 [Source:MGI Symbol;Acc:MGI:1354698]
In2	Tbc1d31	16.1061	-1.17005	0.458062	0.00078254	0.00433276	TBC1 domain family, member 31 [Source:MGI Symbol;Acc:MGI:2684931]
In2	P2rx4	20.3044	-1.17314	0.467057	0.00092006	0.00492559	purinergic receptor P2X, ligand-gated ion channel 4 [Source:MGI Symbol;Acc:MGI:1338859]
In2	Tent2	59.4557	-1.17377	0.233923	5.00849e-08	8.42502e-07	terminal nucleotidyltransferase 2 [Source:MGI Symbol;Acc:MGI:2140950]
In2	Anks1	25.7366	-1.17738	0.341942	4.90495e-05	0.000402953	ankyrin repeat and SAM domain containing 1 [Source:MGI Symbol;Acc:MGI:2446180]
In2	Acvr1	34.5787	-1.17852	0.289125	4.10922e-06	4.48537e-05	activin A receptor, type 1 [Source:MGI Symbol;Acc:MGI:87911]
In2	Sez6	189.609	-1.17958	0.135917	4.30386e-19	4.54057e-17	seizure related gene 6 [Source:MGI Symbol;Acc:MGI:104745]
In2	Traf3ip1	45.485	-1.1829	0.252657	2.69785e-07	3.92337e-06	TRAF3 interacting protein 1 [Source:MGI Symbol;Acc:MGI:1921269]
In2	Clcn7	16.9614	-1.1856	0.452003	0.000641192	0.00366514	chloride channel, voltage-sensitive 7 [Source:MGI Symbol;Acc:MGI:1347048]
In2	Scap	33.3837	-1.18763	0.324484	2.22809e-05	0.000200239	SREBF chaperone [Source:MGI Symbol;Acc:MGI:2135958]
In2	Rgmb	75.7816	-1.18889	0.193825	8.5351e-11	2.56476e-09	repulsive guidance molecule family member B [Source:MGI Symbol;Acc:MGI:1916049]
In2	Bicra	30.8079	-1.19026	0.302441	7.24642e-06	7.45217e-05	BRD4 interacting chromatin remodeling complex associated protein [Source:MGI Symbol;Acc:MGI:2154263]
In2	Gramd4	15.5901	-1.19622	0.448299	0.000554651	0.00326467	GRAM domain containing 4 [Source:MGI Symbol;Acc:MGI:2676308]
In2	Zfyve1	57.5787	-1.19645	0.238586	5.1722e-08	8.68536e-07	zinc finger, FYVE domain containing 1 [Source:MGI Symbol;Acc:MGI:3026685]
In2	Slc16a4	10.5889	-1.19998	0.564004	0.00204386	0.00954652	solute carrier family 16 (monocarboxylic acid transporters), member 4 [Source:MGI Symbol;Acc:MGI:2385183]
In2	Bsn	72.629	-1.21209	0.19521	5.14954e-11	1.59685e-09	bassoon [Source:MGI Symbol;Acc:MGI:1277955]
In2	Rnf111	88.3766	-1.22001	0.183522	2.93293e-12	1.1572e-10	ring finger 111 [Source:MGI Symbol;Acc:MGI:1934919]
In2	Htr2c	294.591	-1.22643	0.112907	1.87648e-28	7.58882e-26	5-hydroxytryptamine (serotonin) receptor 2C [Source:MGI Symbol;Acc:MGI:96281]
In2	Qser1	21.8912	-1.22832	0.365952	6.19785e-05	0.000491875	glutamine and serine rich 1 [Source:MGI Symbol;Acc:MGI:2138986]
In2	Ephb2	59.4619	-1.23349	0.227416	5.45164e-09	1.09552e-07	Eph receptor B2 [Source:MGI Symbol;Acc:MGI:99611]
In2	Adcy9	36.6865	-1.23821	0.285474	1.26767e-06	1.55353e-05	adenylate cyclase 9 [Source:MGI Symbol;Acc:MGI:108450]
In2	Cdh2	207.229	-1.23882	0.125561	6.01519e-24	1.35775e-21	cadherin 2 [Source:MGI Symbol;Acc:MGI:88355]
In2	Sgcz	987.069	-1.2454	0.0970941	1.44256e-38	1.55572e-35	sarcoglycan zeta [Source:MGI Symbol;Acc:MGI:2388820]
In2	Togaram2	26.2204	-1.25083	0.337286	1.69776e-05	0.000157688	TOG array regulator of axonemal microtubules 2 [Source:MGI Symbol;Acc:MGI:2443498]
In2	Arap2	26.7601	-1.25437	0.395603	0.00012136	0.000872535	ArfGAP with RhoGAP domain, ankyrin repeat and PH domain 2 [Source:MGI Symbol;Acc:MGI:2684416]
In2	Nudcd1	22.5227	-1.28105	0.358841	2.73519e-05	0.000240251	NudC domain containing 1 [Source:MGI Symbol;Acc:MGI:1914679]
In2	Nfatc3	42.2081	-1.28729	0.2658	1.08773e-07	1.71947e-06	nuclear factor of activated T cells, cytoplasmic, calcineurin dependent 3 [Source:MGI Symbol;Acc:MGI:103296]
In2	Maml3	43.3668	-1.28819	0.28816	6.65094e-07	8.83092e-06	mastermind like transcriptional coactivator 3 [Source:MGI Symbol;Acc:MGI:2389461]
In2	Brinp2	20.5542	-1.29495	0.405763	0.000104335	0.000766256	bone morphogenic protein/retinoic acid inducible neural-specific 2 [Source:MGI Symbol;Acc:MGI:2443333]
In2	Cacna1i	42.9137	-1.29791	0.262757	6.7501e-08	1.11994e-06	calcium channel, voltage-dependent, alpha 1I subunit [Source:MGI Symbol;Acc:MGI:2178051]
In2	mt-Cytb	3388.71	-1.30413	0.0782766	2.75043e-63	6.67391e-60	mitochondrially encoded cytochrome b [Source:MGI Symbol;Acc:MGI:102501]
In2	Ski	65.5979	-1.30597	0.214375	9.89275e-11	2.92233e-09	ski sarcoma viral oncogene homolog (avian) [Source:MGI Symbol;Acc:MGI:98310]
In2	Sorcs3	92.8436	-1.31214	0.203386	1.03606e-11	3.60429e-10	sortilin-related VPS10 domain containing receptor 3 [Source:MGI Symbol;Acc:MGI:1913923]
In2	Abca2	35.2121	-1.31552	0.282136	2.58485e-07	3.79555e-06	ATP-binding cassette, sub-family A (ABC1), member 2 [Source:MGI Symbol;Acc:MGI:99606]
In2	Sema4b	14.3444	-1.31749	0.47224	0.00034464	0.00215118	sema domain, immunoglobulin domain (Ig), transmembrane domain (TM) and short cytoplasmic domain, (semaphorin) 4B [Source:MGI Symbol;Acc:MGI:107559]
In2	Trank1	78.255	-1.32048	0.201128	4.67378e-12	1.79303e-10	tetratricopeptide repeat and ankyrin repeat containing 1 [Source:MGI Symbol;Acc:MGI:1341834]
In2	Apex2	51.0415	-1.33537	0.24019	2.27529e-09	4.88584e-08	apurinic/apyrimidinic endonuclease 2 [Source:MGI Symbol;Acc:MGI:1924872]
In2	Cdk8	438.4	-1.33854	0.102118	2.99714e-40	3.63628e-37	cyclin-dependent kinase 8 [Source:MGI Symbol;Acc:MGI:1196224]
In2	Hs6st1	8.93438	-1.34436	0.60892	0.00150759	0.00740521	heparan sulfate 6-O-sulfotransferase 1 [Source:MGI Symbol;Acc:MGI:1354958]
In2	Galnt10	38.1204	-1.34649	0.273353	6.78079e-08	1.12228e-06	polypeptide N-acetylgalactosaminyltransferase 10 [Source:MGI Symbol;Acc:MGI:1890480]
In2	Gm1604b	12.8405	-1.34814	0.52511	0.000633968	0.00363455	predicted gene 1604b [Source:MGI Symbol;Acc:MGI:2686450]
In2	Otud3	32.3379	-1.34846	0.298352	4.9017e-07	6.70083e-06	OTU domain containing 3 [Source:MGI Symbol;Acc:MGI:1920412]
In2	Corin	21.9544	-1.3858	0.370679	1.34931e-05	0.00012824	corin, serine peptidase [Source:MGI Symbol;Acc:MGI:1349451]
In2	Cc2d2b	10.6138	-1.39634	0.545405	0.000615366	0.00354497	coiled-coil and C2 domain containing 2B [Source:MGI Symbol;Acc:MGI:3645359]
In2	Man1c1	35.9838	-1.41167	0.316555	6.50404e-07	8.68338e-06	mannosidase, alpha, class 1C, member 1 [Source:MGI Symbol;Acc:MGI:2446214]
In2	Elk1	9.25738	-1.41783	0.598413	0.000974119	0.00516938	ELK1, member of ETS oncogene family [Source:MGI Symbol;Acc:MGI:101833]
In2	Ccdc170	8.41079	-1.43014	0.636207	0.00126405	0.00640351	coiled-coil domain containing 170 [Source:MGI Symbol;Acc:MGI:2685067]
In2	Traip	15.2553	-1.43241	0.454819	0.000106212	0.000776861	TRAF-interacting protein [Source:MGI Symbol;Acc:MGI:1096377]
In2	Tctn1	14.4549	-1.43477	0.44771	8.6569e-05	0.000654901	tectonic family member 1 [Source:MGI Symbol;Acc:MGI:3603820]
In2	Gm21977	37.947	-1.44288	0.302375	1.43318e-07	2.22924e-06	predicted gene 21977 [Source:MGI Symbol;Acc:MGI:5439446]
In2	Cntnap5c	72.5758	-1.44625	0.21868	3.0718e-12	1.20708e-10	contactin associated protein-like 5C [Source:MGI Symbol;Acc:MGI:3646013]
In2	Med26	13.8767	-1.45156	0.502469	0.000237172	0.00155121	mediator complex subunit 26 [Source:MGI Symbol;Acc:MGI:1917875]
In2	Dhx35	7.40011	-1.46205	0.720251	0.002049	0.00956594	DEAH (Asp-Glu-Ala-His) box polypeptide 35 [Source:MGI Symbol;Acc:MGI:1918965]
In2	Myo10	79.3413	-1.47566	0.242247	9.53829e-11	2.83984e-09	myosin X [Source:MGI Symbol;Acc:MGI:107716]
In2	Chst9	24.5241	-1.47814	0.371204	4.77005e-06	5.15262e-05	carbohydrate (N-acetylgalactosamine 4-0) sulfotransferase 9 [Source:MGI Symbol;Acc:MGI:1918617]
In2	Lrig1	23.2497	-1.49059	0.354489	1.81945e-06	2.16151e-05	leucine-rich repeats and immunoglobulin-like domains 1 [Source:MGI Symbol;Acc:MGI:107935]
In2	Nfib	8.71085	-1.49154	0.617731	0.000832105	0.00456037	nuclear factor I/B [Source:MGI Symbol;Acc:MGI:103188]
In2	Ret	81.8378	-1.49454	0.231143	8.32593e-12	3.00414e-10	ret proto-oncogene [Source:MGI Symbol;Acc:MGI:97902]
In2	mt-Nd4	1974.61	-1.51563	0.088685	1.62324e-66	5.25172e-63	mitochondrially encoded NADH dehydrogenase 4 [Source:MGI Symbol;Acc:MGI:102498]
In2	Car10	179.754	-1.56331	0.160883	2.18954e-23	4.52163e-21	carbonic anhydrase 10 [Source:MGI Symbol;Acc:MGI:1919855]
In2	Nectin3	10.9229	-1.57037	0.647365	0.00079624	0.00439358	nectin cell adhesion molecule 3 [Source:MGI Symbol;Acc:MGI:1930171]
In2	Vmn2r4	8.16985	-1.57188	0.641953	0.000732957	0.0041027	vomeronasal 2, receptor 4 [Source:MGI Symbol;Acc:MGI:3648229]
In2	Zfp975	18.213	-1.57594	0.419063	1.08435e-05	0.000105538	zinc finger protein 975 [Source:MGI Symbol;Acc:MGI:3648690]
In2	Pisd	131.463	-1.59099	0.159246	1.34116e-24	3.61592e-22	phosphatidylserine decarboxylase [Source:MGI Symbol;Acc:MGI:2445114]
In2	Acad10	13.1537	-1.60794	0.476759	4.41924e-05	0.000367236	acyl-Coenzyme A dehydrogenase family, member 10 [Source:MGI Symbol;Acc:MGI:1919235]
In2	Sipa1l2	8.13123	-1.61516	0.6458	0.000620504	0.0035679	signal-induced proliferation-associated 1 like 2 [Source:MGI Symbol;Acc:MGI:2676970]
In2	Mrpl39	11.7437	-1.61588	0.562709	0.000231221	0.00151842	mitochondrial ribosomal protein L39 [Source:MGI Symbol;Acc:MGI:1351620]
In2	Rnf217	29.0895	-1.63494	0.345304	1.51482e-07	2.35246e-06	ring finger protein 217 [Source:MGI Symbol;Acc:MGI:3610311]
In2	Ndst4	12.4353	-1.695	0.51722	6.17139e-05	0.000490176	N-deacetylase/N-sulfotransferase (heparin glucosaminyl) 4 [Source:MGI Symbol;Acc:MGI:1932545]
In2	Sgcd	93.6856	-1.69774	0.193698	1.47399e-19	1.70316e-17	sarcoglycan, delta (dystrophin-associated glycoprotein) [Source:MGI Symbol;Acc:MGI:1346525]
In2	Slc14a2	8.43998	-1.7204	0.614149	0.000258451	0.00167347	solute carrier family 14 (urea transporter), member 2 [Source:MGI Symbol;Acc:MGI:1351653]
In2	mt-Nd2	2316.07	-1.94377	0.0937997	1.97214e-96	1.91416e-92	mitochondrially encoded NADH dehydrogenase 2 [Source:MGI Symbol;Acc:MGI:102500]
In2	Gm20594	531.639	-2.18408	0.225138	2.23659e-23	4.52257e-21	predicted gene, 20594 [Source:MGI Symbol;Acc:MGI:5295700]
In2	mt-Atp8	257.38	-2.72898	0.139356	1.72254e-86	8.35949e-83	mitochondrially encoded ATP synthase 8 [Source:MGI Symbol;Acc:MGI:99926]
In2	Cnga3	13.7602	-3.44541	0.654341	9.28298e-09	1.7769e-07	cyclic nucleotide gated channel alpha 3 [Source:MGI Symbol;Acc:MGI:1341818]
Cluster	gene	baseMean	log2FoldChange	lfcSE	pvalue	padj	description
In3	Mdh1	30.3121	2.77333	0.670262	7.91169e-06	0.00964748	malate dehydrogenase 1, NAD (soluble) [Source:MGI Symbol;Acc:MGI:97051]
In3	Btrc	34.0926	2.30528	0.53389	3.15852e-06	0.00617317	beta-transducin repeat containing protein [Source:MGI Symbol;Acc:MGI:1338871]
In3	Map1b	87.6266	1.28041	0.306127	3.24093e-06	0.00617317	microtubule-associated protein 1B [Source:MGI Symbol;Acc:MGI:1306778]
In3	mt-Nd4	214.728	-1.53019	0.369058	2.73866e-06	0.00617317	mitochondrially encoded NADH dehydrogenase 4 [Source:MGI Symbol;Acc:MGI:102498]
In3	Lrrn1	17.8571	-1.5655	0.411051	7.81759e-06	0.00964748	leucine rich repeat protein 1, neuronal [Source:MGI Symbol;Acc:MGI:106038]
In3	Dnah14	20.515	-1.73513	0.441839	5.0249e-06	0.00765694	dynein, axonemal, heavy chain 14 [Source:MGI Symbol;Acc:MGI:2444525]
In3	Ephb2	11.3428	-1.73913	0.472325	8.23055e-06	0.00964748	Eph receptor B2 [Source:MGI Symbol;Acc:MGI:99611]
In3	mt-Nd2	279.831	-1.92284	0.459901	1.94603e-06	0.00593072	mitochondrially encoded NADH dehydrogenase 2 [Source:MGI Symbol;Acc:MGI:102500]
In3	Zfp407	13.3241	-2.04337	0.450138	2.52311e-07	0.00192236	zinc finger protein 407 [Source:MGI Symbol;Acc:MGI:2685179]
In3	Atl2	7.87402	-2.29502	0.564795	1.45284e-06	0.00553459	atlastin GTPase 2 [Source:MGI Symbol;Acc:MGI:1929492]
In3	Gm20594	63.5322	-2.42787	0.572581	1.39439e-06	0.00553459	predicted gene, 20594 [Source:MGI Symbol;Acc:MGI:5295700]
In3	mt-Atp8	28.4018	-2.56681	0.348561	9.37685e-15	1.42884e-10	mitochondrially encoded ATP synthase 8 [Source:MGI Symbol;Acc:MGI:99926]
In3	Mtmr10	4.97843	-2.78479	0.73037	4.57965e-06	0.00765694	myotubularin related protein 10 [Source:MGI Symbol;Acc:MGI:2142292]
Cluster	gene	baseMean	log2FoldChange	lfcSE	pvalue	padj	description
In4	Tac2	24.4019	2.66921	0.541579	4.48581e-08	1.7233e-05	tachykinin 2 [Source:MGI Symbol;Acc:MGI:98476]
In4	Sst	29.871	1.81654	0.468519	3.55668e-06	0.000745285	somatostatin [Source:MGI Symbol;Acc:MGI:98326]
In4	Tex14	29.5723	1.79547	0.428376	1.02554e-06	0.000262652	testis expressed gene 14 [Source:MGI Symbol;Acc:MGI:1933227]
In4	Errfi1	59.8081	1.63654	0.344415	7.69994e-08	2.53548e-05	ERBB receptor feedback inhibitor 1 [Source:MGI Symbol;Acc:MGI:1921405]
In4	Gal	33.6351	1.53058	0.443204	2.22867e-05	0.00371922	galanin and GMAP prepropeptide [Source:MGI Symbol;Acc:MGI:95637]
In4	Serpinb1a	84.9895	1.09944	0.317595	2.25896e-05	0.00371922	serine (or cysteine) peptidase inhibitor, clade B, member 1a [Source:MGI Symbol;Acc:MGI:1913472]
In4	Srrm2	150.485	0.793907	0.221457	1.35442e-05	0.00260161	serine/arginine repetitive matrix 2 [Source:MGI Symbol;Acc:MGI:1923206]
In4	mt-Nd4	812.016	-1.02912	0.206389	2.76959e-08	1.27678e-05	mitochondrially encoded NADH dehydrogenase 4 [Source:MGI Symbol;Acc:MGI:102498]
In4	Lars2	120.337	-1.30986	0.230166	6.64217e-10	3.82755e-07	leucyl-tRNA synthetase, mitochondrial [Source:MGI Symbol;Acc:MGI:2142973]
In4	Gm20594	256.992	-1.49924	0.263054	5.92169e-10	3.82755e-07	predicted gene, 20594 [Source:MGI Symbol;Acc:MGI:5295700]
In4	mt-Nd2	963.463	-1.50003	0.204134	1.07428e-14	1.23811e-11	mitochondrially encoded NADH dehydrogenase 2 [Source:MGI Symbol;Acc:MGI:102500]
In4	mt-Atp8	106.238	-1.90102	0.241647	2.16429e-16	4.98869e-13	mitochondrially encoded ATP synthase 8 [Source:MGI Symbol;Acc:MGI:99926]
Cluster	gene	baseMean	log2FoldChange	lfcSE	pvalue	padj	description
In5	Errfi1	58.1018	1.67059	0.30073	1.82426e-09	4.5424e-07	ERBB receptor feedback inhibitor 1 [Source:MGI Symbol;Acc:MGI:1921405]
In5	Fos	39.0958	1.24995	0.349675	2.13137e-05	0.000896975	FBJ osteosarcoma oncogene [Source:MGI Symbol;Acc:MGI:95574]
In5	Sh3bgrl3	87.6814	1.23483	0.288883	1.33878e-06	0.000111119	SH3 domain binding glutamic acid-rich protein-like 3 [Source:MGI Symbol;Acc:MGI:1920973]
In5	Serpinb1a	246.462	1.23431	0.191675	8.93784e-12	3.33828e-09	serine (or cysteine) peptidase inhibitor, clade B, member 1a [Source:MGI Symbol;Acc:MGI:1913472]
In5	Cacybp	33.961	1.22419	0.377205	7.43812e-05	0.00207711	calcyclin binding protein [Source:MGI Symbol;Acc:MGI:1270839]
In5	Ass1	50.8171	1.21253	0.343035	2.37562e-05	0.000972378	argininosuccinate synthetase 1 [Source:MGI Symbol;Acc:MGI:88090]
In5	Mdh1	121.426	1.20359	0.230471	1.26129e-08	2.69195e-06	malate dehydrogenase 1, NAD (soluble) [Source:MGI Symbol;Acc:MGI:97051]
In5	Trmt112	39.9039	1.18052	0.414411	0.000225378	0.00426222	tRNA methyltransferase 11-2 [Source:MGI Symbol;Acc:MGI:1914924]
In5	Sncb	209.263	1.15154	0.262607	7.64373e-07	8.15695e-05	synuclein, beta [Source:MGI Symbol;Acc:MGI:1889011]
In5	Map1lc3a	212.819	1.14233	0.208119	2.98673e-09	6.86489e-07	microtubule-associated protein 1 light chain 3 alpha [Source:MGI Symbol;Acc:MGI:1915661]
In5	Rpl6	36.1844	1.1237	0.343576	7.10375e-05	0.00201148	ribosomal protein L6 [Source:MGI Symbol;Acc:MGI:108057]
In5	Tceal3	99.7946	1.11967	0.243933	3.07318e-07	4.17394e-05	transcription elongation factor A (SII)-like 3 [Source:MGI Symbol;Acc:MGI:1913354]
In5	Mllt11	153.388	1.10725	0.238837	2.66904e-07	3.98754e-05	myeloid/lymphoid or mixed-lineage leukemia; translocated to, 11 [Source:MGI Symbol;Acc:MGI:1929671]
In5	Eif3c	86.9941	1.08625	0.239723	4.45917e-07	5.55167e-05	eukaryotic translation initiation factor 3, subunit C [Source:MGI Symbol;Acc:MGI:1926966]
In5	Junb	65.9415	1.07695	0.272326	5.36184e-06	0.000350672	jun B proto-oncogene [Source:MGI Symbol;Acc:MGI:96647]
In5	Ldha	71.0396	1.07108	0.32198	5.95071e-05	0.00183306	lactate dehydrogenase A [Source:MGI Symbol;Acc:MGI:96759]
In5	Aamp	42.9562	1.06296	0.323995	6.92578e-05	0.00201148	angio-associated migratory protein [Source:MGI Symbol;Acc:MGI:107809]
In5	Fau	80.2391	1.06259	0.271393	6.90238e-06	0.000396621	Finkel-Biskis-Reilly murine sarcoma virus (FBR-MuSV) ubiquitously expressed (fox derived) [Source:MGI Symbol;Acc:MGI:102547]
In5	Taf13	43.2392	1.06069	0.348625	0.000152541	0.00330284	TATA-box binding protein associated factor 13 [Source:MGI Symbol;Acc:MGI:1913500]
In5	Ssr2	74.4652	1.05101	0.294262	2.54504e-05	0.00102764	signal sequence receptor, beta [Source:MGI Symbol;Acc:MGI:1913506]
In5	Ldhb	127.039	1.04853	0.277901	1.07489e-05	0.000535297	lactate dehydrogenase B [Source:MGI Symbol;Acc:MGI:96763]
In5	Timm17a	49.8053	1.04507	0.311671	5.64728e-05	0.00179511	translocase of inner mitochondrial membrane 17a [Source:MGI Symbol;Acc:MGI:1343131]
In5	Hspa8	257.724	1.0376	0.217604	1.42867e-07	2.24677e-05	heat shock protein 8 [Source:MGI Symbol;Acc:MGI:105384]
In5	Rtl8a	90.4089	1.03038	0.238755	1.23717e-06	0.000108725	retrotransposon Gag like 8A [Source:MGI Symbol;Acc:MGI:1913408]
In5	Cend1	64.7592	1.02886	0.313238	7.13577e-05	0.00201148	cell cycle exit and neuronal differentiation 1 [Source:MGI Symbol;Acc:MGI:1929898]
In5	Ranbp1	66.9797	1.02742	0.277674	1.53157e-05	0.000715053	RAN binding protein 1 [Source:MGI Symbol;Acc:MGI:96269]
In5	Rab3a	332.074	1.02119	0.236414	1.09739e-06	0.000102468	RAB3A, member RAS oncogene family [Source:MGI Symbol;Acc:MGI:97843]
In5	Psma1	54.4475	1.01798	0.303444	5.88405e-05	0.00183141	proteasome subunit alpha 1 [Source:MGI Symbol;Acc:MGI:1347005]
In5	Idh3b	52.364	1.01397	0.2949	4.1832e-05	0.00145342	isocitrate dehydrogenase 3 (NAD+) beta [Source:MGI Symbol;Acc:MGI:2158650]
In5	Tex14	37.9418	1.01156	0.353706	0.000256641	0.00473359	testis expressed gene 14 [Source:MGI Symbol;Acc:MGI:1933227]
In5	Phlda3	45.2932	1.00984	0.340411	0.000202767	0.00408984	pleckstrin homology like domain, family A, member 3 [Source:MGI Symbol;Acc:MGI:1351485]
In5	Psip1	101.612	1.00478	0.217232	2.93996e-07	4.17394e-05	PC4 and SFRS1 interacting protein 1 [Source:MGI Symbol;Acc:MGI:2142116]
In5	Tpi1	143.072	1.00336	0.260605	8.56788e-06	0.000449137	triosephosphate isomerase 1 [Source:MGI Symbol;Acc:MGI:98797]
In5	Slc25a5	56.8041	1.00044	0.379639	0.000510587	0.00732897	solute carrier family 25 (mitochondrial carrier, adenine nucleotide translocator), member 5 [Source:MGI Symbol;Acc:MGI:1353496]
In5	Pgp	59.8119	0.989147	0.309059	0.000100888	0.00259875	phosphoglycolate phosphatase [Source:MGI Symbol;Acc:MGI:1914328]
In5	Higd1a	69.3621	0.979462	0.26814	2.01249e-05	0.000859047	HIG1 domain family, member 1A [Source:MGI Symbol;Acc:MGI:1930666]
In5	Ckb	450.464	0.978329	0.227161	1.18575e-06	0.000107364	creatine kinase, brain [Source:MGI Symbol;Acc:MGI:88407]
In5	Mrpl30	50.5818	0.977009	0.315517	0.000144718	0.00325126	mitochondrial ribosomal protein L30 [Source:MGI Symbol;Acc:MGI:1333820]
In5	Pja1	51.666	0.976738	0.321927	0.000176733	0.00369286	praja ring finger ubiquitin ligase 1 [Source:MGI Symbol;Acc:MGI:1101765]
In5	Dnaja2	48.2704	0.97112	0.321515	0.000178911	0.00369778	DnaJ heat shock protein family (Hsp40) member A2 [Source:MGI Symbol;Acc:MGI:1931882]
In5	Ola1	73.7869	0.957394	0.247787	8.45664e-06	0.000449137	Obg-like ATPase 1 [Source:MGI Symbol;Acc:MGI:1914309]
In5	Plk2	36.3769	0.952268	0.349742	0.00042017	0.0065389	polo like kinase 2 [Source:MGI Symbol;Acc:MGI:1099790]
In5	Rad23a	50.538	0.951846	0.313293	0.000175102	0.00368454	RAD23 homolog A, nucleotide excision repair protein [Source:MGI Symbol;Acc:MGI:105126]
In5	Slc25a3	180.602	0.951392	0.224485	1.74335e-06	0.000133567	solute carrier family 25 (mitochondrial carrier, phosphate carrier), member 3 [Source:MGI Symbol;Acc:MGI:1353498]
In5	Rpl19	86.6573	0.941023	0.266469	3.18277e-05	0.00117409	ribosomal protein L19 [Source:MGI Symbol;Acc:MGI:98020]
In5	Ncl	143.37	0.936043	0.203972	3.62008e-07	4.70295e-05	nucleolin [Source:MGI Symbol;Acc:MGI:97286]
In5	Uqcrq	148.91	0.93407	0.245074	1.07257e-05	0.000535297	ubiquinol-cytochrome c reductase, complex III subunit VII [Source:MGI Symbol;Acc:MGI:107807]
In5	Got1	99.3915	0.928226	0.277104	5.7697e-05	0.00181472	glutamic-oxaloacetic transaminase 1, soluble [Source:MGI Symbol;Acc:MGI:95791]
In5	Rwdd2a	38.3576	0.926191	0.353401	0.000610686	0.00796826	RWD domain containing 2A [Source:MGI Symbol;Acc:MGI:1916769]
In5	Mdh2	129.906	0.92059	0.250407	1.83576e-05	0.000831097	malate dehydrogenase 2, NAD (mitochondrial) [Source:MGI Symbol;Acc:MGI:97050]
In5	Ndufa12	51.8908	0.92004	0.345575	0.000524388	0.00738859	NADH:ubiquinone oxidoreductase subunit A12 [Source:MGI Symbol;Acc:MGI:1913664]
In5	Mrps12	47.6168	0.919634	0.35764	0.000697853	0.00867395	mitochondrial ribosomal protein S12 [Source:MGI Symbol;Acc:MGI:1346333]
In5	Rpl3	52.8159	0.917039	0.31973	0.000296563	0.00530618	ribosomal protein L3 [Source:MGI Symbol;Acc:MGI:1351605]
In5	Prdx5	133.282	0.914381	0.276074	6.93192e-05	0.00201148	peroxiredoxin 5 [Source:MGI Symbol;Acc:MGI:1859821]
In5	Rnpc3	35.2272	0.911007	0.371919	0.000848937	0.00989478	RNA-binding region (RNP1, RRM) containing 3 [Source:MGI Symbol;Acc:MGI:1914475]
In5	Vdac1	169.315	0.909241	0.203202	6.41691e-07	7.49807e-05	voltage-dependent anion channel 1 [Source:MGI Symbol;Acc:MGI:106919]
In5	2210016L21Rik	61.1941	0.906843	0.321136	0.000322907	0.00565494	RIKEN cDNA 2210016L21 gene [Source:MGI Symbol;Acc:MGI:1919607]
In5	Cox5a	195.047	0.905706	0.269154	5.61817e-05	0.00179511	cytochrome c oxidase subunit 5A [Source:MGI Symbol;Acc:MGI:88474]
In5	Spcs1	65.8955	0.904871	0.266069	5.35392e-05	0.0017775	signal peptidase complex subunit 1 homolog (S. cerevisiae) [Source:MGI Symbol;Acc:MGI:1916269]
In5	Ywhah	322.41	0.903539	0.210211	1.42006e-06	0.000114679	tyrosine 3-monooxygenase/tryptophan 5-monooxygenase activation protein, eta polypeptide [Source:MGI Symbol;Acc:MGI:109194]
In5	Mocs2	40.5952	0.897875	0.333162	0.000528104	0.00738859	molybdenum cofactor synthesis 2 [Source:MGI Symbol;Acc:MGI:1336894]
In5	Atp5g1	92.2224	0.885019	0.27543	0.000100238	0.00259875	ATP synthase, H+ transporting, mitochondrial F0 complex, subunit C1 (subunit 9) [Source:MGI Symbol;Acc:MGI:107653]
In5	Sdhb	67.689	0.881197	0.275095	0.000105268	0.00262984	succinate dehydrogenase complex, subunit B, iron sulfur (Ip) [Source:MGI Symbol;Acc:MGI:1914930]
In5	Rpl29	80.8238	0.87628	0.262023	6.67318e-05	0.00199395	ribosomal protein L29 [Source:MGI Symbol;Acc:MGI:99687]
In5	Pgk1	74.4892	0.874668	0.28081	0.000142079	0.00322912	phosphoglycerate kinase 1 [Source:MGI Symbol;Acc:MGI:97555]
In5	Hnrnpd	89.6895	0.870008	0.238856	2.25883e-05	0.000937415	heterogeneous nuclear ribonucleoprotein D [Source:MGI Symbol;Acc:MGI:101947]
In5	Rps3a1	206.271	0.867867	0.24123	2.62207e-05	0.00104463	ribosomal protein S3A1 [Source:MGI Symbol;Acc:MGI:1202063]
In5	Rps8	147.971	0.86589	0.219995	7.18834e-06	0.000405259	ribosomal protein S8 [Source:MGI Symbol;Acc:MGI:98166]
In5	Atp6v1c1	92.1068	0.860479	0.269319	0.000114719	0.00278683	ATPase, H+ transporting, lysosomal V1 subunit C1 [Source:MGI Symbol;Acc:MGI:1913585]
In5	Zmat2	69.1258	0.857236	0.255085	6.57687e-05	0.00198502	zinc finger, matrin type 2 [Source:MGI Symbol;Acc:MGI:1913742]
In5	Rraga	51.3707	0.852067	0.316599	0.000514603	0.00732897	Ras-related GTP binding A [Source:MGI Symbol;Acc:MGI:1915691]
In5	Dnaja1	261.218	0.849072	0.189206	6.52442e-07	7.49807e-05	DnaJ heat shock protein family (Hsp40) member A1 [Source:MGI Symbol;Acc:MGI:1270129]
In5	Sfpq	53.7073	0.846828	0.294878	0.000317216	0.00560854	splicing factor proline/glutamine rich (polypyrimidine tract binding protein associated) [Source:MGI Symbol;Acc:MGI:1918764]
In5	Rpl21	178.721	0.845667	0.243577	4.24414e-05	0.00145764	ribosomal protein L21 [Source:MGI Symbol;Acc:MGI:1278340]
In5	Atp6v1g2	98.4735	0.8453	0.258046	8.30564e-05	0.00224696	ATPase, H+ transporting, lysosomal V1 subunit G2 [Source:MGI Symbol;Acc:MGI:1913487]
In5	Vps28	84.5562	0.842451	0.258265	9.21873e-05	0.00243766	vacuolar protein sorting 28 [Source:MGI Symbol;Acc:MGI:1914164]
In5	Rps2	108.083	0.839902	0.22395	1.56209e-05	0.00071808	ribosomal protein S2 [Source:MGI Symbol;Acc:MGI:105110]
In5	Atp1b1	48.0839	0.837075	0.302123	0.000413016	0.00652959	ATPase, Na+/K+ transporting, beta 1 polypeptide [Source:MGI Symbol;Acc:MGI:88108]
In5	Ndufv2	107.065	0.836905	0.236898	3.56745e-05	0.00126899	NADH:ubiquinone oxidoreductase core subunit V2 [Source:MGI Symbol;Acc:MGI:1920150]
In5	Rps4x	185.219	0.83402	0.208205	5.51593e-06	0.000350672	ribosomal protein S4, X-linked [Source:MGI Symbol;Acc:MGI:98158]
In5	Atp5d	163.322	0.832725	0.231672	2.74926e-05	0.00106686	ATP synthase, H+ transporting, mitochondrial F1 complex, delta subunit [Source:MGI Symbol;Acc:MGI:1913293]
In5	Edf1	146.018	0.830261	0.224912	1.98061e-05	0.000858807	endothelial differentiation-related factor 1 [Source:MGI Symbol;Acc:MGI:1891227]
In5	Hsp90ab1	827.251	0.825041	0.205351	5.03788e-06	0.000342118	heat shock protein 90 alpha (cytosolic), class B member 1 [Source:MGI Symbol;Acc:MGI:96247]
In5	Ensa	78.8764	0.8204	0.260839	0.000137105	0.00321508	endosulfine alpha [Source:MGI Symbol;Acc:MGI:1891189]
In5	Vdac2	126.829	0.816819	0.284837	0.000323626	0.00565494	voltage-dependent anion channel 2 [Source:MGI Symbol;Acc:MGI:106915]
In5	Atp5c1	112.766	0.806686	0.244183	8.34713e-05	0.00224696	ATP synthase, H+ transporting, mitochondrial F1 complex, gamma polypeptide 1 [Source:MGI Symbol;Acc:MGI:1261437]
In5	Cltb	81.5602	0.804893	0.251971	0.000127606	0.00307489	clathrin, light polypeptide (Lcb) [Source:MGI Symbol;Acc:MGI:1921575]
In5	Psmd14	49.2486	0.804589	0.296933	0.000541051	0.00748453	proteasome (prosome, macropain) 26S subunit, non-ATPase, 14 [Source:MGI Symbol;Acc:MGI:1913284]
In5	Uqcrfs1	68.5962	0.801791	0.299105	0.000597542	0.00793261	ubiquinol-cytochrome c reductase, Rieske iron-sulfur polypeptide 1 [Source:MGI Symbol;Acc:MGI:1913944]
In5	Arl2	56.4168	0.801647	0.301942	0.00060441	0.00793261	ADP-ribosylation factor-like 2 [Source:MGI Symbol;Acc:MGI:1928393]
In5	Psmd13	66.1647	0.801424	0.282132	0.00037705	0.00606744	proteasome (prosome, macropain) 26S subunit, non-ATPase, 13 [Source:MGI Symbol;Acc:MGI:1345192]
In5	Hspe1	81.4862	0.799898	0.265954	0.000231777	0.00435566	heat shock protein 1 (chaperonin 10) [Source:MGI Symbol;Acc:MGI:104680]
In5	Psmd4	91.0845	0.792891	0.277187	0.000361124	0.00592878	proteasome (prosome, macropain) 26S subunit, non-ATPase, 4 [Source:MGI Symbol;Acc:MGI:1201670]
In5	Tle5	178.936	0.780711	0.253554	0.000179444	0.00369778	TLE family member 5, transcriptional modulator [Source:MGI Symbol;Acc:MGI:95806]
In5	Zc3h15	100.795	0.779177	0.2333	7.82885e-05	0.00214611	zinc finger CCCH-type containing 15 [Source:MGI Symbol;Acc:MGI:1919747]
In5	Nap1l5	510.165	0.773151	0.194013	6.30195e-06	0.000376605	nucleosome assembly protein 1-like 5 [Source:MGI Symbol;Acc:MGI:1923555]
In5	Morf4l1	311.841	0.771755	0.171871	7.3192e-07	8.09991e-05	mortality factor 4 like 1 [Source:MGI Symbol;Acc:MGI:1096551]
In5	Psmb4	88.8524	0.770083	0.28063	0.000517541	0.00732897	proteasome (prosome, macropain) subunit, beta type 4 [Source:MGI Symbol;Acc:MGI:1098257]
In5	Ndufs7	114.835	0.76761	0.253566	0.000221626	0.00423162	NADH:ubiquinone oxidoreductase core subunit S7 [Source:MGI Symbol;Acc:MGI:1922656]
In5	Pfn2	121.682	0.765161	0.227168	7.05548e-05	0.00201148	profilin 2 [Source:MGI Symbol;Acc:MGI:97550]
In5	Uchl1	505.644	0.764543	0.185759	3.80666e-06	0.000270817	ubiquitin carboxy-terminal hydrolase L1 [Source:MGI Symbol;Acc:MGI:103149]
In5	Pdia3	58.3824	0.763593	0.27718	0.000482181	0.00713246	protein disulfide isomerase associated 3 [Source:MGI Symbol;Acc:MGI:95834]
In5	Pfn1	56.5047	0.760989	0.294578	0.000819365	0.00971533	profilin 1 [Source:MGI Symbol;Acc:MGI:97549]
In5	Hoxb7	122.141	0.759312	0.241377	0.00015058	0.00328418	homeobox B7 [Source:MGI Symbol;Acc:MGI:96188]
In5	Slc25a4	316.913	0.758806	0.232986	0.000102262	0.0026116	solute carrier family 25 (mitochondrial carrier, adenine nucleotide translocator), member 4 [Source:MGI Symbol;Acc:MGI:1353495]
In5	1110004F10Rik	57.2028	0.758201	0.279881	0.000593709	0.00791966	RIKEN cDNA 1110004F10 gene [Source:MGI Symbol;Acc:MGI:1929274]
In5	Txn1	56.3772	0.756336	0.281465	0.000637702	0.00824871	thioredoxin 1 [Source:MGI Symbol;Acc:MGI:98874]
In5	Sqstm1	81.4935	0.7534	0.246964	0.000205313	0.00408984	sequestosome 1 [Source:MGI Symbol;Acc:MGI:107931]
In5	Rnf11	71.5811	0.753044	0.254555	0.000273486	0.00498279	ring finger protein 11 [Source:MGI Symbol;Acc:MGI:1352759]
In5	Hoxa9	51.4869	0.752155	0.292122	0.000860706	0.00990437	homeobox A9 [Source:MGI Symbol;Acc:MGI:96180]
In5	Zcchc17	71.1011	0.747851	0.262019	0.000392865	0.00627744	zinc finger, CCHC domain containing 17 [Source:MGI Symbol;Acc:MGI:1919955]
In5	Arpc5l	87.9235	0.746375	0.242566	0.000202072	0.00408984	actin related protein 2/3 complex, subunit 5-like [Source:MGI Symbol;Acc:MGI:1921442]
In5	Serpinb1b	337.529	0.743946	0.206392	3.05958e-05	0.00114275	serine (or cysteine) peptidase inhibitor, clade B, member 1b [Source:MGI Symbol;Acc:MGI:2445361]
In5	Atp5j	207.96	0.741878	0.212905	4.83435e-05	0.00164148	ATP synthase, H+ transporting, mitochondrial F0 complex, subunit F [Source:MGI Symbol;Acc:MGI:107777]
In5	Hspa4l	61.6413	0.74105	0.282511	0.000778345	0.00945404	heat shock protein 4 like [Source:MGI Symbol;Acc:MGI:107422]
In5	Hnrnpa2b1	148.54	0.736178	0.202638	2.92673e-05	0.00110697	heterogeneous nuclear ribonucleoprotein A2/B1 [Source:MGI Symbol;Acc:MGI:104819]
In5	Impact	378.818	0.731865	0.169431	1.6761e-06	0.000131794	impact, RWD domain protein [Source:MGI Symbol;Acc:MGI:1098233]
In5	Ssb	92.7071	0.731612	0.238689	0.000207153	0.00409915	Sjogren syndrome antigen B [Source:MGI Symbol;Acc:MGI:98423]
In5	Resp18	395.52	0.731271	0.165804	1.07611e-06	0.000102468	regulated endocrine-specific protein 18 [Source:MGI Symbol;Acc:MGI:1098222]
In5	Atp5mpl	107.824	0.727608	0.24902	0.000333838	0.00576594	ATP synthase membrane subunit 6.8PL [Source:MGI Symbol;Acc:MGI:1917507]
In5	Selenow	280.165	0.722707	0.249953	0.000353604	0.00590263	selenoprotein W [Source:MGI Symbol;Acc:MGI:1100878]
In5	Tax1bp1	66.1386	0.720846	0.268663	0.000689377	0.00866912	Tax1 (human T cell leukemia virus type I) binding protein 1 [Source:MGI Symbol;Acc:MGI:1289308]
In5	Cox5b	148.183	0.717617	0.26888	0.000687695	0.00866912	cytochrome c oxidase subunit 5B [Source:MGI Symbol;Acc:MGI:88475]
In5	Cbr3	266.278	0.714967	0.185965	1.24276e-05	0.000598928	carbonyl reductase 3 [Source:MGI Symbol;Acc:MGI:1309992]
In5	Ppia	164.235	0.714615	0.25416	0.000464234	0.00705202	peptidylprolyl isomerase A [Source:MGI Symbol;Acc:MGI:97749]
In5	Mif	102.898	0.711116	0.273484	0.000844739	0.00989478	macrophage migration inhibitory factor (glycosylation-inhibiting factor) [Source:MGI Symbol;Acc:MGI:96982]
In5	Rnf227	201.378	0.708333	0.21587	0.000105354	0.00262984	ring finger protein 227 [Source:MGI Symbol;Acc:MGI:1915359]
In5	Aldoa	468.166	0.707378	0.225861	0.000168773	0.0036021	aldolase A, fructose-bisphosphate [Source:MGI Symbol;Acc:MGI:87994]
In5	Psmb1	118.8	0.706775	0.221131	0.000147028	0.00325422	proteasome (prosome, macropain) subunit, beta type 1 [Source:MGI Symbol;Acc:MGI:104884]
In5	Ndufa6	124.433	0.706607	0.228627	0.000204699	0.00408984	NADH:ubiquinone oxidoreductase subunit A6 [Source:MGI Symbol;Acc:MGI:1914380]
In5	Snap47	184.984	0.704631	0.235209	0.000273048	0.00498279	synaptosomal-associated protein, 47 [Source:MGI Symbol;Acc:MGI:1915076]
In5	Zwint	474.943	0.703653	0.173509	5.51161e-06	0.000350672	ZW10 interactor [Source:MGI Symbol;Acc:MGI:1289227]
In5	Drap1	74.6789	0.699861	0.269264	0.000878768	0.00990852	Dr1 associated protein 1 (negative cofactor 2 alpha) [Source:MGI Symbol;Acc:MGI:1913806]
In5	Psma7	112.295	0.699042	0.268424	0.000867705	0.00990437	proteasome subunit alpha 7 [Source:MGI Symbol;Acc:MGI:1347070]
In5	Fkbp3	180.12	0.691	0.214012	0.000132635	0.00317052	FK506 binding protein 3 [Source:MGI Symbol;Acc:MGI:1353460]
In5	Atp5h	234.575	0.689361	0.242835	0.000439396	0.00680266	ATP synthase, H+ transporting, mitochondrial F0 complex, subunit D [Source:MGI Symbol;Acc:MGI:1918929]
In5	Eif4a1	82.5889	0.688226	0.262226	0.000851057	0.00989478	eukaryotic translation initiation factor 4A1 [Source:MGI Symbol;Acc:MGI:95303]
In5	Tubb2a	358.005	0.682971	0.19619	5.52272e-05	0.00179511	tubulin, beta 2A class IIA [Source:MGI Symbol;Acc:MGI:107861]
In5	Mt3	144.047	0.68185	0.240765	0.000480675	0.00713246	metallothionein 3 [Source:MGI Symbol;Acc:MGI:97173]
In5	Rps26	94.5584	0.681722	0.232213	0.000356691	0.00590396	ribosomal protein S26 [Source:MGI Symbol;Acc:MGI:1351628]
In5	Ndufb8	193.522	0.680247	0.239083	0.000449431	0.00689459	NADH:ubiquinone oxidoreductase subunit B8 [Source:MGI Symbol;Acc:MGI:1914514]
In5	Bex3	258.886	0.680128	0.210598	0.000135093	0.00320363	brain expressed X-linked 3 [Source:MGI Symbol;Acc:MGI:1338016]
In5	Spcs2	112.091	0.674749	0.219301	0.000220997	0.00423162	signal peptidase complex subunit 2 homolog (S. cerevisiae) [Source:MGI Symbol;Acc:MGI:1913874]
In5	Ap2s1	102.702	0.672568	0.242397	0.000572286	0.00784399	adaptor-related protein complex 2, sigma 1 subunit [Source:MGI Symbol;Acc:MGI:2141861]
In5	Swi5	128.256	0.672547	0.235068	0.000449948	0.00689459	SWI5 recombination repair homolog (yeast) [Source:MGI Symbol;Acc:MGI:1920181]
In5	Cox6b1	226.365	0.667976	0.207999	0.00014691	0.00325422	cytochrome c oxidase, subunit 6B1 [Source:MGI Symbol;Acc:MGI:107460]
In5	Fkbp1a	122.412	0.664996	0.224725	0.000340199	0.00584204	FK506 binding protein 1a [Source:MGI Symbol;Acc:MGI:95541]
In5	6330403K07Rik	362.399	0.66234	0.175283	1.87026e-05	0.00083408	RIKEN cDNA 6330403K07 gene [Source:MGI Symbol;Acc:MGI:1918001]
In5	Cox8a	414.89	0.660215	0.20771	0.000163371	0.00351189	cytochrome c oxidase subunit 8A [Source:MGI Symbol;Acc:MGI:105959]
In5	Rpl8	281.077	0.659182	0.215977	0.000250361	0.00464644	ribosomal protein L8 [Source:MGI Symbol;Acc:MGI:1350927]
In5	Ndfip1	570.979	0.659125	0.153421	2.15478e-06	0.000160962	Nedd4 family interacting protein 1 [Source:MGI Symbol;Acc:MGI:1929601]
In5	Hmgb1	108.099	0.658596	0.222272	0.000344489	0.00588191	high mobility group box 1 [Source:MGI Symbol;Acc:MGI:96113]
In5	Eif3k	91.0452	0.657972	0.241706	0.000690512	0.00866912	eukaryotic translation initiation factor 3, subunit K [Source:MGI Symbol;Acc:MGI:1921080]
In5	Cox4i1	408.171	0.657335	0.233928	0.000512194	0.00732897	cytochrome c oxidase subunit 4I1 [Source:MGI Symbol;Acc:MGI:88473]
In5	Stmn4	113.032	0.655291	0.247401	0.000864217	0.00990437	stathmin-like 4 [Source:MGI Symbol;Acc:MGI:1931224]
In5	Zfand5	79.3298	0.650235	0.242631	0.000777834	0.00945404	zinc finger, AN1-type domain 5 [Source:MGI Symbol;Acc:MGI:1278334]
In5	Eif5a	115.183	0.648051	0.244638	0.000874943	0.00990437	eukaryotic translation initiation factor 5A [Source:MGI Symbol;Acc:MGI:106248]
In5	Gnb2	164.451	0.644495	0.230943	0.000579899	0.00788307	guanine nucleotide binding protein (G protein), beta 2 [Source:MGI Symbol;Acc:MGI:95784]
In5	Pkm	201.779	0.64257	0.217804	0.000366494	0.00595314	pyruvate kinase, muscle [Source:MGI Symbol;Acc:MGI:97591]
In5	Calm2	909.944	0.631564	0.184965	7.77572e-05	0.00214611	calmodulin 2 [Source:MGI Symbol;Acc:MGI:103250]
In5	Thra	173.453	0.631242	0.219606	0.000474785	0.0071162	thyroid hormone receptor alpha [Source:MGI Symbol;Acc:MGI:98742]
In5	Fxyd6	128.488	0.627168	0.221159	0.000516918	0.00732897	FXYD domain-containing ion transport regulator 6 [Source:MGI Symbol;Acc:MGI:1890226]
In5	Stmn1	575.634	0.625339	0.195999	0.000171178	0.00362751	stathmin 1 [Source:MGI Symbol;Acc:MGI:96739]
In5	Pde1a	195.538	0.616605	0.20865	0.000352686	0.00590263	phosphodiesterase 1A, calmodulin-dependent [Source:MGI Symbol;Acc:MGI:1201792]
In5	Septin7	122.753	0.612881	0.219552	0.000652737	0.00837072	septin 7 [Source:MGI Symbol;Acc:MGI:1335094]
In5	Camk2n2	154.367	0.611229	0.214107	0.000538657	0.00748453	calcium/calmodulin-dependent protein kinase II inhibitor 2 [Source:MGI Symbol;Acc:MGI:1920297]
In5	Hspa5	124.83	0.605502	0.223841	0.000813627	0.00968573	heat shock protein 5 [Source:MGI Symbol;Acc:MGI:95835]
In5	Zcchc12	111.477	0.602969	0.220417	0.000782455	0.00946549	zinc finger, CCHC domain containing 12 [Source:MGI Symbol;Acc:MGI:1919943]
In5	Stmn3	605.919	0.60252	0.215695	0.00062979	0.00818179	stathmin-like 3 [Source:MGI Symbol;Acc:MGI:1277137]
In5	Cox7b	171.836	0.599616	0.222042	0.000850946	0.00989478	cytochrome c oxidase subunit 7B [Source:MGI Symbol;Acc:MGI:1913392]
In5	Rab6a	130.099	0.596027	0.209948	0.000582067	0.00788307	RAB6A, member RAS oncogene family [Source:MGI Symbol;Acc:MGI:894313]
In5	Sf3b1	109.323	0.591933	0.212375	0.000694847	0.00867395	splicing factor 3b, subunit 1 [Source:MGI Symbol;Acc:MGI:1932339]
In5	Arl6ip1	249.935	0.588976	0.166304	5.63912e-05	0.00179511	ADP-ribosylation factor-like 6 interacting protein 1 [Source:MGI Symbol;Acc:MGI:1858943]
In5	Pura	172.856	0.588902	0.207854	0.00060198	0.00793261	purine rich element binding protein A [Source:MGI Symbol;Acc:MGI:103079]
In5	Kcnip1	45.8793	-1.02491	0.351509	0.000222344	0.00423162	Kv channel-interacting protein 1 [Source:MGI Symbol;Acc:MGI:1917607]
In5	Lrrc4b	36.3054	-1.04857	0.313381	5.21774e-05	0.00175175	leucine rich repeat containing 4B [Source:MGI Symbol;Acc:MGI:3027390]
In5	Lars2	232.169	-1.06893	0.180909	2.77799e-10	8.30065e-08	leucyl-tRNA synthetase, mitochondrial [Source:MGI Symbol;Acc:MGI:2142973]
In5	Aatk	33.8924	-1.11536	0.338904	6.35489e-05	0.00193759	apoptosis-associated tyrosine kinase [Source:MGI Symbol;Acc:MGI:1197518]
In5	mt-Nd6	376.662	-1.13273	0.233371	8.41923e-08	1.39759e-05	mitochondrially encoded NADH dehydrogenase 6 [Source:MGI Symbol;Acc:MGI:102495]
In5	Adcy9	33.3634	-1.1899	0.332535	1.98319e-05	0.000858807	adenylate cyclase 9 [Source:MGI Symbol;Acc:MGI:108450]
In5	mt-Cytb	2277.65	-1.31898	0.203778	6.70963e-12	3.00564e-09	mitochondrially encoded cytochrome b [Source:MGI Symbol;Acc:MGI:102501]
In5	Cdk8	226.055	-1.34121	0.185663	3.54494e-14	2.64807e-11	cyclin-dependent kinase 8 [Source:MGI Symbol;Acc:MGI:1196224]
In5	Tenm3	46.2597	-1.34352	0.318459	1.29196e-06	0.000110296	teneurin transmembrane protein 3 [Source:MGI Symbol;Acc:MGI:1345183]
In5	mt-Nd4	1276.8	-1.35861	0.204405	2.04811e-12	1.22395e-09	mitochondrially encoded NADH dehydrogenase 4 [Source:MGI Symbol;Acc:MGI:102498]
In5	Bcl11a	33.5215	-1.36609	0.359553	8.45964e-06	0.000449137	B cell CLL/lymphoma 11A (zinc finger protein) [Source:MGI Symbol;Acc:MGI:106190]
In5	Car10	169.295	-1.46752	0.227328	7.04132e-12	3.00564e-09	carbonic anhydrase 10 [Source:MGI Symbol;Acc:MGI:1919855]
In5	Adgrl2	71.4252	-1.48038	0.243312	7.60724e-11	2.5256e-08	adhesion G protein-coupled receptor L2 [Source:MGI Symbol;Acc:MGI:2139714]
In5	mt-Nd2	1532.68	-1.74357	0.198651	1.07912e-19	1.6122e-16	mitochondrially encoded NADH dehydrogenase 2 [Source:MGI Symbol;Acc:MGI:102500]
In5	Pde11a	40.271	-1.82012	0.317887	6.31921e-10	1.71653e-07	phosphodiesterase 11A [Source:MGI Symbol;Acc:MGI:3036251]
In5	Gm20594	438.108	-1.93299	0.241866	7.8464e-17	7.81501e-14	predicted gene, 20594 [Source:MGI Symbol;Acc:MGI:5295700]
In5	mt-Atp8	184.124	-2.71349	0.210973	3.62588e-39	1.08341e-35	mitochondrially encoded ATP synthase 8 [Source:MGI Symbol;Acc:MGI:99926]
Cluster	gene	baseMean	log2FoldChange	lfcSE	pvalue	padj	description
In6	mt-Nd3	108.799	3.53923	0.268453	1.48356e-40	2.12915e-37	mitochondrially encoded NADH dehydrogenase 3 [Source:MGI Symbol;Acc:MGI:102499]
In6	Tac2	128.01	1.76611	0.194548	6.69368e-21	3.60246e-18	tachykinin 2 [Source:MGI Symbol;Acc:MGI:98476]
In6	Npy	2655.56	1.6463	0.0799805	1.66618e-95	1.43475e-91	neuropeptide Y [Source:MGI Symbol;Acc:MGI:97374]
In6	Iqcn	21.6199	1.56311	0.422635	1.21357e-05	0.000247631	IQ motif containing N [Source:MGI Symbol;Acc:MGI:3708784]
In6	Rnpc3	212.291	1.52146	0.132348	9.52834e-32	1.17212e-28	RNA-binding region (RNP1, RRM) containing 3 [Source:MGI Symbol;Acc:MGI:1914475]
In6	Tac1	47.6553	1.51348	0.473347	5.38806e-05	0.000832973	tachykinin 1 [Source:MGI Symbol;Acc:MGI:98474]
In6	Rpl6	97.1098	1.41546	0.19053	6.72863e-15	1.44851e-12	ribosomal protein L6 [Source:MGI Symbol;Acc:MGI:108057]
In6	Nrgn	152.95	1.18709	0.154584	9.97746e-16	2.60351e-13	neurogranin [Source:MGI Symbol;Acc:MGI:1927184]
In6	Gm26992	58.1741	1.17229	0.231614	2.68064e-08	1.41614e-06	predicted gene, 26992 [Source:MGI Symbol;Acc:MGI:5504107]
In6	Grik1	411.089	1.13714	0.103762	3.53371e-29	3.38097e-26	glutamate receptor, ionotropic, kainate 1 [Source:MGI Symbol;Acc:MGI:95814]
In6	Phf23	29.544	1.12701	0.35386	7.81767e-05	0.00112197	PHD finger protein 23 [Source:MGI Symbol;Acc:MGI:1925496]
In6	Tceal3	384.484	1.11693	0.120682	1.47112e-21	9.74445e-19	transcription elongation factor A (SII)-like 3 [Source:MGI Symbol;Acc:MGI:1913354]
In6	Ctxn1	142.85	1.08065	0.161004	1.33617e-12	1.71728e-10	cortexin 1 [Source:MGI Symbol;Acc:MGI:88566]
In6	1700037H04Rik	91.4641	1.06296	0.186462	7.88327e-10	5.90286e-08	RIKEN cDNA 1700037H04 gene [Source:MGI Symbol;Acc:MGI:1914576]
In6	Crip2	24.2357	1.05596	0.407328	0.000465558	0.00479536	cysteine rich protein 2 [Source:MGI Symbol;Acc:MGI:1915587]
In6	Npy2r	117.626	1.0451	0.173714	1.15371e-10	1.01373e-08	neuropeptide Y receptor Y2 [Source:MGI Symbol;Acc:MGI:108418]
In6	Vstm2l	54.1221	1.02749	0.280133	1.42404e-05	0.000281248	V-set and transmembrane domain containing 2-like [Source:MGI Symbol;Acc:MGI:2685537]
In6	Cck	54.1769	1.01535	0.286315	2.22478e-05	0.00039965	cholecystokinin [Source:MGI Symbol;Acc:MGI:88297]
In6	Mak16	51.0869	1.00808	0.254029	4.71722e-06	0.000116866	MAK16 homolog [Source:MGI Symbol;Acc:MGI:1915170]
In6	Rwdd4a	41.6426	1.00556	0.284712	2.49853e-05	0.000441783	RWD domain containing 4A [Source:MGI Symbol;Acc:MGI:2681000]
In6	Bzw1	176.173	1.00204	0.142946	1.62951e-13	2.55122e-11	basic leucine zipper and W2 domains 1 [Source:MGI Symbol;Acc:MGI:1914132]
In6	Errfi1	78.8161	1.0005	0.202515	5.15701e-08	2.46706e-06	ERBB receptor feedback inhibitor 1 [Source:MGI Symbol;Acc:MGI:1921405]
In6	Nts	26.5512	0.990886	0.385108	0.000499524	0.0050486	neurotensin [Source:MGI Symbol;Acc:MGI:1328351]
In6	Socs2	51.2606	0.978848	0.247769	4.92683e-06	0.000120861	suppressor of cytokine signaling 2 [Source:MGI Symbol;Acc:MGI:1201787]
In6	Ola1	239.285	0.972428	0.122031	1.17694e-16	3.61951e-14	Obg-like ATPase 1 [Source:MGI Symbol;Acc:MGI:1914309]
In6	Rgs16	43.9772	0.959337	0.278602	3.53576e-05	0.000593497	regulator of G-protein signaling 16 [Source:MGI Symbol;Acc:MGI:108407]
In6	Anp32e	74.74	0.950088	0.216793	7.72613e-07	2.56371e-05	acidic (leucine-rich) nuclear phosphoprotein 32 family, member E [Source:MGI Symbol;Acc:MGI:1913721]
In6	Gal	30.3674	0.947434	0.364293	0.000475862	0.00487235	galanin and GMAP prepropeptide [Source:MGI Symbol;Acc:MGI:95637]
In6	Rps20	91.7057	0.932665	0.18585	3.71938e-08	1.89513e-06	ribosomal protein S20 [Source:MGI Symbol;Acc:MGI:1914677]
In6	Gabra4	30.4202	0.931083	0.336239	0.000311914	0.00347014	gamma-aminobutyric acid (GABA) A receptor, subunit alpha 4 [Source:MGI Symbol;Acc:MGI:95616]
In6	Rprml	38.4386	0.905574	0.308931	0.000196263	0.00239704	reprimo-like [Source:MGI Symbol;Acc:MGI:2144486]
In6	Arhgdig	609.299	0.901397	0.0911391	3.39138e-24	2.4336e-21	Rho GDP dissociation inhibitor (GDI) gamma [Source:MGI Symbol;Acc:MGI:108430]
In6	Uba52	60.7488	0.900276	0.234882	8.6294e-06	0.000189088	ubiquitin A-52 residue ribosomal protein fusion product 1 [Source:MGI Symbol;Acc:MGI:98887]
In6	Seh1l	36.6866	0.896001	0.312054	0.000230345	0.00272834	SEH1-like (S. cerevisiae [Source:MGI Symbol;Acc:MGI:1919374]
In6	Mesd	81.9262	0.891729	0.205759	1.03785e-06	3.24979e-05	mesoderm development LRP chaperone [Source:MGI Symbol;Acc:MGI:1891421]
In6	Prdx3	66.2203	0.889604	0.217981	3.08063e-06	8.18744e-05	peroxiredoxin 3 [Source:MGI Symbol;Acc:MGI:88034]
In6	Pabpn1	31.0573	0.887854	0.332349	0.000434378	0.00455594	poly(A) binding protein, nuclear 1 [Source:MGI Symbol;Acc:MGI:1859158]
In6	Atp1b1	273.368	0.886181	0.114609	8.52254e-16	2.29336e-13	ATPase, Na+/K+ transporting, beta 1 polypeptide [Source:MGI Symbol;Acc:MGI:88108]
In6	Rspo3	53.7105	0.880609	0.247009	2.36713e-05	0.000422016	R-spondin 3 [Source:MGI Symbol;Acc:MGI:1920030]
In6	Gfra4	86.4641	0.875079	0.199978	8.68421e-07	2.81904e-05	glial cell line derived neurotrophic factor family receptor alpha 4 [Source:MGI Symbol;Acc:MGI:1341873]
In6	Rpl11	90.8575	0.874337	0.18877	2.69205e-07	1.06826e-05	ribosomal protein L11 [Source:MGI Symbol;Acc:MGI:1914275]
In6	Ifrd1	80.4976	0.87304	0.198469	7.81515e-07	2.5784e-05	interferon-related developmental regulator 1 [Source:MGI Symbol;Acc:MGI:1316717]
In6	Dync2li1	29.4077	0.868813	0.34307	0.000635812	0.00608351	dynein cytoplasmic 2 light intermediate chain 1 [Source:MGI Symbol;Acc:MGI:1913996]
In6	Tmem91	263.912	0.864007	0.112302	1.15822e-15	2.93336e-13	transmembrane protein 91 [Source:MGI Symbol;Acc:MGI:2443589]
In6	Mrnip	39.774	0.862578	0.300808	0.000241124	0.00284038	MRN complex interacting protein [Source:MGI Symbol;Acc:MGI:1915317]
In6	Arl6ip4	121.797	0.860879	0.164344	1.23946e-08	6.93053e-07	ADP-ribosylation factor-like 6 interacting protein 4 [Source:MGI Symbol;Acc:MGI:1929500]
In6	Psip1	305.618	0.854221	0.114323	6.13304e-15	1.35414e-12	PC4 and SFRS1 interacting protein 1 [Source:MGI Symbol;Acc:MGI:2142116]
In6	Isca2	85.0841	0.851126	0.18934	5.07775e-07	1.82185e-05	iron-sulfur cluster assembly 2 [Source:MGI Symbol;Acc:MGI:1921566]
In6	Ncam2	395.237	0.850392	0.0988899	6.0297e-19	2.59609e-16	neural cell adhesion molecule 2 [Source:MGI Symbol;Acc:MGI:97282]
In6	Sfpq	195.389	0.849447	0.129319	3.90305e-12	4.66794e-10	splicing factor proline/glutamine rich (polypyrimidine tract binding protein associated) [Source:MGI Symbol;Acc:MGI:1918764]
In6	Pdia3	241.051	0.843864	0.117723	6.12701e-14	1.07673e-11	protein disulfide isomerase associated 3 [Source:MGI Symbol;Acc:MGI:95834]
In6	Pip4p1	109.19	0.83038	0.171389	9.88691e-08	4.32163e-06	phosphatidylinositol-4,5-bisphosphate 4-phosphatase 1 [Source:MGI Symbol;Acc:MGI:2448501]
In6	Ppia	545.31	0.826329	0.0997019	9.30757e-18	3.81655e-15	peptidylprolyl isomerase A [Source:MGI Symbol;Acc:MGI:97749]
In6	Pfn1	173.082	0.818855	0.152213	5.71195e-09	3.43955e-07	profilin 1 [Source:MGI Symbol;Acc:MGI:97549]
In6	Hnrnpd	358.641	0.817344	0.108446	3.88939e-15	9.11882e-13	heterogeneous nuclear ribonucleoprotein D [Source:MGI Symbol;Acc:MGI:101947]
In6	Cep57	66.0045	0.817111	0.225242	1.97394e-05	0.000363974	centrosomal protein 57 [Source:MGI Symbol;Acc:MGI:1915551]
In6	Cmas	206.547	0.80952	0.129771	3.62486e-11	3.6295e-09	cytidine monophospho-N-acetylneuraminic acid synthetase [Source:MGI Symbol;Acc:MGI:1337124]
In6	Ccdc28a	41.9473	0.80942	0.277929	0.000229409	0.00272222	coiled-coil domain containing 28A [Source:MGI Symbol;Acc:MGI:2443508]
In6	2610042L04Rik	44.0579	0.807363	0.27971	0.000245223	0.00286512	RIKEN cDNA 2610042L04 gene [Source:MGI Symbol;Acc:MGI:1914305]
In6	Mrpl17	69.7135	0.799327	0.234165	4.42057e-05	0.000707537	mitochondrial ribosomal protein L17 [Source:MGI Symbol;Acc:MGI:1351608]
In6	Snrpd3	130.737	0.796311	0.159432	4.58662e-08	2.21884e-06	small nuclear ribonucleoprotein D3 [Source:MGI Symbol;Acc:MGI:1914582]
In6	Eif3c	334.022	0.796022	0.105886	4.51711e-15	1.0236e-12	eukaryotic translation initiation factor 3, subunit C [Source:MGI Symbol;Acc:MGI:1926966]
In6	Rps13	84.8891	0.794504	0.210848	1.203e-05	0.000246057	ribosomal protein S13 [Source:MGI Symbol;Acc:MGI:1915302]
In6	Dnaja2	179.172	0.794077	0.147497	5.88086e-09	3.51667e-07	DnaJ heat shock protein family (Hsp40) member A2 [Source:MGI Symbol;Acc:MGI:1931882]
In6	Trmt112	149.209	0.792849	0.159997	5.72743e-08	2.69502e-06	tRNA methyltransferase 11-2 [Source:MGI Symbol;Acc:MGI:1914924]
In6	Slc50a1	95.312	0.791131	0.18158	1.02705e-06	3.23953e-05	solute carrier family 50 (sugar transporter), member 1 [Source:MGI Symbol;Acc:MGI:107417]
In6	Pdgfd	89.9555	0.788662	0.193578	3.50954e-06	9.1301e-05	platelet-derived growth factor, D polypeptide [Source:MGI Symbol;Acc:MGI:1919035]
In6	Iqcb1	50.0885	0.788532	0.255001	0.000133583	0.00173759	IQ calmodulin-binding motif containing 1 [Source:MGI Symbol;Acc:MGI:2443764]
In6	Ldha	279.891	0.785982	0.121247	7.52728e-12	8.75911e-10	lactate dehydrogenase A [Source:MGI Symbol;Acc:MGI:96759]
In6	Htra2	46.1783	0.781567	0.266433	0.000224081	0.00266883	HtrA serine peptidase 2 [Source:MGI Symbol;Acc:MGI:1928676]
In6	Ing1	86.381	0.780174	0.20721	1.2005e-05	0.000246057	inhibitor of growth family, member 1 [Source:MGI Symbol;Acc:MGI:1349481]
In6	Adnp	82.133	0.778741	0.198515	6.63432e-06	0.000155239	activity-dependent neuroprotective protein [Source:MGI Symbol;Acc:MGI:1338758]
In6	Srrm2	1130.99	0.773704	0.0679472	4.07179e-31	4.38277e-28	serine/arginine repetitive matrix 2 [Source:MGI Symbol;Acc:MGI:1923206]
In6	Rps7	41.2293	0.766846	0.284738	0.000455358	0.0047242	ribosomal protein S7 [Source:MGI Symbol;Acc:MGI:1333818]
In6	Cbr3	941.652	0.765215	0.220166	3.32587e-05	0.000564058	carbonyl reductase 3 [Source:MGI Symbol;Acc:MGI:1309992]
In6	Mllt11	433.735	0.759596	0.108791	2.47205e-13	3.73454e-11	myeloid/lymphoid or mixed-lineage leukemia; translocated to, 11 [Source:MGI Symbol;Acc:MGI:1929671]
In6	Snca	426.183	0.757315	0.122944	6.0524e-11	5.83276e-09	synuclein, alpha [Source:MGI Symbol;Acc:MGI:1277151]
In6	Myl12b	164.667	0.755712	0.140763	6.70924e-09	3.93015e-07	myosin, light chain 12B, regulatory [Source:MGI Symbol;Acc:MGI:107494]
In6	Rpl3	198.467	0.753248	0.149772	3.98784e-08	2.01996e-06	ribosomal protein L3 [Source:MGI Symbol;Acc:MGI:1351605]
In6	Rpl37	222.707	0.751687	0.12495	1.5896e-10	1.35525e-08	ribosomal protein L37 [Source:MGI Symbol;Acc:MGI:1914531]
In6	Slc25a30	40.6729	0.750911	0.299805	0.000761361	0.00699688	solute carrier family 25, member 30 [Source:MGI Symbol;Acc:MGI:1914804]
In6	Npffr2	57.9955	0.74854	0.231424	8.84801e-05	0.00123393	neuropeptide FF receptor 2 [Source:MGI Symbol;Acc:MGI:1860130]
In6	Mdh1	406.754	0.747702	0.103597	4.72586e-14	8.8466e-12	malate dehydrogenase 1, NAD (soluble) [Source:MGI Symbol;Acc:MGI:97051]
In6	mt-Nd4l	630.27	0.747179	0.176987	1.789e-06	5.05769e-05	mitochondrially encoded NADH dehydrogenase 4L [Source:MGI Symbol;Acc:MGI:102497]
In6	Luc7l	153.918	0.745611	0.153406	9.6987e-08	4.261e-06	Luc7-like [Source:MGI Symbol;Acc:MGI:1914228]
In6	H2ax	57.935	0.741477	0.259272	0.000286689	0.00324826	H2A.X variant histone [Source:MGI Symbol;Acc:MGI:102688]
In6	Hnrnpa2b1	475.192	0.738679	0.0962136	1.45628e-15	3.58288e-13	heterogeneous nuclear ribonucleoprotein A2/B1 [Source:MGI Symbol;Acc:MGI:104819]
In6	Dctn6	119.88	0.73609	0.165182	6.87582e-07	2.37782e-05	dynactin 6 [Source:MGI Symbol;Acc:MGI:1343154]
In6	Nhp2	51.0245	0.735098	0.24917	0.00022335	0.0026638	NHP2 ribonucleoprotein [Source:MGI Symbol;Acc:MGI:1098547]
In6	Anp32a	356.55	0.733795	0.103224	1.03365e-13	1.71169e-11	acidic (leucine-rich) nuclear phosphoprotein 32 family, member A [Source:MGI Symbol;Acc:MGI:108447]
In6	C1d	63.8447	0.732122	0.225077	8.48776e-05	0.00119817	C1D nuclear receptor co-repressor [Source:MGI Symbol;Acc:MGI:1927354]
In6	Pts	45.3546	0.728102	0.293176	0.000819638	0.00735965	6-pyruvoyl-tetrahydropterin synthase [Source:MGI Symbol;Acc:MGI:1338783]
In6	Rtl8a	328.034	0.72513	0.103972	2.83777e-13	4.07268e-11	retrotransposon Gag like 8A [Source:MGI Symbol;Acc:MGI:1913408]
In6	Mrpl9	76.9777	0.724491	0.203344	2.91961e-05	0.000503823	mitochondrial ribosomal protein L9 [Source:MGI Symbol;Acc:MGI:2137211]
In6	Rac3	60.2522	0.722481	0.236113	0.000164242	0.00207678	Rac family small GTPase 3 [Source:MGI Symbol;Acc:MGI:2180784]
In6	Egfl7	37.2635	0.714497	0.302627	0.00117455	0.00988669	EGF-like domain 7 [Source:MGI Symbol;Acc:MGI:2449923]
In6	Ndufb4	44.9123	0.713559	0.272875	0.000602482	0.00584231	NADH:ubiquinone oxidoreductase subunit B4 [Source:MGI Symbol;Acc:MGI:1915444]
In6	Ncl	475.605	0.713208	0.0958128	8.78267e-15	1.80066e-12	nucleolin [Source:MGI Symbol;Acc:MGI:97286]
In6	Nxph2	181.904	0.707876	0.136292	1.83294e-08	9.92667e-07	neurexophilin 2 [Source:MGI Symbol;Acc:MGI:107491]
In6	Adgra1	170.099	0.706038	0.146557	1.2772e-07	5.5266e-06	adhesion G protein-coupled receptor A1 [Source:MGI Symbol;Acc:MGI:1277167]
In6	Ramac	128.589	0.705245	0.154721	4.59276e-07	1.65495e-05	RNA guanine-7 methyltransferase activating subunit [Source:MGI Symbol;Acc:MGI:1914398]
In6	Kif3a	331.002	0.704886	0.102992	7.2531e-13	9.75882e-11	kinesin family member 3A [Source:MGI Symbol;Acc:MGI:107689]
In6	Arl6ip1	685.493	0.702538	0.0962569	2.6905e-14	5.14842e-12	ADP-ribosylation factor-like 6 interacting protein 1 [Source:MGI Symbol;Acc:MGI:1858943]
In6	Cnbp	269.801	0.701104	0.126074	2.34335e-09	1.5522e-07	cellular nucleic acid binding protein [Source:MGI Symbol;Acc:MGI:88431]
In6	Trnt1	73.9424	0.699466	0.205153	5.27031e-05	0.000817705	tRNA nucleotidyl transferase, CCA-adding, 1 [Source:MGI Symbol;Acc:MGI:1917297]
In6	Bloc1s6	42.4976	0.695423	0.283497	0.000938532	0.00817986	biogenesis of lysosomal organelles complex-1, subunit 6, pallidin [Source:MGI Symbol;Acc:MGI:1927580]
In6	Smim19	102.021	0.693141	0.1777	8.04571e-06	0.000180421	small integral membrane protein 19 [Source:MGI Symbol;Acc:MGI:2142501]
In6	Trpm4	82.916	0.689441	0.198967	4.40445e-05	0.000707537	transient receptor potential cation channel, subfamily M, member 4 [Source:MGI Symbol;Acc:MGI:1915917]
In6	Aarsd1	66.7027	0.68816	0.238207	0.000276426	0.00314855	alanyl-tRNA synthetase domain containing 1 [Source:MGI Symbol;Acc:MGI:1916934]
In6	Armcx5	77.3727	0.688083	0.202868	5.70179e-05	0.000875189	armadillo repeat containing, X-linked 5 [Source:MGI Symbol;Acc:MGI:2148026]
In6	Uqcrfs1	212.293	0.687791	0.136525	4.18755e-08	2.07236e-06	ubiquinol-cytochrome c reductase, Rieske iron-sulfur polypeptide 1 [Source:MGI Symbol;Acc:MGI:1913944]
In6	Prelid1	83.5817	0.68645	0.196119	3.86663e-05	0.000637846	PRELI domain containing 1 [Source:MGI Symbol;Acc:MGI:1913744]
In6	Arl2	145.629	0.684947	0.145244	2.21671e-07	9.00381e-06	ADP-ribosylation factor-like 2 [Source:MGI Symbol;Acc:MGI:1928393]
In6	Soga3	437.471	0.684947	0.0979728	2.57307e-13	3.82013e-11	SOGA family member 3 [Source:MGI Symbol;Acc:MGI:1914662]
In6	Ppdpf	104.195	0.677717	0.179748	1.39877e-05	0.000278172	pancreatic progenitor cell differentiation and proliferation factor [Source:MGI Symbol;Acc:MGI:1913746]
In6	Rraga	149.826	0.67739	0.146731	3.56159e-07	1.34512e-05	Ras-related GTP binding A [Source:MGI Symbol;Acc:MGI:1915691]
In6	Atp5g1	262.758	0.675846	0.137508	8.0583e-08	3.65211e-06	ATP synthase, H+ transporting, mitochondrial F0 complex, subunit C1 (subunit 9) [Source:MGI Symbol;Acc:MGI:107653]
In6	Rbbp7	127.734	0.675758	0.153413	9.70961e-07	3.09665e-05	retinoblastoma binding protein 7, chromatin remodeling factor [Source:MGI Symbol;Acc:MGI:1194910]
In6	Hsp90ab1	3143.34	0.673647	0.072778	2.05302e-21	1.26275e-18	heat shock protein 90 alpha (cytosolic), class B member 1 [Source:MGI Symbol;Acc:MGI:96247]
In6	Rpl18	87.9243	0.669254	0.190882	3.91229e-05	0.000644143	ribosomal protein L18 [Source:MGI Symbol;Acc:MGI:98003]
In6	Fxyd7	688.13	0.6663	0.104236	1.54329e-11	1.66116e-09	FXYD domain-containing ion transport regulator 7 [Source:MGI Symbol;Acc:MGI:1889006]
In6	Smc1a	97.73	0.665787	0.188141	3.32762e-05	0.000564058	structural maintenance of chromosomes 1A [Source:MGI Symbol;Acc:MGI:1344345]
In6	Zranb2	804.623	0.663063	0.0764364	4.12968e-19	1.87161e-16	zinc finger, RAN-binding domain containing 2 [Source:MGI Symbol;Acc:MGI:1858211]
In6	Zfand5	352.273	0.661797	0.114963	8.19308e-10	5.97886e-08	zinc finger, AN1-type domain 5 [Source:MGI Symbol;Acc:MGI:1278334]
In6	Zrsr2	136.751	0.660168	0.161535	3.93576e-06	0.000100566	zinc finger (CCCH type), RNA binding motif and serine/arginine rich 2 [Source:MGI Symbol;Acc:MGI:103287]
In6	Oaz1	79.2178	0.659743	0.19657	6.80903e-05	0.0010057	ornithine decarboxylase antizyme 1 [Source:MGI Symbol;Acc:MGI:109433]
In6	Sf3b1	401.042	0.659299	0.0942342	2.65934e-13	3.88128e-11	splicing factor 3b, subunit 1 [Source:MGI Symbol;Acc:MGI:1932339]
In6	Thra	716.887	0.659071	0.0815494	6.4087e-17	2.06826e-14	thyroid hormone receptor alpha [Source:MGI Symbol;Acc:MGI:98742]
In6	Rpl36al	64.8652	0.658985	0.225117	0.000275734	0.00314855	ribosomal protein L36A-like [Source:MGI Symbol;Acc:MGI:1913733]
In6	Psmb3	229.317	0.658865	0.139704	2.24103e-07	9.05985e-06	proteasome (prosome, macropain) subunit, beta type 3 [Source:MGI Symbol;Acc:MGI:1347014]
In6	Ccdc124	170.634	0.657834	0.145696	5.85171e-07	2.04059e-05	coiled-coil domain containing 124 [Source:MGI Symbol;Acc:MGI:1916403]
In6	Spcs1	275.961	0.656871	0.121737	6.48823e-09	3.82672e-07	signal peptidase complex subunit 1 homolog (S. cerevisiae) [Source:MGI Symbol;Acc:MGI:1916269]
In6	Mocs2	104.909	0.65461	0.200753	9.08867e-05	0.00126027	molybdenum cofactor synthesis 2 [Source:MGI Symbol;Acc:MGI:1336894]
In6	Mdh2	409.907	0.654379	0.104401	3.61025e-11	3.6295e-09	malate dehydrogenase 2, NAD (mitochondrial) [Source:MGI Symbol;Acc:MGI:97050]
In6	Penk	1049.65	0.653791	0.0791148	1.43026e-17	5.59816e-15	preproenkephalin [Source:MGI Symbol;Acc:MGI:104629]
In6	Pdrg1	55.7798	0.65047	0.262192	0.000969522	0.00839895	p53 and DNA damage regulated 1 [Source:MGI Symbol;Acc:MGI:1915809]
In6	Taf10	72.4878	0.648218	0.207353	0.000148698	0.00190704	TATA-box binding protein associated factor 10 [Source:MGI Symbol;Acc:MGI:1346320]
In6	Tceal5	230.364	0.644834	0.123276	1.72862e-08	9.48098e-07	transcription elongation factor A (SII)-like 5 [Source:MGI Symbol;Acc:MGI:3036236]
In6	Ckmt1	313.999	0.644038	0.111602	7.96338e-10	5.91144e-08	creatine kinase, mitochondrial 1, ubiquitous [Source:MGI Symbol;Acc:MGI:99441]
In6	Rpl19	299.073	0.642066	0.138969	3.65254e-07	1.36748e-05	ribosomal protein L19 [Source:MGI Symbol;Acc:MGI:98020]
In6	C1qbp	90.1785	0.641426	0.1928	7.69195e-05	0.00110947	complement component 1, q subcomponent binding protein [Source:MGI Symbol;Acc:MGI:1194505]
In6	Hcfc1r1	256.583	0.641349	0.120891	1.11253e-08	6.30265e-07	host cell factor C1 regulator 1 (XPO1-dependent) [Source:MGI Symbol;Acc:MGI:2663619]
In6	Nrsn2	170.436	0.63985	0.146636	1.22658e-06	3.74541e-05	neurensin 2 [Source:MGI Symbol;Acc:MGI:2684969]
In6	Hoxa9	222.728	0.637665	0.126133	4.34897e-08	2.12778e-06	homeobox A9 [Source:MGI Symbol;Acc:MGI:96180]
In6	Plvap	70.9211	0.636987	0.213965	0.000245553	0.00286512	plasmalemma vesicle associated protein [Source:MGI Symbol;Acc:MGI:1890497]
In6	Rexo4	73.1991	0.63571	0.208734	0.000198609	0.00241217	REX4, 3'-5' exonuclease [Source:MGI Symbol;Acc:MGI:2684957]
In6	Gabarapl2	88.3506	0.633854	0.196529	0.000109386	0.00146946	gamma-aminobutyric acid (GABA) A receptor-associated protein-like 2 [Source:MGI Symbol;Acc:MGI:1890602]
In6	Sdhb	216.361	0.632537	0.137035	3.71941e-07	1.38051e-05	succinate dehydrogenase complex, subunit B, iron sulfur (Ip) [Source:MGI Symbol;Acc:MGI:1914930]
In6	1810037I17Rik	133.744	0.632238	0.167158	1.44771e-05	0.000283968	RIKEN cDNA 1810037I17 gene [Source:MGI Symbol;Acc:MGI:1914954]
In6	Rnf25	116.922	0.628339	0.164186	1.24251e-05	0.000252938	ring finger protein 25 [Source:MGI Symbol;Acc:MGI:1890215]
In6	Ywhah	970.787	0.626468	0.0855776	2.65194e-14	5.14842e-12	tyrosine 3-monooxygenase/tryptophan 5-monooxygenase activation protein, eta polypeptide [Source:MGI Symbol;Acc:MGI:109194]
In6	Serpinb1a	595.311	0.626301	0.10933	1.0304e-09	7.39395e-08	serine (or cysteine) peptidase inhibitor, clade B, member 1a [Source:MGI Symbol;Acc:MGI:1913472]
In6	Rpl9	50.4609	0.626018	0.257219	0.00116624	0.00982633	ribosomal protein L9 [Source:MGI Symbol;Acc:MGI:1298373]
In6	Mrps18b	51.005	0.625388	0.249709	0.000975501	0.00844225	mitochondrial ribosomal protein S18B [Source:MGI Symbol;Acc:MGI:1914223]
In6	BC005624	111.157	0.625042	0.168353	1.9201e-05	0.000357105	cDNA sequence BC005624 [Source:MGI Symbol;Acc:MGI:2385132]
In6	Ppp1r7	87.8908	0.624516	0.206887	0.00021592	0.00258954	protein phosphatase 1, regulatory subunit 7 [Source:MGI Symbol;Acc:MGI:1913635]
In6	Prr13	87.7254	0.624125	0.190202	9.42788e-05	0.00129479	proline rich 13 [Source:MGI Symbol;Acc:MGI:1913401]
In6	Rps8	580.918	0.621671	0.0820251	3.9182e-15	9.11882e-13	ribosomal protein S8 [Source:MGI Symbol;Acc:MGI:98166]
In6	Rpsa	233.556	0.621479	0.128622	1.36706e-07	5.88587e-06	ribosomal protein SA [Source:MGI Symbol;Acc:MGI:105381]
In6	Tmtc2	281.483	0.621452	0.132877	2.95432e-07	1.14593e-05	transmembrane and tetratricopeptide repeat containing 2 [Source:MGI Symbol;Acc:MGI:1914057]
In6	Zfp326	115.235	0.621202	0.167739	2.00566e-05	0.000367463	zinc finger protein 326 [Source:MGI Symbol;Acc:MGI:1927246]
In6	Fyttd1	240.171	0.620946	0.119133	1.97302e-08	1.06185e-06	forty-two-three domain containing 1 [Source:MGI Symbol;Acc:MGI:1917955]
In6	Ccdc34	66.461	0.618616	0.214438	0.000337828	0.00371999	coiled-coil domain containing 34 [Source:MGI Symbol;Acc:MGI:1915451]
In6	Ilf2	137.695	0.617821	0.154264	6.09965e-06	0.000145496	interleukin enhancer binding factor 2 [Source:MGI Symbol;Acc:MGI:1915031]
In6	Pea15a	104.345	0.617531	0.18793	9.24084e-05	0.00127521	proliferation and apoptosis adaptor protein 15A [Source:MGI Symbol;Acc:MGI:104799]
In6	Ssb	302.352	0.616845	0.12559	9.16381e-08	4.08508e-06	Sjogren syndrome antigen B [Source:MGI Symbol;Acc:MGI:98423]
In6	Zmat2	222.76	0.613796	0.1372	7.64088e-07	2.56371e-05	zinc finger, matrin type 2 [Source:MGI Symbol;Acc:MGI:1913742]
In6	Eif5	368.82	0.613637	0.113152	5.97684e-09	3.54942e-07	eukaryotic translation initiation factor 5 [Source:MGI Symbol;Acc:MGI:95309]
In6	Srp9	213.113	0.613504	0.131754	3.33402e-07	1.27597e-05	signal recognition particle 9 [Source:MGI Symbol;Acc:MGI:1350930]
In6	Cr1l	57.9797	0.613321	0.233823	0.000733044	0.00678007	complement component (3b/4b) receptor 1-like [Source:MGI Symbol;Acc:MGI:88513]
In6	Cdkn2d	135.483	0.611907	0.171297	3.35436e-05	0.000567473	cyclin dependent kinase inhibitor 2D [Source:MGI Symbol;Acc:MGI:105387]
In6	Rtl8b	162.493	0.610853	0.140248	1.35716e-06	4.04378e-05	retrotransposon Gag like 8B [Source:MGI Symbol;Acc:MGI:3576504]
In6	Mrps15	155.402	0.610577	0.149956	4.71171e-06	0.000116866	mitochondrial ribosomal protein S15 [Source:MGI Symbol;Acc:MGI:1913657]
In6	Sh3bgrl3	174.008	0.608587	0.135962	7.98571e-07	2.60473e-05	SH3 domain binding glutamic acid-rich protein-like 3 [Source:MGI Symbol;Acc:MGI:1920973]
In6	Ddx1	62.1599	0.606773	0.230059	0.000701183	0.00656292	DEAD box helicase 1 [Source:MGI Symbol;Acc:MGI:2144727]
In6	Gm49450	55.2937	0.606351	0.245647	0.00108275	0.00920395	predicted gene, 49450 [Source:MGI Symbol;Acc:MGI:6155101]
In6	H1f10	111.516	0.605777	0.167619	2.94958e-05	0.000507977	H1.10 linker histone [Source:MGI Symbol;Acc:MGI:2685307]
In6	Prpf40a	141.081	0.602605	0.151202	6.96228e-06	0.000161413	pre-mRNA processing factor 40A [Source:MGI Symbol;Acc:MGI:1860512]
In6	Mrpl55	67.1799	0.599977	0.21575	0.000485453	0.00494118	mitochondrial ribosomal protein L55 [Source:MGI Symbol;Acc:MGI:1914462]
In6	Srpr	172.784	0.599746	0.133368	7.4348e-07	2.51063e-05	signal recognition particle receptor ('docking protein') [Source:MGI Symbol;Acc:MGI:1914648]
In6	Birc2	65.3247	0.599131	0.224322	0.000656856	0.00624993	baculoviral IAP repeat-containing 2 [Source:MGI Symbol;Acc:MGI:1197009]
In6	Praf2	88.3536	0.598968	0.196895	0.00021744	0.00259692	PRA1 domain family 2 [Source:MGI Symbol;Acc:MGI:1859607]
In6	Ift22	67.1893	0.598893	0.221759	0.000608652	0.00588888	intraflagellar transport 22 [Source:MGI Symbol;Acc:MGI:1914536]
In6	6430548M08Rik	151.47	0.598514	0.160943	1.98512e-05	0.000365253	RIKEN cDNA 6430548M08 gene [Source:MGI Symbol;Acc:MGI:2443793]
In6	Leo1	62.1039	0.598005	0.224386	0.000677246	0.00638049	Leo1, Paf1/RNA polymerase II complex component [Source:MGI Symbol;Acc:MGI:2685031]
In6	Rcn1	76.3193	0.597755	0.206736	0.000343064	0.00376322	reticulocalbin 1 [Source:MGI Symbol;Acc:MGI:104559]
In6	Hmces	81.386	0.597636	0.194269	0.000197369	0.00240262	5-hydroxymethylcytosine (hmC) binding, ES cell specific [Source:MGI Symbol;Acc:MGI:1914053]
In6	Prelid3b	69.0732	0.596966	0.21588	0.000503167	0.0050735	PRELI domain containing 3B [Source:MGI Symbol;Acc:MGI:1913640]
In6	Nvl	186.944	0.596707	0.132949	7.70505e-07	2.56371e-05	nuclear VCP-like [Source:MGI Symbol;Acc:MGI:1914709]
In6	Atp6v1d	393.135	0.596299	0.098034	1.31166e-10	1.12947e-08	ATPase, H+ transporting, lysosomal V1 subunit D [Source:MGI Symbol;Acc:MGI:1921084]
In6	Rogdi	102.021	0.595832	0.171194	4.9503e-05	0.000775037	rogdi homolog [Source:MGI Symbol;Acc:MGI:1913299]
In6	Sfr1	266.637	0.595664	0.129738	4.59334e-07	1.65495e-05	SWI5 dependent recombination repair 1 [Source:MGI Symbol;Acc:MGI:1915038]
In6	Sncb	829.707	0.593791	0.0925094	1.53227e-11	1.66116e-09	synuclein, beta [Source:MGI Symbol;Acc:MGI:1889011]
In6	Fgfr1op2	122.846	0.59344	0.165882	3.43802e-05	0.00057935	FGFR1 oncogene partner 2 [Source:MGI Symbol;Acc:MGI:1914779]
In6	Tuba1a	992.191	0.591775	0.0953827	6.06749e-11	5.83276e-09	tubulin, alpha 1A [Source:MGI Symbol;Acc:MGI:98869]
In6	Arl4a	117.945	0.591632	0.184088	0.000122727	0.00161591	ADP-ribosylation factor-like 4A [Source:MGI Symbol;Acc:MGI:99437]
In6	Mat2b	123.664	0.591229	0.159998	2.22776e-05	0.00039965	methionine adenosyltransferase II, beta [Source:MGI Symbol;Acc:MGI:1913667]
In6	Tox4	75.3895	0.59094	0.204302	0.00035351	0.00385326	TOX high mobility group box family member 4 [Source:MGI Symbol;Acc:MGI:1915389]
In6	Elp5	68.0776	0.590159	0.227485	0.000809439	0.00730616	elongator acetyltransferase complex subunit 5 [Source:MGI Symbol;Acc:MGI:1859017]
In6	H2az1	104.64	0.588802	0.182863	0.000123695	0.00162616	H2A.Z variant histone 1 [Source:MGI Symbol;Acc:MGI:1888388]
In6	Tmem9b	101.626	0.588257	0.173099	6.75985e-05	0.00100361	TMEM9 domain family, member B [Source:MGI Symbol;Acc:MGI:1915254]
In6	Ranbp1	181.699	0.586703	0.149123	8.67374e-06	0.000189088	RAN binding protein 1 [Source:MGI Symbol;Acc:MGI:96269]
In6	Got1	366.004	0.586265	0.100159	5.56627e-10	4.35738e-08	glutamic-oxaloacetic transaminase 1, soluble [Source:MGI Symbol;Acc:MGI:95791]
In6	Gsta4	121.24	0.585724	0.163943	3.56188e-05	0.000595561	glutathione S-transferase, alpha 4 [Source:MGI Symbol;Acc:MGI:1309515]
In6	Serinc5	26.9003	-1.00789	0.397966	0.000546829	0.00537357	serine incorporator 5 [Source:MGI Symbol;Acc:MGI:2444223]
In6	Cdk8	1021.3	-1.12405	0.143421	3.27707e-16	9.73065e-14	cyclin-dependent kinase 8 [Source:MGI Symbol;Acc:MGI:1196224]
In6	Catsperd	35.8265	-1.20579	0.294659	2.31205e-06	6.32034e-05	cation channel sperm associated auxiliary subunit delta [Source:MGI Symbol;Acc:MGI:2147030]
In6	Gm20594	1639.2	-1.41186	0.224359	1.91553e-11	2.01154e-09	predicted gene, 20594 [Source:MGI Symbol;Acc:MGI:5295700]
In6	mt-Nd2	5383.46	-1.44877	0.0789784	2.52135e-76	1.08557e-72	mitochondrially encoded NADH dehydrogenase 2 [Source:MGI Symbol;Acc:MGI:102500]
In6	Car10	362.815	-1.77349	0.122923	2.66195e-48	5.73051e-45	carbonic anhydrase 10 [Source:MGI Symbol;Acc:MGI:1919855]
In6	mt-Atp8	603.29	-2.0329	0.202592	6.96448e-25	5.45192e-22	mitochondrially encoded ATP synthase 8 [Source:MGI Symbol;Acc:MGI:99926]
Cluster	gene	baseMean	log2FoldChange	lfcSE	pvalue	padj	description
In7	mt-Nd3	63.9839	4.01873	0.416325	1.00089e-22	1.26053e-19	mitochondrially encoded NADH dehydrogenase 3 [Source:MGI Symbol;Acc:MGI:102499]
In7	Errfi1	89.8679	2.23252	0.23354	1.02067e-22	1.26053e-19	ERBB receptor feedback inhibitor 1 [Source:MGI Symbol;Acc:MGI:1921405]
In7	Iqcn	19.8899	2.22367	0.500632	5.6192e-07	5.66507e-05	IQ motif containing N [Source:MGI Symbol;Acc:MGI:3708784]
In7	Taf13	54.2256	2.09826	0.302977	3.59665e-13	1.48062e-10	TATA-box binding protein associated factor 13 [Source:MGI Symbol;Acc:MGI:1913500]
In7	Junb	57.4917	1.68247	0.264078	1.17951e-11	3.42751e-09	jun B proto-oncogene [Source:MGI Symbol;Acc:MGI:96647]
In7	Tac2	46.1615	1.64942	0.296541	1.75339e-09	3.80027e-07	tachykinin 2 [Source:MGI Symbol;Acc:MGI:98476]
In7	Ube2s	22.257	1.52551	0.432547	2.2883e-05	0.00117752	ubiquitin-conjugating enzyme E2S [Source:MGI Symbol;Acc:MGI:1925141]
In7	Plk2	57.3086	1.49599	0.285308	9.83881e-09	1.7046e-06	polo like kinase 2 [Source:MGI Symbol;Acc:MGI:1099790]
In7	Rpl6	37.9171	1.46251	0.336349	6.66103e-07	6.44569e-05	ribosomal protein L6 [Source:MGI Symbol;Acc:MGI:108057]
In7	Rnpc3	45.2354	1.41155	0.287115	5.46548e-08	7.49985e-06	RNA-binding region (RNP1, RRM) containing 3 [Source:MGI Symbol;Acc:MGI:1914475]
In7	Btg1	49.7603	1.38971	0.28267	5.72129e-08	7.63869e-06	BTG anti-proliferation factor 1 [Source:MGI Symbol;Acc:MGI:88215]
In7	Btg2	24.1957	1.3723	0.41373	4.41907e-05	0.00202132	BTG anti-proliferation factor 2 [Source:MGI Symbol;Acc:MGI:108384]
In7	Tex14	46.031	1.35911	0.299236	3.35728e-07	3.76931e-05	testis expressed gene 14 [Source:MGI Symbol;Acc:MGI:1933227]
In7	Ier5l	46.318	1.33696	0.298923	3.8415e-07	4.02367e-05	immediate early response 5-like [Source:MGI Symbol;Acc:MGI:1919750]
In7	Gm49450	21.8999	1.32541	0.435111	0.000114256	0.00430858	predicted gene, 49450 [Source:MGI Symbol;Acc:MGI:6155101]
In7	Ldha	29.7962	1.26092	0.361848	2.63726e-05	0.00132939	lactate dehydrogenase A [Source:MGI Symbol;Acc:MGI:96759]
In7	Lonrf3	38.1142	1.2492	0.316556	4.24723e-06	0.000295512	LON peptidase N-terminal domain and ring finger 3 [Source:MGI Symbol;Acc:MGI:1921615]
In7	Ppp1r10	38.3426	1.2017	0.309498	5.99494e-06	0.000389671	protein phosphatase 1, regulatory subunit 10 [Source:MGI Symbol;Acc:MGI:1289273]
In7	Lratd1	45.9316	1.18055	0.303981	5.27329e-06	0.000352028	LRAT domain containing 1 [Source:MGI Symbol;Acc:MGI:2145011]
In7	Pfn1	28.9883	1.17017	0.385947	0.000112599	0.0043024	profilin 1 [Source:MGI Symbol;Acc:MGI:97549]
In7	Pip4p1	28.2278	1.15866	0.371442	9.58147e-05	0.00375655	phosphatidylinositol-4,5-bisphosphate 4-phosphatase 1 [Source:MGI Symbol;Acc:MGI:2448501]
In7	Tceal3	59.16	1.1447	0.283566	2.83736e-06	0.00021564	transcription elongation factor A (SII)-like 3 [Source:MGI Symbol;Acc:MGI:1913354]
In7	Tpi1	91.4678	1.13637	0.222211	1.66869e-08	2.57604e-06	triosephosphate isomerase 1 [Source:MGI Symbol;Acc:MGI:98797]
In7	Rnf25	35.8049	1.10455	0.338008	5.53284e-05	0.00237672	ring finger protein 25 [Source:MGI Symbol;Acc:MGI:1890215]
In7	mt-Nd4l	333.11	1.1037	0.143968	1.08635e-15	5.96285e-13	mitochondrially encoded NADH dehydrogenase 4L [Source:MGI Symbol;Acc:MGI:102497]
In7	Trim17	38.2551	1.07732	0.321998	4.64643e-05	0.00206787	tripartite motif-containing 17 [Source:MGI Symbol;Acc:MGI:1861440]
In7	Rbbp7	28.6826	1.04511	0.37094	0.000250166	0.00804504	retinoblastoma binding protein 7, chromatin remodeling factor [Source:MGI Symbol;Acc:MGI:1194910]
In7	Rnf227	166.699	1.01745	0.169368	1.19048e-10	2.94048e-08	ring finger protein 227 [Source:MGI Symbol;Acc:MGI:1915359]
In7	Psmd7	39.2643	0.993642	0.303732	6.05357e-05	0.00257799	proteasome (prosome, macropain) 26S subunit, non-ATPase, 7 [Source:MGI Symbol;Acc:MGI:1351511]
In7	Hcfc1r1	37.1436	0.991454	0.344347	0.000193395	0.0064552	host cell factor C1 regulator 1 (XPO1-dependent) [Source:MGI Symbol;Acc:MGI:2663619]
In7	Cuedc2	39.6751	0.974756	0.349971	0.000258407	0.0081829	CUE domain containing 2 [Source:MGI Symbol;Acc:MGI:1914366]
In7	Sst	86.1702	0.962824	0.241365	3.74854e-06	0.000272321	somatostatin [Source:MGI Symbol;Acc:MGI:98326]
In7	Eif3c	59.6465	0.951797	0.264648	1.77761e-05	0.000924355	eukaryotic translation initiation factor 3, subunit C [Source:MGI Symbol;Acc:MGI:1926966]
In7	Srrm2	314.798	0.949416	0.125021	2.2002e-15	1.0869e-12	serine/arginine repetitive matrix 2 [Source:MGI Symbol;Acc:MGI:1923206]
In7	Hspa8	158.399	0.948439	0.173494	2.97016e-09	6.11357e-07	heat shock protein 8 [Source:MGI Symbol;Acc:MGI:105384]
In7	Sfr1	53.3652	0.920816	0.291221	9.03984e-05	0.00357255	SWI5 dependent recombination repair 1 [Source:MGI Symbol;Acc:MGI:1915038]
In7	Rps8	94.1928	0.916752	0.213814	1.17228e-06	0.000101597	ribosomal protein S8 [Source:MGI Symbol;Acc:MGI:98166]
In7	Fxyd7	85.7162	0.897487	0.239612	1.03922e-05	0.000596946	FXYD domain-containing ion transport regulator 7 [Source:MGI Symbol;Acc:MGI:1889006]
In7	Mat2a	122.778	0.896306	0.19288	2.12663e-07	2.62638e-05	methionine adenosyltransferase II, alpha [Source:MGI Symbol;Acc:MGI:2443731]
In7	Chchd7	42.7857	0.891095	0.300091	0.000172515	0.00587742	coiled-coil-helix-coiled-coil-helix domain containing 7 [Source:MGI Symbol;Acc:MGI:1913683]
In7	Ncl	105.755	0.879241	0.207734	1.48165e-06	0.000118054	nucleolin [Source:MGI Symbol;Acc:MGI:97286]
In7	Mllt11	55.2096	0.872579	0.259244	4.51912e-05	0.00202949	myeloid/lymphoid or mixed-lineage leukemia; translocated to, 11 [Source:MGI Symbol;Acc:MGI:1929671]
In7	Mdh1	90.0024	0.861221	0.227698	9.54036e-06	0.000567824	malate dehydrogenase 1, NAD (soluble) [Source:MGI Symbol;Acc:MGI:97051]
In7	Eloc	47.8984	0.844468	0.287301	0.000184138	0.00623043	elongin C [Source:MGI Symbol;Acc:MGI:1915173]
In7	Sfpq	63.9045	0.839668	0.242404	3.52064e-05	0.00170509	splicing factor proline/glutamine rich (polypyrimidine tract binding protein associated) [Source:MGI Symbol;Acc:MGI:1918764]
In7	Hnrnpa2b1	114.735	0.83278	0.183509	3.90964e-07	4.02367e-05	heterogeneous nuclear ribonucleoprotein A2/B1 [Source:MGI Symbol;Acc:MGI:104819]
In7	Egr1	55.8423	0.823933	0.266971	0.000124811	0.00457621	early growth response 1 [Source:MGI Symbol;Acc:MGI:95295]
In7	Stmn1	131.776	0.821592	0.218259	1.01347e-05	0.000589004	stathmin 1 [Source:MGI Symbol;Acc:MGI:96739]
In7	Jund	82.2915	0.80857	0.238543	4.15657e-05	0.00191902	jun D proto-oncogene [Source:MGI Symbol;Acc:MGI:96648]
In7	Slc38a2	73.2094	0.807621	0.234387	3.60199e-05	0.00172756	solute carrier family 38, member 2 [Source:MGI Symbol;Acc:MGI:1915010]
In7	Nap1l5	203.682	0.805279	0.17244	2.01954e-07	2.55808e-05	nucleosome assembly protein 1-like 5 [Source:MGI Symbol;Acc:MGI:1923555]
In7	Ddhd2	84.4963	0.803512	0.212311	1.07209e-05	0.000608753	DDHD domain containing 2 [Source:MGI Symbol;Acc:MGI:1919358]
In7	H3f3b	139.023	0.793982	0.199693	4.59342e-06	0.00031516	H3.3 histone B [Source:MGI Symbol;Acc:MGI:1101768]
In7	Zranb2	234.286	0.791959	0.134317	2.90406e-10	6.83145e-08	zinc finger, RAN-binding domain containing 2 [Source:MGI Symbol;Acc:MGI:1858211]
In7	Rps9	61.8878	0.790341	0.261374	0.000152314	0.00533638	ribosomal protein S9 [Source:MGI Symbol;Acc:MGI:1924096]
In7	Atp6v1f	77.744	0.746067	0.241285	0.000125058	0.00457621	ATPase, H+ transporting, lysosomal V1 subunit F [Source:MGI Symbol;Acc:MGI:1913394]
In7	Cbr3	302.42	0.738676	0.165852	6.44459e-07	6.36726e-05	carbonyl reductase 3 [Source:MGI Symbol;Acc:MGI:1309992]
In7	Atxn7l3b	90.2912	0.733809	0.228393	8.6441e-05	0.0034437	ataxin 7-like 3B [Source:MGI Symbol;Acc:MGI:1914971]
In7	Hsp90ab1	475.603	0.725713	0.157942	3.22794e-07	3.70837e-05	heat shock protein 90 alpha (cytosolic), class B member 1 [Source:MGI Symbol;Acc:MGI:96247]
In7	Snhg11	3929.54	0.704465	0.0779028	1.35288e-20	1.33665e-17	small nucleolar RNA host gene 11 [Source:MGI Symbol;Acc:MGI:2441845]
In7	Eef1a1	238.659	0.697749	0.162252	1.29623e-06	0.000108532	eukaryotic translation elongation factor 1 alpha 1 [Source:MGI Symbol;Acc:MGI:1096881]
In7	Soga3	128.983	0.661261	0.173476	1.17283e-05	0.000650988	SOGA family member 3 [Source:MGI Symbol;Acc:MGI:1914662]
In7	Srrm1	159.516	0.639533	0.15673	4.01941e-06	0.000287766	serine/arginine repetitive matrix 1 [Source:MGI Symbol;Acc:MGI:1858303]
In7	Ddx24	141.28	0.626526	0.167845	1.64679e-05	0.000893969	DEAD box helicase 24 [Source:MGI Symbol;Acc:MGI:1351337]
In7	Sf3b1	121.896	0.610126	0.176797	4.91446e-05	0.00216763	splicing factor 3b, subunit 1 [Source:MGI Symbol;Acc:MGI:1932339]
In7	Ckb	234.646	0.607575	0.171912	3.48812e-05	0.00170509	creatine kinase, brain [Source:MGI Symbol;Acc:MGI:88407]
In7	Ank	44.7225	-1.00575	0.277074	1.55536e-05	0.000853722	progressive ankylosis [Source:MGI Symbol;Acc:MGI:3045421]
In7	Adgrb2	36.8611	-1.06683	0.304021	2.35842e-05	0.00120109	adhesion G protein-coupled receptor B2 [Source:MGI Symbol;Acc:MGI:2451244]
In7	Cx3cl1	57.1479	-1.06879	0.247685	8.9946e-07	7.9625e-05	chemokine (C-X3-C motif) ligand 1 [Source:MGI Symbol;Acc:MGI:1097153]
In7	Nat8l	25.6141	-1.11371	0.35585	8.62875e-05	0.0034437	N-acetyltransferase 8-like [Source:MGI Symbol;Acc:MGI:2447776]
In7	Ids	27.3369	-1.11716	0.370721	0.000121676	0.0045242	iduronate 2-sulfatase [Source:MGI Symbol;Acc:MGI:96417]
In7	mt-Nd2	2586.47	-1.16303	0.105526	2.02193e-29	4.99418e-26	mitochondrially encoded NADH dehydrogenase 2 [Source:MGI Symbol;Acc:MGI:102500]
In7	Ugcg	65.0544	-1.17219	0.236622	4.22486e-08	5.96309e-06	UDP-glucose ceramide glucosyltransferase [Source:MGI Symbol;Acc:MGI:1332243]
In7	Nptx1	33.4957	-1.1862	0.318229	9.77007e-06	0.000574573	neuronal pentraxin 1 [Source:MGI Symbol;Acc:MGI:107811]
In7	Gm20594	895.566	-1.20464	0.13403	1.64509e-20	1.35446e-17	predicted gene, 20594 [Source:MGI Symbol;Acc:MGI:5295700]
In7	Lars2	254.859	-1.22483	0.145628	2.49398e-18	1.54003e-15	leucyl-tRNA synthetase, mitochondrial [Source:MGI Symbol;Acc:MGI:2142973]
In7	Cdk8	282.038	-1.24026	0.146813	2.01202e-18	1.41991e-15	cyclin-dependent kinase 8 [Source:MGI Symbol;Acc:MGI:1196224]
In7	Sv2a	101.48	-1.28985	0.190914	8.13162e-13	2.8693e-10	synaptic vesicle glycoprotein 2 a [Source:MGI Symbol;Acc:MGI:1927139]
In7	Atp1a1	93.889	-1.34467	0.214832	2.21337e-11	6.07446e-09	ATPase, Na+/K+ transporting, alpha 1 polypeptide [Source:MGI Symbol;Acc:MGI:88105]
In7	Adam11	19.4046	-1.34827	0.429453	7.50376e-05	0.00306352	a disintegrin and metallopeptidase domain 11 [Source:MGI Symbol;Acc:MGI:1098667]
In7	Spcs3	26.4049	-1.47116	0.36971	3.59768e-06	0.000265262	signal peptidase complex subunit 3 homolog (S. cerevisiae) [Source:MGI Symbol;Acc:MGI:1923937]
In7	mt-Atp8	312.115	-2.19747	0.124912	1.6792e-70	8.29525e-67	mitochondrially encoded ATP synthase 8 [Source:MGI Symbol;Acc:MGI:99926]
Cluster	gene	baseMean	log2FoldChange	lfcSE	pvalue	padj	description
In8	mt-Nd3	232.122	3.49957	0.28502	5.10911e-36	3.98034e-33	mitochondrially encoded NADH dehydrogenase 3 [Source:MGI Symbol;Acc:MGI:102499]
In8	Tac2	253.971	2.09442	0.166096	1.08496e-37	9.05631e-35	tachykinin 2 [Source:MGI Symbol;Acc:MGI:98476]
In8	Grp	56.0968	1.66698	0.516711	4.9015e-05	0.000409223	gastrin releasing peptide [Source:MGI Symbol;Acc:MGI:95833]
In8	Prph	23.6557	1.65927	0.423256	6.34794e-06	6.72548e-05	peripherin [Source:MGI Symbol;Acc:MGI:97774]
In8	Npw	27.1605	1.55898	0.417838	1.2395e-05	0.00012101	neuropeptide W [Source:MGI Symbol;Acc:MGI:2685781]
In8	Pnpla3	71.6231	1.50459	0.233148	7.96417e-12	3.59341e-10	patatin-like phospholipase domain containing 3 [Source:MGI Symbol;Acc:MGI:2151796]
In8	Col9a2	16.8556	1.42778	0.513323	0.000325642	0.00208861	collagen, type IX, alpha 2 [Source:MGI Symbol;Acc:MGI:88466]
In8	H2ac6	42.3851	1.40395	0.315759	5.90359e-07	8.12596e-06	H2A clustered histone 6 [Source:MGI Symbol;Acc:MGI:2448287]
In8	Adnp	126.289	1.40215	0.176106	1.36605e-16	1.46456e-14	activity-dependent neuroprotective protein [Source:MGI Symbol;Acc:MGI:1338758]
In8	Ildr1	17.5372	1.39318	0.488788	0.00026422	0.00175736	immunoglobulin-like domain containing receptor 1 [Source:MGI Symbol;Acc:MGI:2146574]
In8	Nts	49.9178	1.38468	0.285184	8.70775e-08	1.46838e-06	neurotensin [Source:MGI Symbol;Acc:MGI:1328351]
In8	Rnpc3	189.791	1.37755	0.14779	8.11258e-22	1.97507e-19	RNA-binding region (RNP1, RRM) containing 3 [Source:MGI Symbol;Acc:MGI:1914475]
In8	Ftl1-ps1	13.8827	1.35771	0.570446	0.000963238	0.0050819	ferritin light polypeptide 1, pseudogene 1 [Source:MGI Symbol;Acc:MGI:3779109]
In8	H3c6	20.4738	1.34687	0.441744	0.000143913	0.00104135	H3 clustered histone 6 [Source:MGI Symbol;Acc:MGI:2448326]
In8	Sox9	19.1973	1.32965	0.488661	0.000352129	0.00222432	SRY (sex determining region Y)-box 9 [Source:MGI Symbol;Acc:MGI:98371]
In8	Kcnk4	44.4332	1.31916	0.290979	4.16637e-07	5.9667e-06	potassium channel, subfamily K, member 4 [Source:MGI Symbol;Acc:MGI:1298234]
In8	1600012H06Rik	45.32	1.31741	0.317184	2.03554e-06	2.41987e-05	RIKEN cDNA 1600012H06 gene [Source:MGI Symbol;Acc:MGI:1915162]
In8	Egr2	25.982	1.31645	0.410089	8.14526e-05	0.000634993	early growth response 2 [Source:MGI Symbol;Acc:MGI:95296]
In8	Pabpn1	52.5515	1.28015	0.264442	9.31862e-08	1.55984e-06	poly(A) binding protein, nuclear 1 [Source:MGI Symbol;Acc:MGI:1859158]
In8	Ier2	615.449	1.2594	0.0949499	2.66247e-41	3.45707e-38	immediate early response 2 [Source:MGI Symbol;Acc:MGI:104815]
In8	Btg3	46.4423	1.2307	0.278709	7.31415e-07	9.8358e-06	BTG anti-proliferation factor 3 [Source:MGI Symbol;Acc:MGI:109532]
In8	Fam83e	24.5233	1.21282	0.399341	0.000152966	0.00109599	family with sequence similarity 83, member E [Source:MGI Symbol;Acc:MGI:1921063]
In8	Errfi1	436.887	1.2089	0.100757	2.79783e-34	1.81641e-31	ERBB receptor feedback inhibitor 1 [Source:MGI Symbol;Acc:MGI:1921405]
In8	Slc16a1	17.3043	1.2036	0.50219	0.00088542	0.00474199	solute carrier family 16 (monocarboxylic acid transporters), member 1 [Source:MGI Symbol;Acc:MGI:106013]
In8	Oxnad1	98.9667	1.2018	0.203558	2.44767e-10	7.60731e-09	oxidoreductase NAD-binding domain containing 1 [Source:MGI Symbol;Acc:MGI:1916953]
In8	Gjb3	19.2007	1.18722	0.460142	0.000573621	0.00335334	gap junction protein, beta 3 [Source:MGI Symbol;Acc:MGI:95721]
In8	Adcyap1	22.0961	1.17145	0.494387	0.000873425	0.00470145	adenylate cyclase activating polypeptide 1 [Source:MGI Symbol;Acc:MGI:105094]
In8	Zfp820	27.3501	1.15964	0.372103	0.000116318	0.000860853	zinc finger protein 820 [Source:MGI Symbol;Acc:MGI:1922674]
In8	Ccdc28a	83.4068	1.15187	0.210714	3.34353e-09	7.66127e-08	coiled-coil domain containing 28A [Source:MGI Symbol;Acc:MGI:2443508]
In8	BC051019	23.1121	1.1509	0.424419	0.000406866	0.0025064	cDNA sequence BC051019 [Source:MGI Symbol;Acc:MGI:1928824]
In8	Arc	45.8316	1.12689	0.282909	4.85014e-06	5.29707e-05	activity regulated cytoskeletal-associated protein [Source:MGI Symbol;Acc:MGI:88067]
In8	Ldha	292.389	1.12532	0.117118	5.34712e-23	1.68882e-20	lactate dehydrogenase A [Source:MGI Symbol;Acc:MGI:96759]
In8	H2bc18	33.0909	1.11707	0.333864	5.59389e-05	0.000458416	H2B clustered histone 18 [Source:MGI Symbol;Acc:MGI:2448413]
In8	Phf19	18.1699	1.11365	0.514094	0.00153207	0.00755431	PHD finger protein 19 [Source:MGI Symbol;Acc:MGI:1921266]
In8	A630095N17Rik	93.2059	1.10247	0.226463	7.14455e-08	1.22242e-06	RIKEN cDNA A630095N17 gene [Source:MGI Symbol;Acc:MGI:2686470]
In8	Serpinb1a	1610.49	1.09395	0.0739221	7.45923e-51	1.45281e-47	serine (or cysteine) peptidase inhibitor, clade B, member 1a [Source:MGI Symbol;Acc:MGI:1913472]
In8	P4ha1	132.131	1.07583	0.165898	7.09302e-12	3.21275e-10	procollagen-proline, 2-oxoglutarate 4-dioxygenase (proline 4-hydroxylase), alpha 1 polypeptide [Source:MGI Symbol;Acc:MGI:97463]
In8	Btg2	489.303	1.06511	0.0993448	6.33291e-28	2.8464e-25	BTG anti-proliferation factor 2 [Source:MGI Symbol;Acc:MGI:108384]
In8	Aarsd1	127.67	1.06178	0.173795	7.57829e-11	2.59409e-09	alanyl-tRNA synthetase domain containing 1 [Source:MGI Symbol;Acc:MGI:1916934]
In8	Bub3	119.831	1.05788	0.170434	4.29076e-11	1.57679e-09	BUB3 mitotic checkpoint protein [Source:MGI Symbol;Acc:MGI:1343463]
In8	Mesd	151.804	1.05678	0.154975	7.2004e-13	4.10458e-11	mesoderm development LRP chaperone [Source:MGI Symbol;Acc:MGI:1891421]
In8	Egr4	137.839	1.05521	0.191765	2.81534e-09	6.58002e-08	early growth response 4 [Source:MGI Symbol;Acc:MGI:99252]
In8	Ass1	69.9991	1.04679	0.223376	2.10198e-07	3.22782e-06	argininosuccinate synthetase 1 [Source:MGI Symbol;Acc:MGI:88090]
In8	Ier5l	170.888	1.03175	0.150127	4.89612e-13	2.8608e-11	immediate early response 5-like [Source:MGI Symbol;Acc:MGI:1919750]
In8	C2cd4b	27.1099	1.02723	0.428321	0.000895453	0.0047782	C2 calcium-dependent domain containing 4B [Source:MGI Symbol;Acc:MGI:1922947]
In8	Eif3c	566.45	1.02623	0.0923973	9.39215e-30	4.39027e-27	eukaryotic translation initiation factor 3, subunit C [Source:MGI Symbol;Acc:MGI:1926966]
In8	Rps13	116.397	1.01861	0.172688	2.93087e-10	8.85016e-09	ribosomal protein S13 [Source:MGI Symbol;Acc:MGI:1915302]
In8	Dleu7	91.6017	1.01075	0.202088	4.43117e-08	7.95433e-07	deleted in lymphocytic leukemia, 7 [Source:MGI Symbol;Acc:MGI:2447771]
In8	Gadd45b	261.194	1.01073	0.124382	3.42221e-17	4.0396e-15	growth arrest and DNA-damage-inducible 45 beta [Source:MGI Symbol;Acc:MGI:107776]
In8	Schip1	27.038	0.999247	0.390017	0.000632946	0.00362756	schwannomin interacting protein 1 [Source:MGI Symbol;Acc:MGI:1353557]
In8	Nfe2l2	117.977	0.988192	0.174423	1.23241e-09	3.16526e-08	nuclear factor, erythroid derived 2, like 2 [Source:MGI Symbol;Acc:MGI:108420]
In8	Mlf1	19.9152	0.987785	0.46795	0.00190764	0.00902538	myeloid leukemia factor 1 [Source:MGI Symbol;Acc:MGI:1341819]
In8	Ssc4d	25.5275	0.987138	0.398124	0.0007952	0.00436073	scavenger receptor cysteine rich family, 4 domains [Source:MGI Symbol;Acc:MGI:1924709]
In8	Pfn1	407.978	0.984649	0.123121	9.23383e-17	1.00847e-14	profilin 1 [Source:MGI Symbol;Acc:MGI:97549]
In8	Zfp414	58.62	0.979547	0.254734	8.74556e-06	8.92582e-05	zinc finger protein 414 [Source:MGI Symbol;Acc:MGI:1915641]
In8	Fos	1137.13	0.978338	0.102484	8.64184e-23	2.58945e-20	FBJ osteosarcoma oncogene [Source:MGI Symbol;Acc:MGI:95574]
In8	Srsf2	75.3875	0.976296	0.212718	3.60245e-07	5.24916e-06	serine and arginine-rich splicing factor 2 [Source:MGI Symbol;Acc:MGI:98284]
In8	Eif2s1	41.8896	0.968623	0.317688	0.000147605	0.00106321	eukaryotic translation initiation factor 2, subunit 1 alpha [Source:MGI Symbol;Acc:MGI:95299]
In8	Ccdc134	47.4508	0.965228	0.277682	3.74668e-05	0.000324324	coiled-coil domain containing 134 [Source:MGI Symbol;Acc:MGI:1923707]
In8	Ndufb4	92.9048	0.964085	0.198484	9.29334e-08	1.55813e-06	NADH:ubiquinone oxidoreductase subunit B4 [Source:MGI Symbol;Acc:MGI:1915444]
In8	Ppia	1083.51	0.963956	0.0927415	1.92079e-26	8.01654e-24	peptidylprolyl isomerase A [Source:MGI Symbol;Acc:MGI:97749]
In8	Naa80	25.8283	0.963916	0.396014	0.000917038	0.00486892	N(alpha)-acetyltransferase 80, NatH catalytic subunit [Source:MGI Symbol;Acc:MGI:1888902]
In8	Ryr1	78.3765	0.962505	0.210291	3.83534e-07	5.55159e-06	ryanodine receptor 1, skeletal muscle [Source:MGI Symbol;Acc:MGI:99659]
In8	Nmral1	47.4219	0.957474	0.271788	3.17977e-05	0.00027918	NmrA-like family domain containing 1 [Source:MGI Symbol;Acc:MGI:1915074]
In8	4933427D14Rik	23.7346	0.954417	0.444892	0.00171048	0.00826662	RIKEN cDNA 4933427D14 gene [Source:MGI Symbol;Acc:MGI:1921727]
In8	Rpl6	255.856	0.954261	0.129171	1.19435e-14	9.36725e-13	ribosomal protein L6 [Source:MGI Symbol;Acc:MGI:108057]
In8	Narf	204.689	0.954125	0.133464	7.34572e-14	5.07941e-12	nuclear prelamin A recognition factor [Source:MGI Symbol;Acc:MGI:1914858]
In8	Cited2	169.561	0.954059	0.147874	8.89041e-12	3.95032e-10	Cbp/p300-interacting transactivator, with Glu/Asp-rich carboxy-terminal domain, 2 [Source:MGI Symbol;Acc:MGI:1306784]
In8	Mdh1	494.303	0.950958	0.0968017	7.68136e-24	2.64013e-21	malate dehydrogenase 1, NAD (soluble) [Source:MGI Symbol;Acc:MGI:97051]
In8	Gadd45g	447.952	0.950688	0.105225	1.49741e-20	2.9659e-18	growth arrest and DNA-damage-inducible 45 gamma [Source:MGI Symbol;Acc:MGI:1346325]
In8	Chrna9	20.2297	0.947613	0.442168	0.00186901	0.00887497	cholinergic receptor, nicotinic, alpha polypeptide 9 [Source:MGI Symbol;Acc:MGI:1202403]
In8	Mthfr	76.2281	0.942062	0.220706	1.54001e-06	1.9044e-05	methylenetetrahydrofolate reductase [Source:MGI Symbol;Acc:MGI:106639]
In8	Rpl28	30.8424	0.935752	0.370439	0.00070799	0.00396244	ribosomal protein L28 [Source:MGI Symbol;Acc:MGI:101839]
In8	Trmt112	242.663	0.933853	0.126399	1.24238e-14	9.61488e-13	tRNA methyltransferase 11-2 [Source:MGI Symbol;Acc:MGI:1914924]
In8	Cdkn2aip	105	0.929555	0.186036	4.9508e-08	8.73757e-07	CDKN2A interacting protein [Source:MGI Symbol;Acc:MGI:1918175]
In8	Rpl29	483.242	0.928096	0.0957299	2.66098e-23	8.63784e-21	ribosomal protein L29 [Source:MGI Symbol;Acc:MGI:99687]
In8	Dnaja2	348.163	0.927738	0.108383	9.45957e-19	1.45453e-16	DnaJ heat shock protein family (Hsp40) member A2 [Source:MGI Symbol;Acc:MGI:1931882]
In8	Calb2	129.149	0.926612	0.194881	1.60036e-07	2.53068e-06	calbindin 2 [Source:MGI Symbol;Acc:MGI:101914]
In8	Cstb	176.408	0.923343	0.151294	8.61953e-11	2.91121e-09	cystatin B [Source:MGI Symbol;Acc:MGI:109514]
In8	Iqcn	244.839	0.922269	0.133569	4.27559e-13	2.52346e-11	IQ motif containing N [Source:MGI Symbol;Acc:MGI:3708784]
In8	Tceal3	672.398	0.922046	0.099927	2.15764e-21	4.94395e-19	transcription elongation factor A (SII)-like 3 [Source:MGI Symbol;Acc:MGI:1913354]
In8	Vkorc1	61.6161	0.921897	0.252308	1.94866e-05	0.000182908	vitamin K epoxide reductase complex, subunit 1 [Source:MGI Symbol;Acc:MGI:106442]
In8	Mus81	51.2343	0.920689	0.273604	5.7209e-05	0.000467187	MUS81 structure-specific endonuclease subunit [Source:MGI Symbol;Acc:MGI:1918961]
In8	Rpl19	551.418	0.912667	0.102392	3.9446e-20	7.09178e-18	ribosomal protein L19 [Source:MGI Symbol;Acc:MGI:98020]
In8	Adam33	135.252	0.910684	0.160401	1.20008e-09	3.09583e-08	a disintegrin and metallopeptidase domain 33 [Source:MGI Symbol;Acc:MGI:1341813]
In8	Hoxa9	505.436	0.905988	0.0944633	7.59754e-23	2.33644e-20	homeobox A9 [Source:MGI Symbol;Acc:MGI:96180]
In8	Tmub1	49.5657	0.904475	0.269029	5.91687e-05	0.000480041	transmembrane and ubiquitin-like domain containing 1 [Source:MGI Symbol;Acc:MGI:1923764]
In8	Psip1	661.136	0.904239	0.0890301	2.5258e-25	9.83885e-23	PC4 and SFRS1 interacting protein 1 [Source:MGI Symbol;Acc:MGI:2142116]
In8	Zfp119b	23.5577	0.903786	0.427348	0.00198447	0.00933594	zinc finger protein 119b [Source:MGI Symbol;Acc:MGI:2385323]
In8	Thumpd1	130.592	0.89992	0.160381	1.84102e-09	4.49147e-08	THUMP domain containing 1 [Source:MGI Symbol;Acc:MGI:2444479]
In8	Rps20	198.96	0.898899	0.14207	2.1103e-11	8.44553e-10	ribosomal protein S20 [Source:MGI Symbol;Acc:MGI:1914677]
In8	Uqcrfs1	347.798	0.898765	0.110518	3.6137e-17	4.22297e-15	ubiquinol-cytochrome c reductase, Rieske iron-sulfur polypeptide 1 [Source:MGI Symbol;Acc:MGI:1913944]
In8	Sst	395.108	0.892931	0.303084	0.00019316	0.00133251	somatostatin [Source:MGI Symbol;Acc:MGI:98326]
In8	Gstm7	59.3915	0.8901	0.238503	1.56371e-05	0.000150092	glutathione S-transferase, mu 7 [Source:MGI Symbol;Acc:MGI:1915562]
In8	Cmas	222.454	0.886437	0.128795	5.20821e-13	3.01303e-11	cytidine monophospho-N-acetylneuraminic acid synthetase [Source:MGI Symbol;Acc:MGI:1337124]
In8	Mdh2	674.266	0.885688	0.100211	8.06064e-20	1.36517e-17	malate dehydrogenase 2, NAD (mitochondrial) [Source:MGI Symbol;Acc:MGI:97050]
In8	Ttc33	123.192	0.88317	0.16626	9.66199e-09	2.00195e-07	tetratricopeptide repeat domain 33 [Source:MGI Symbol;Acc:MGI:1914765]
In8	Fbxo47	35.7923	0.882874	0.322138	0.000442866	0.00269408	F-box protein 47 [Source:MGI Symbol;Acc:MGI:1920223]
In8	Spty2d1	40.9066	0.878368	0.321294	0.000432153	0.00264267	SPT2 chromatin protein domain containing 1 [Source:MGI Symbol;Acc:MGI:2142062]
In8	1700022I11Rik	66.9543	0.876254	0.226724	9.5609e-06	9.6152e-05	RIKEN cDNA 1700022I11 gene [Source:MGI Symbol;Acc:MGI:1914567]
In8	Atp1b1	184.477	0.873227	0.136062	1.28629e-11	5.33037e-10	ATPase, Na+/K+ transporting, beta 1 polypeptide [Source:MGI Symbol;Acc:MGI:88108]
In8	Uba52	100.821	0.869803	0.193514	5.94569e-07	8.15508e-06	ubiquitin A-52 residue ribosomal protein fusion product 1 [Source:MGI Symbol;Acc:MGI:98887]
In8	Gfra4	225.821	0.868506	0.135485	1.3416e-11	5.52039e-10	glial cell line derived neurotrophic factor family receptor alpha 4 [Source:MGI Symbol;Acc:MGI:1341873]
In8	Oaz1	250.063	0.868123	0.141584	7.50865e-11	2.58077e-09	ornithine decarboxylase antizyme 1 [Source:MGI Symbol;Acc:MGI:109433]
In8	Mllt11	691.64	0.867771	0.0945522	3.84183e-21	8.314e-19	myeloid/lymphoid or mixed-lineage leukemia; translocated to, 11 [Source:MGI Symbol;Acc:MGI:1929671]
In8	Npas4	140.492	0.867381	0.171638	3.80136e-08	6.94104e-07	neuronal PAS domain protein 4 [Source:MGI Symbol;Acc:MGI:2664186]
In8	Rps10	313.711	0.865671	0.117552	1.6192e-14	1.2287e-12	ribosomal protein S10 [Source:MGI Symbol;Acc:MGI:1914347]
In8	Hnrnpd	605.618	0.864706	0.08668	1.78413e-24	6.51542e-22	heterogeneous nuclear ribonucleoprotein D [Source:MGI Symbol;Acc:MGI:101947]
In8	Proser2	23.5087	0.862775	0.407853	0.00214054	0.00995796	proline and serine rich 2 [Source:MGI Symbol;Acc:MGI:2442238]
In8	Ncl	972.427	0.8619	0.0733508	6.23949e-33	3.64574e-30	nucleolin [Source:MGI Symbol;Acc:MGI:97286]
In8	Pdia3	371.851	0.860438	0.110544	6.74105e-16	6.61982e-14	protein disulfide isomerase associated 3 [Source:MGI Symbol;Acc:MGI:95834]
In8	Snrpd3	233.592	0.860279	0.127664	1.46731e-12	8.12651e-11	small nuclear ribonucleoprotein D3 [Source:MGI Symbol;Acc:MGI:1914582]
In8	Sfpq	459.6	0.859178	0.0923603	1.31824e-21	3.14387e-19	splicing factor proline/glutamine rich (polypyrimidine tract binding protein associated) [Source:MGI Symbol;Acc:MGI:1918764]
In8	Eif2s2	177.094	0.857396	0.146493	4.51092e-10	1.28831e-08	eukaryotic translation initiation factor 2, subunit 2 (beta) [Source:MGI Symbol;Acc:MGI:1914454]
In8	Ptgds	663.899	0.850908	0.267082	9.68165e-05	0.000735959	prostaglandin D2 synthase (brain) [Source:MGI Symbol;Acc:MGI:99261]
In8	Rad23a	293.33	0.84978	0.119442	1.02284e-13	6.94939e-12	RAD23 homolog A, nucleotide excision repair protein [Source:MGI Symbol;Acc:MGI:105126]
In8	Sertad1	100.643	0.84691	0.189536	7.02477e-07	9.50133e-06	SERTA domain containing 1 [Source:MGI Symbol;Acc:MGI:1913438]
In8	Krt1	78.6453	0.846222	0.210409	4.95102e-06	5.3821e-05	keratin 1 [Source:MGI Symbol;Acc:MGI:96698]
In8	AI413582	112.052	0.845981	0.174277	1.10616e-07	1.82065e-06	expressed sequence AI413582 [Source:MGI Symbol;Acc:MGI:2146839]
In8	Nim1k	337.08	0.844804	0.129552	6.48098e-12	2.97007e-10	NIM1 serine/threonine protein kinase [Source:MGI Symbol;Acc:MGI:2442399]
In8	Anp32e	244.47	0.844501	0.126859	2.56721e-12	1.30436e-10	acidic (leucine-rich) nuclear phosphoprotein 32 family, member E [Source:MGI Symbol;Acc:MGI:1913721]
In8	Hcfc1r1	335.134	0.844403	0.111161	2.84654e-15	2.46405e-13	host cell factor C1 regulator 1 (XPO1-dependent) [Source:MGI Symbol;Acc:MGI:2663619]
In8	Ubxn6	244.49	0.842707	0.12096	3.16427e-13	1.91594e-11	UBX domain protein 6 [Source:MGI Symbol;Acc:MGI:1913780]
In8	2210016L21Rik	318.379	0.842567	0.11086	2.82135e-15	2.46047e-13	RIKEN cDNA 2210016L21 gene [Source:MGI Symbol;Acc:MGI:1919607]
In8	Rtl8a	449.308	0.841103	0.12043	2.43657e-13	1.49862e-11	retrotransposon Gag like 8A [Source:MGI Symbol;Acc:MGI:1913408]
In8	Arl6ip4	198.532	0.840679	0.1369	7.59181e-11	2.59409e-09	ADP-ribosylation factor-like 6 interacting protein 4 [Source:MGI Symbol;Acc:MGI:1929500]
In8	Junb	2377.88	0.838462	0.0855004	9.26371e-24	3.09302e-21	jun B proto-oncogene [Source:MGI Symbol;Acc:MGI:96647]
In8	Smc1a	194.624	0.838093	0.132833	2.77236e-11	1.06923e-09	structural maintenance of chromosomes 1A [Source:MGI Symbol;Acc:MGI:1344345]
In8	Pip4p1	164.017	0.837418	0.150425	2.38687e-09	5.66931e-08	phosphatidylinositol-4,5-bisphosphate 4-phosphatase 1 [Source:MGI Symbol;Acc:MGI:2448501]
In8	Dnajb12	66.209	0.834868	0.226805	2.01704e-05	0.000188569	DnaJ heat shock protein family (Hsp40) member B12 [Source:MGI Symbol;Acc:MGI:1931881]
In8	Hnrnpa2b1	1183.92	0.833024	0.0689421	1.37366e-34	9.44269e-32	heterogeneous nuclear ribonucleoprotein A2/B1 [Source:MGI Symbol;Acc:MGI:104819]
In8	Txndc9	186.546	0.829769	0.136587	1.17309e-10	3.81857e-09	thioredoxin domain containing 9 [Source:MGI Symbol;Acc:MGI:2138153]
In8	Arl16	93.041	0.829252	0.198655	2.65097e-06	3.0703e-05	ADP-ribosylation factor-like 16 [Source:MGI Symbol;Acc:MGI:1917567]
In8	Tex14	333.486	0.829238	0.117765	1.82719e-13	1.17322e-11	testis expressed gene 14 [Source:MGI Symbol;Acc:MGI:1933227]
In8	Ppdpf	251.939	0.828604	0.132102	3.29001e-11	1.24424e-09	pancreatic progenitor cell differentiation and proliferation factor [Source:MGI Symbol;Acc:MGI:1913746]
In8	Armcx5	173.034	0.827645	0.148204	2.22992e-09	5.36191e-08	armadillo repeat containing, X-linked 5 [Source:MGI Symbol;Acc:MGI:2148026]
In8	Bzw1	285.425	0.827348	0.116767	1.31093e-13	8.70425e-12	basic leucine zipper and W2 domains 1 [Source:MGI Symbol;Acc:MGI:1914132]
In8	Lratd1	61.6242	0.826797	0.268307	0.000163253	0.00115763	LRAT domain containing 1 [Source:MGI Symbol;Acc:MGI:2145011]
In8	Apex1	181.755	0.826613	0.137209	1.68316e-10	5.35952e-09	apurinic/apyrimidinic endonuclease 1 [Source:MGI Symbol;Acc:MGI:88042]
In8	Ddx1	99.9096	0.826604	0.19113	1.37113e-06	1.71369e-05	DEAD box helicase 1 [Source:MGI Symbol;Acc:MGI:2144727]
In8	Saxo2	53.566	0.823307	0.254	9.83961e-05	0.000745361	stabilizer of axonemal microtubules 2 [Source:MGI Symbol;Acc:MGI:1914618]
In8	Rpl13	79.6653	0.822043	0.20438	5.24825e-06	5.6683e-05	ribosomal protein L13 [Source:MGI Symbol;Acc:MGI:105922]
In8	Rnf25	238.468	0.821572	0.121975	1.6801e-12	9.08963e-11	ring finger protein 25 [Source:MGI Symbol;Acc:MGI:1890215]
In8	Mrps15	307.87	0.821327	0.109236	5.39802e-15	4.53822e-13	mitochondrial ribosomal protein S15 [Source:MGI Symbol;Acc:MGI:1913657]
In8	Taf13	515.829	0.820933	0.0908511	1.62581e-20	3.11463e-18	TATA-box binding protein associated factor 13 [Source:MGI Symbol;Acc:MGI:1913500]
In8	Spcs1	465.303	0.820449	0.112561	2.87766e-14	2.10177e-12	signal peptidase complex subunit 1 homolog (S. cerevisiae) [Source:MGI Symbol;Acc:MGI:1916269]
In8	Dnajc9	137.448	0.816851	0.155015	1.328e-08	2.68961e-07	DnaJ heat shock protein family (Hsp40) member C9 [Source:MGI Symbol;Acc:MGI:1915326]
In8	Mak16	97.0398	0.815774	0.186427	1.13263e-06	1.44133e-05	MAK16 homolog [Source:MGI Symbol;Acc:MGI:1915170]
In8	Rpsa	487.915	0.81436	0.0982118	1.05486e-17	1.38506e-15	ribosomal protein SA [Source:MGI Symbol;Acc:MGI:105381]
In8	Phpt1	84.1857	0.814148	0.204787	6.15422e-06	6.54397e-05	phosphohistidine phosphatase 1 [Source:MGI Symbol;Acc:MGI:1922704]
In8	Tpi1	1049.42	0.813313	0.0860281	2.96777e-22	7.53943e-20	triosephosphate isomerase 1 [Source:MGI Symbol;Acc:MGI:98797]
In8	Psenen	194.738	0.812802	0.137399	3.26769e-10	9.71661e-09	presenilin enhancer gamma secretase subunit [Source:MGI Symbol;Acc:MGI:1913590]
In8	Gm26992	146.935	0.812744	0.15543	1.6317e-08	3.24286e-07	predicted gene, 26992 [Source:MGI Symbol;Acc:MGI:5504107]
In8	Mrps6	98.681	0.811797	0.191312	2.00409e-06	2.38733e-05	mitochondrial ribosomal protein S6 [Source:MGI Symbol;Acc:MGI:2153111]
In8	1700013F07Rik	59.8997	0.810826	0.256983	0.0001329	0.000968245	cilia and flagella associated protein 276 [Source:MGI Symbol;Acc:MGI:1922754]
In8	Zfp513	38.3311	0.808114	0.318798	0.000826082	0.00450051	zinc finger protein 513 [Source:MGI Symbol;Acc:MGI:2141255]
In8	Psmb6	456.995	0.807548	0.102957	4.16333e-16	4.15835e-14	proteasome (prosome, macropain) subunit, beta type 6 [Source:MGI Symbol;Acc:MGI:104880]
In8	H4c9	37.097	0.807417	0.333156	0.00112235	0.0057779	H4 clustered histone 9 [Source:MGI Symbol;Acc:MGI:2448432]
In8	Aimp2	59.221	0.80664	0.247277	9.40933e-05	0.000721505	aminoacyl tRNA synthetase complex-interacting multifunctional protein 2 [Source:MGI Symbol;Acc:MGI:2385237]
In8	5730409E04Rik	77.6819	0.806367	0.205176	7.89262e-06	8.14781e-05	RIKEN cDNA 5730409E04Rik gene [Source:MGI Symbol;Acc:MGI:3609248]
In8	Cacybp	214.243	0.802011	0.130174	7.05985e-11	2.4554e-09	calcyclin binding protein [Source:MGI Symbol;Acc:MGI:1270839]
In8	Nfkbia	81.9451	0.800082	0.20619	9.41791e-06	9.51233e-05	nuclear factor of kappa light polypeptide gene enhancer in B cells inhibitor, alpha [Source:MGI Symbol;Acc:MGI:104741]
In8	Rpl7	166.182	0.799115	0.14451	3.2019e-09	7.40938e-08	ribosomal protein L7 [Source:MGI Symbol;Acc:MGI:98073]
In8	Rpl15	90.9129	0.798454	0.20164	6.87101e-06	7.20777e-05	ribosomal protein L15 [Source:MGI Symbol;Acc:MGI:1913730]
In8	Ntmt1	144.274	0.797508	0.154702	2.55425e-08	4.82213e-07	N-terminal Xaa-Pro-Lys N-methyltransferase 1 [Source:MGI Symbol;Acc:MGI:1913867]
In8	Atp6v1g2	516.279	0.794552	0.105954	6.06441e-15	5.06205e-13	ATPase, H+ transporting, lysosomal V1 subunit G2 [Source:MGI Symbol;Acc:MGI:1913487]
In8	Parp16	85.3511	0.794151	0.198717	6.0802e-06	6.47705e-05	poly (ADP-ribose) polymerase family, member 16 [Source:MGI Symbol;Acc:MGI:2446133]
In8	Fxyd7	1006.77	0.79226	0.0860507	3.27139e-21	7.2131e-19	FXYD domain-containing ion transport regulator 7 [Source:MGI Symbol;Acc:MGI:1889006]
In8	Ccdc82	154.919	0.791024	0.147843	8.88197e-09	1.85679e-07	coiled-coil domain containing 82 [Source:MGI Symbol;Acc:MGI:1913646]
In8	Sncb	505.423	0.789943	0.111454	1.30385e-13	8.70425e-12	synuclein, beta [Source:MGI Symbol;Acc:MGI:1889011]
In8	Tuba1a	2255.14	0.785809	0.0700608	3.32048e-30	1.6168e-27	tubulin, alpha 1A [Source:MGI Symbol;Acc:MGI:98869]
In8	Ywhah	1495.28	0.785108	0.0827305	2.2313e-22	5.79444e-20	tyrosine 3-monooxygenase/tryptophan 5-monooxygenase activation protein, eta polypeptide [Source:MGI Symbol;Acc:MGI:109194]
In8	Mcrs1	65.6314	0.783014	0.239571	9.21628e-05	0.000709495	microspherule protein 1 [Source:MGI Symbol;Acc:MGI:1858420]
In8	Vstm2l	104.721	0.782497	0.220857	3.37201e-05	0.000295171	V-set and transmembrane domain containing 2-like [Source:MGI Symbol;Acc:MGI:2685537]
In8	Ccdc124	245.99	0.782295	0.129494	1.49691e-10	4.80574e-09	coiled-coil domain containing 124 [Source:MGI Symbol;Acc:MGI:1916403]
In8	Id2	188.336	0.781955	0.14141	3.25593e-09	7.50469e-08	inhibitor of DNA binding 2 [Source:MGI Symbol;Acc:MGI:96397]
In8	Zmat2	430.492	0.781714	0.0973653	1.02158e-16	1.10539e-14	zinc finger, matrin type 2 [Source:MGI Symbol;Acc:MGI:1913742]
In8	Rsl24d1	127.201	0.780993	0.168399	3.38782e-07	4.96739e-06	ribosomal L24 domain containing 1 [Source:MGI Symbol;Acc:MGI:2681840]
In8	Dnttip1	86.2301	0.777814	0.194953	6.4892e-06	6.8503e-05	deoxynucleotidyltransferase, terminal, interacting protein 1 [Source:MGI Symbol;Acc:MGI:1923483]
In8	Sdhb	347.949	0.777763	0.123959	3.42022e-11	1.28105e-09	succinate dehydrogenase complex, subunit B, iron sulfur (Ip) [Source:MGI Symbol;Acc:MGI:1914930]
In8	Rnf113a2	78.2382	0.777627	0.220307	3.63598e-05	0.000315677	ring finger protein 113A2 [Source:MGI Symbol;Acc:MGI:1913631]
In8	Smn1	133.033	0.776667	0.163222	2.02015e-07	3.12268e-06	survival motor neuron 1 [Source:MGI Symbol;Acc:MGI:109257]
In8	Pold4	59.6478	0.775851	0.236576	9.34547e-05	0.000717551	polymerase (DNA-directed), delta 4 [Source:MGI Symbol;Acc:MGI:1916995]
In8	Ddit4	97.9338	0.773918	0.190297	4.57136e-06	5.01605e-05	DNA-damage-inducible transcript 4 [Source:MGI Symbol;Acc:MGI:1921997]
In8	Gstt1	34.2588	0.773727	0.323487	0.00128884	0.00649755	glutathione S-transferase, theta 1 [Source:MGI Symbol;Acc:MGI:107379]
In8	Got1	434.572	0.773283	0.0971794	1.81158e-16	1.90721e-14	glutamic-oxaloacetic transaminase 1, soluble [Source:MGI Symbol;Acc:MGI:95791]
In8	Myl12b	232.142	0.771701	0.130599	3.43668e-10	1.01417e-08	myosin, light chain 12B, regulatory [Source:MGI Symbol;Acc:MGI:107494]
In8	C130026I21Rik	1550.57	0.771097	0.0651665	2.78678e-33	1.71402e-30	RIKEN cDNA C130026I21 gene [Source:MGI Symbol;Acc:MGI:3612702]
In8	Psme2	144.039	0.770456	0.160907	1.62411e-07	2.56103e-06	proteasome (prosome, macropain) activator subunit 2 (PA28 beta) [Source:MGI Symbol;Acc:MGI:1096365]
In8	Cnn3	68.7871	0.768276	0.244738	0.000142491	0.00103169	calponin 3, acidic [Source:MGI Symbol;Acc:MGI:1919244]
In8	Prdx3	119.167	0.768025	0.168941	5.46427e-07	7.5928e-06	peroxiredoxin 3 [Source:MGI Symbol;Acc:MGI:88034]
In8	Ckb	2278.11	0.766359	0.0836369	4.85064e-21	1.02194e-18	creatine kinase, brain [Source:MGI Symbol;Acc:MGI:88407]
In8	Pja1	386.159	0.763859	0.113904	2.01696e-12	1.07137e-10	praja ring finger ubiquitin ligase 1 [Source:MGI Symbol;Acc:MGI:1101765]
In8	Trnt1	132.462	0.763567	0.16151	2.25741e-07	3.44388e-06	tRNA nucleotidyl transferase, CCA-adding, 1 [Source:MGI Symbol;Acc:MGI:1917297]
In8	Ndufv2	581.389	0.762174	0.0939135	5.18565e-17	5.94112e-15	NADH:ubiquinone oxidoreductase core subunit V2 [Source:MGI Symbol;Acc:MGI:1920150]
In8	Rraga	296.916	0.761869	0.116429	6.21847e-12	2.86099e-10	Ras-related GTP binding A [Source:MGI Symbol;Acc:MGI:1915691]
In8	Ankrd11	198.361	0.761282	0.129849	4.82011e-10	1.35403e-08	ankyrin repeat domain 11 [Source:MGI Symbol;Acc:MGI:1924337]
In8	Gsta4	499.074	0.760001	0.104994	4.57748e-14	3.28175e-12	glutathione S-transferase, alpha 4 [Source:MGI Symbol;Acc:MGI:1309515]
In8	Slc25a3	963.964	0.759034	0.077081	7.42855e-24	2.63061e-21	solute carrier family 25 (mitochondrial carrier, phosphate carrier), member 3 [Source:MGI Symbol;Acc:MGI:1353498]
In8	Tfg	180.838	0.758464	0.155909	1.16394e-07	1.90501e-06	Trk-fused gene [Source:MGI Symbol;Acc:MGI:1338041]
In8	Akirin2	262.624	0.757856	0.116718	9.33385e-12	4.10058e-10	akirin 2 [Source:MGI Symbol;Acc:MGI:1889364]
In8	Rps3a1	1375.72	0.757203	0.0891043	1.93387e-18	2.82491e-16	ribosomal protein S3A1 [Source:MGI Symbol;Acc:MGI:1202063]
In8	Sfr1	533.596	0.755287	0.0923374	3.02205e-17	3.60364e-15	SWI5 dependent recombination repair 1 [Source:MGI Symbol;Acc:MGI:1915038]
In8	Rpl7a	59.4473	0.754329	0.239083	0.000144572	0.00104542	ribosomal protein L7A [Source:MGI Symbol;Acc:MGI:1353472]
In8	Tax1bp1	470.616	0.753925	0.0917989	2.2992e-17	2.88908e-15	Tax1 (human T cell leukemia virus type I) binding protein 1 [Source:MGI Symbol;Acc:MGI:1289308]
In8	Hsp90ab1	7024.81	0.753879	0.0616437	2.25496e-35	1.64696e-32	heat shock protein 90 alpha (cytosolic), class B member 1 [Source:MGI Symbol;Acc:MGI:96247]
In8	Atox1	339.234	0.753782	0.117054	1.23815e-11	5.18602e-10	antioxidant 1 copper chaperone [Source:MGI Symbol;Acc:MGI:1333855]
In8	A430005L14Rik	96.9637	0.75362	0.194497	1.00548e-05	0.000100783	RIKEN cDNA A430005L14 gene [Source:MGI Symbol;Acc:MGI:2140680]
In8	Ik	315.738	0.753279	0.114039	4.16908e-12	2.05569e-10	IK cytokine [Source:MGI Symbol;Acc:MGI:1345142]
In8	Rnf187	733.972	0.753087	0.0918769	2.55995e-17	3.15409e-15	ring finger protein 187 [Source:MGI Symbol;Acc:MGI:1914224]
In8	Ola1	468.538	0.752461	0.0957123	4.04419e-16	4.07417e-14	Obg-like ATPase 1 [Source:MGI Symbol;Acc:MGI:1914309]
In8	Cck	87.2745	0.751466	0.197172	1.34841e-05	0.000130986	cholecystokinin [Source:MGI Symbol;Acc:MGI:88297]
In8	Mrpl36	142.055	0.751346	0.154602	1.20096e-07	1.96285e-06	mitochondrial ribosomal protein L36 [Source:MGI Symbol;Acc:MGI:2137228]
In8	Puf60	333.784	0.750828	0.116011	1.01338e-11	4.36988e-10	poly-U binding splicing factor 60 [Source:MGI Symbol;Acc:MGI:1915209]
In8	Tceal6	113.11	0.749697	0.183851	4.32148e-06	4.76873e-05	transcription elongation factor A (SII)-like 6 [Source:MGI Symbol;Acc:MGI:1923939]
In8	Cetn4	96.9654	0.748759	0.194133	1.12108e-05	0.000111119	centrin 4 [Source:MGI Symbol;Acc:MGI:2677454]
In8	Gm14419	33.9211	0.748308	0.332779	0.00183029	0.00874082	predicted gene 14419 [Source:MGI Symbol;Acc:MGI:3702410]
In8	Eif3f	266.835	0.74459	0.116042	1.5408e-11	6.23039e-10	eukaryotic translation initiation factor 3, subunit F [Source:MGI Symbol;Acc:MGI:1913335]
In8	Mtg1	32.5095	0.744088	0.334939	0.00203199	0.00953264	mitochondrial ribosome-associated GTPase 1 [Source:MGI Symbol;Acc:MGI:2685015]
In8	Praf2	130.021	0.743965	0.170638	1.30638e-06	1.64257e-05	PRA1 domain family 2 [Source:MGI Symbol;Acc:MGI:1859607]
In8	H2ax	102.465	0.742806	0.186619	6.80199e-06	7.1482e-05	H2A.X variant histone [Source:MGI Symbol;Acc:MGI:102688]
In8	Ccnq	65.4394	0.74245	0.224155	8.81753e-05	0.000682395	cyclin Q [Source:MGI Symbol;Acc:MGI:1916359]
In8	Ripk2	71.3165	0.7423	0.228341	0.000104032	0.000782819	receptor (TNFRSF)-interacting serine-threonine kinase 2 [Source:MGI Symbol;Acc:MGI:1891456]
In8	Zc3h15	583.965	0.740418	0.099442	1.02454e-14	8.14477e-13	zinc finger CCCH-type containing 15 [Source:MGI Symbol;Acc:MGI:1919747]
In8	Actr8	81.2674	0.739981	0.204415	2.94321e-05	0.000261157	ARP8 actin-related protein 8 [Source:MGI Symbol;Acc:MGI:1860775]
In8	Rpl21	1094.08	0.739251	0.0865774	1.40926e-18	2.11136e-16	ribosomal protein L21 [Source:MGI Symbol;Acc:MGI:1278340]
In8	Cnbp	579.116	0.739093	0.0873285	2.88597e-18	4.16364e-16	cellular nucleic acid binding protein [Source:MGI Symbol;Acc:MGI:88431]
In8	Cuta	194.032	0.738633	0.140941	1.63994e-08	3.2537e-07	cutA divalent cation tolerance homolog [Source:MGI Symbol;Acc:MGI:1914925]
In8	Jund	2627.36	0.738567	0.0857472	5.43308e-19	8.69739e-17	jun D proto-oncogene [Source:MGI Symbol;Acc:MGI:96648]
In8	Taf10	169.929	0.737334	0.145434	4.21948e-08	7.62116e-07	TATA-box binding protein associated factor 10 [Source:MGI Symbol;Acc:MGI:1346320]
In8	Cope	278.437	0.737231	0.116324	2.5724e-11	9.99779e-10	coatomer protein complex, subunit epsilon [Source:MGI Symbol;Acc:MGI:1891702]
In8	Tmed2	260.394	0.735557	0.129547	1.47888e-09	3.7007e-08	transmembrane p24 trafficking protein 2 [Source:MGI Symbol;Acc:MGI:1929269]
In8	Luc7l	289.439	0.734271	0.112285	6.75676e-12	3.08435e-10	Luc7-like [Source:MGI Symbol;Acc:MGI:1914228]
In8	Vegfb	198.148	0.733697	0.133096	3.82211e-09	8.58945e-08	vascular endothelial growth factor B [Source:MGI Symbol;Acc:MGI:106199]
In8	Stmn1	2219.65	0.733328	0.0694223	4.70434e-27	2.03611e-24	stathmin 1 [Source:MGI Symbol;Acc:MGI:96739]
In8	Atp5g1	491.34	0.733225	0.101281	4.73505e-14	3.37401e-12	ATP synthase, H+ transporting, mitochondrial F0 complex, subunit C1 (subunit 9) [Source:MGI Symbol;Acc:MGI:107653]
In8	Mri1	92.1648	0.733032	0.190335	1.1818e-05	0.000115666	methylthioribose-1-phosphate isomerase 1 [Source:MGI Symbol;Acc:MGI:1915123]
In8	Nifk	75.2237	0.732998	0.223381	9.38929e-05	0.000720441	nucleolar protein interacting with the FHA domain of MKI67 [Source:MGI Symbol;Acc:MGI:1915199]
In8	Nudt19	143.11	0.732202	0.152188	1.61536e-07	2.55095e-06	nudix (nucleoside diphosphate linked moiety X)-type motif 19 [Source:MGI Symbol;Acc:MGI:94203]
In8	Fbll1	180.728	0.732123	0.141121	2.29131e-08	4.38955e-07	fibrillarin-like 1 [Source:MGI Symbol;Acc:MGI:3034689]
In8	Rpl10a	89.0219	0.731102	0.194661	1.76074e-05	0.000167285	ribosomal protein L10A [Source:MGI Symbol;Acc:MGI:1343877]
In8	BC005624	192.544	0.730411	0.133685	5.05072e-09	1.10529e-07	cDNA sequence BC005624 [Source:MGI Symbol;Acc:MGI:2385132]
In8	Eif5a	708.498	0.730398	0.0837207	2.9399e-19	4.77162e-17	eukaryotic translation initiation factor 5A [Source:MGI Symbol;Acc:MGI:106248]
In8	Rpl37	370.254	0.728924	0.117501	5.84497e-11	2.07612e-09	ribosomal protein L37 [Source:MGI Symbol;Acc:MGI:1914531]
In8	Gm45716	35.3603	0.728772	0.31447	0.00167378	0.00812283	small integral membrane protein 36 [Source:MGI Symbol;Acc:MGI:5804831]
In8	Npm1	713.527	0.728717	0.0996238	2.68678e-14	1.9747e-12	nucleophosmin 1 [Source:MGI Symbol;Acc:MGI:106184]
In8	Ppid	224.8	0.72749	0.135797	9.10316e-09	1.89963e-07	peptidylprolyl isomerase D (cyclophilin D) [Source:MGI Symbol;Acc:MGI:1914988]
In8	Gm13889	413.567	0.724199	0.104516	4.71026e-13	2.76604e-11	predicted gene 13889 [Source:MGI Symbol;Acc:MGI:3652053]
In8	Aamp	271.629	0.724054	0.116567	5.79321e-11	2.06401e-09	angio-associated migratory protein [Source:MGI Symbol;Acc:MGI:107809]
In8	Rpl11	163.092	0.724052	0.14489	6.35338e-08	1.10157e-06	ribosomal protein L11 [Source:MGI Symbol;Acc:MGI:1914275]
In8	Rab3a	1762.67	0.722367	0.0755213	1.2278e-22	3.41621e-20	RAB3A, member RAS oncogene family [Source:MGI Symbol;Acc:MGI:97843]
In8	Vapb	106.204	0.721182	0.175869	4.43992e-06	4.88099e-05	vesicle-associated membrane protein, associated protein B and C [Source:MGI Symbol;Acc:MGI:1928744]
In8	1700001O22Rik	45.2777	0.721172	0.28572	0.0009883	0.00519069	RIKEN cDNA 1700001O22 gene [Source:MGI Symbol;Acc:MGI:1923631]
In8	Vps28	484.148	0.720917	0.0911391	2.95888e-16	3.00674e-14	vacuolar protein sorting 28 [Source:MGI Symbol;Acc:MGI:1914164]
In8	Rpl3	410.089	0.719538	0.101316	1.34563e-13	8.88418e-12	ribosomal protein L3 [Source:MGI Symbol;Acc:MGI:1351605]
In8	Rrp1	807.206	0.719025	0.0795841	1.87683e-20	3.48138e-18	ribosomal RNA processing 1 [Source:MGI Symbol;Acc:MGI:1203500]
In8	Siah1b	43.0192	0.718835	0.286445	0.00102814	0.00537097	siah E3 ubiquitin protein ligase 1B [Source:MGI Symbol;Acc:MGI:108063]
In8	Snrnp35	39.7451	0.716972	0.306079	0.00154099	0.00758553	small nuclear ribonucleoprotein 35 (U11/U12) [Source:MGI Symbol;Acc:MGI:1923417]
In8	Rbm3	38.1106	0.716677	0.306547	0.00159002	0.00778425	RNA binding motif (RNP1, RRM) protein 3 [Source:MGI Symbol;Acc:MGI:1099460]
In8	Mrpl13	186.511	0.713659	0.145127	9.3818e-08	1.56207e-06	mitochondrial ribosomal protein L13 [Source:MGI Symbol;Acc:MGI:2137218]
In8	Impa1	112.409	0.713417	0.174985	4.87916e-06	5.31883e-05	inositol (myo)-1(or 4)-monophosphatase 1 [Source:MGI Symbol;Acc:MGI:1933158]
In8	Tbrg1	226.842	0.712556	0.122686	7.33537e-10	1.99816e-08	transforming growth factor beta regulated gene 1 [Source:MGI Symbol;Acc:MGI:1100877]
In8	Thra	1272.97	0.712427	0.083574	1.71378e-18	2.53509e-16	thyroid hormone receptor alpha [Source:MGI Symbol;Acc:MGI:98742]
In8	Acd	59.6752	0.712293	0.23851	0.000271682	0.00179473	adrenocortical dysplasia [Source:MGI Symbol;Acc:MGI:87873]
In8	Atp6v1f	922.866	0.712038	0.0869078	2.85561e-17	3.44028e-15	ATPase, H+ transporting, lysosomal V1 subunit F [Source:MGI Symbol;Acc:MGI:1913394]
In8	Rdm1	90.9115	0.711603	0.206919	5.77332e-05	0.00047081	RAD52 motif 1 [Source:MGI Symbol;Acc:MGI:1913849]
In8	Eif3d	158.255	0.711448	0.149915	2.31443e-07	3.50796e-06	eukaryotic translation initiation factor 3, subunit D [Source:MGI Symbol;Acc:MGI:1933181]
In8	Bloc1s6	78.5121	0.711147	0.21026	7.08532e-05	0.000562876	biogenesis of lysosomal organelles complex-1, subunit 6, pallidin [Source:MGI Symbol;Acc:MGI:1927580]
[truncated: 455 more rows]

## Sheet: S_Table_4
Supplementary Table 4 List of sni induced differentially expressed genes in excitatory neuronal clusters
Wald test was used.
Cluster	gene	baseMean	log2FoldChange	lfcSE	pvalue	padj	description
Ex10	mt-Nd3	85.2611	3.94062	0.340312	8.81181e-32	1.32948e-28	mitochondrially encoded NADH dehydrogenase 3 [Source:MGI Symbol;Acc:MGI:102499]
Ex10	Rasd1	46.1677	2.66197	0.338665	3.93993e-16	1.0338e-13	RAS, dexamethasone-induced 1 [Source:MGI Symbol;Acc:MGI:1270848]
Ex10	Gm20481	47.628	2.51102	0.315157	1.41447e-16	4.49279e-14	predicted gene 20481 [Source:MGI Symbol;Acc:MGI:5141946]
Ex10	Hspa1a	71.8974	2.40015	0.25894	1.50154e-21	7.5515e-19	heat shock protein 1A [Source:MGI Symbol;Acc:MGI:96244]
Ex10	Gadd45g	25.9444	2.25565	0.410938	3.12315e-09	2.58194e-07	growth arrest and DNA-damage-inducible 45 gamma [Source:MGI Symbol;Acc:MGI:1346325]
Ex10	Hspa1b	41.4753	2.22414	0.325698	6.45507e-13	1.08212e-10	heat shock protein 1B [Source:MGI Symbol;Acc:MGI:99517]
Ex10	Junb	136.434	1.93501	0.184112	4.75668e-27	4.10094e-24	jun B proto-oncogene [Source:MGI Symbol;Acc:MGI:96647]
Ex10	Ier5l	37.5353	1.86472	0.322629	4.92142e-10	5.40015e-08	immediate early response 5-like [Source:MGI Symbol;Acc:MGI:1919750]
Ex10	Npas4	45.9654	1.70718	0.298017	5.94415e-10	6.18499e-08	neuronal PAS domain protein 4 [Source:MGI Symbol;Acc:MGI:2664186]
Ex10	Ddit4	20.6268	1.58994	0.429051	1.20909e-05	0.000456054	DNA-damage-inducible transcript 4 [Source:MGI Symbol;Acc:MGI:1921997]
Ex10	Fos	128.839	1.5717	0.180091	1.51305e-19	6.08751e-17	FBJ osteosarcoma oncogene [Source:MGI Symbol;Acc:MGI:95574]
Ex10	mt-Nd4l	408.716	1.56351	0.139596	2.37729e-30	2.39116e-27	mitochondrially encoded NADH dehydrogenase 4L [Source:MGI Symbol;Acc:MGI:102497]
Ex10	Errfi1	42.7281	1.55953	0.293414	6.69982e-09	5.05418e-07	ERBB receptor feedback inhibitor 1 [Source:MGI Symbol;Acc:MGI:1921405]
Ex10	Rpl6	66.4062	1.49968	0.236121	1.30718e-11	1.75307e-09	ribosomal protein L6 [Source:MGI Symbol;Acc:MGI:108057]
Ex10	Rnpc3	73.125	1.43987	0.219446	3.33607e-12	5.0333e-10	RNA-binding region (RNP1, RRM) containing 3 [Source:MGI Symbol;Acc:MGI:1914475]
Ex10	Mat2a	179.434	1.41869	0.16418	3.24926e-19	1.22558e-16	methionine adenosyltransferase II, alpha [Source:MGI Symbol;Acc:MGI:2443731]
Ex10	Egr1	129.698	1.41221	0.180247	2.90395e-16	8.3454e-14	early growth response 1 [Source:MGI Symbol;Acc:MGI:95295]
Ex10	Slc38a2	245.841	1.40921	0.140897	8.64381e-25	5.79615e-22	solute carrier family 38, member 2 [Source:MGI Symbol;Acc:MGI:1915010]
Ex10	Gm26992	35.4785	1.39544	0.318741	7.04437e-07	3.90025e-05	predicted gene, 26992 [Source:MGI Symbol;Acc:MGI:5504107]
Ex10	Npy	22.5187	1.37654	0.41969	5.55452e-05	0.00174591	neuropeptide Y [Source:MGI Symbol;Acc:MGI:97374]
Ex10	Hoxa9	76.1119	1.35645	0.220096	4.59972e-11	5.55187e-09	homeobox A9 [Source:MGI Symbol;Acc:MGI:96180]
Ex10	Tpi1	138.43	1.3214	0.166905	1.54271e-16	4.65513e-14	triosephosphate isomerase 1 [Source:MGI Symbol;Acc:MGI:98797]
Ex10	Iqcn	34.3901	1.30415	0.327763	3.78623e-06	0.000175769	IQ motif containing N [Source:MGI Symbol;Acc:MGI:3708784]
Ex10	Cbx4	32.9258	1.26598	0.333814	8.24775e-06	0.000345661	chromobox 4 [Source:MGI Symbol;Acc:MGI:1195985]
Ex10	Fyb2	23.4398	1.21887	0.398854	0.00011789	0.0031762	FYN binding protein 2 [Source:MGI Symbol;Acc:MGI:2685466]
Ex10	Gadd45b	38.1154	1.21817	0.321251	7.95364e-06	0.000339969	growth arrest and DNA-damage-inducible 45 beta [Source:MGI Symbol;Acc:MGI:107776]
Ex10	Pcyox1	24.5194	1.21552	0.39405	0.000108037	0.00299085	prenylcysteine oxidase 1 [Source:MGI Symbol;Acc:MGI:1914131]
Ex10	Htra2	19.4768	1.21453	0.459028	0.000381628	0.00834465	HtrA serine peptidase 2 [Source:MGI Symbol;Acc:MGI:1928676]
Ex10	Lonrf3	33.8897	1.20904	0.340942	2.11356e-05	0.000745927	LON peptidase N-terminal domain and ring finger 3 [Source:MGI Symbol;Acc:MGI:1921615]
Ex10	Trmt13	23.3518	1.18144	0.408458	0.000190863	0.00483973	tRNA methyltransferase 13 [Source:MGI Symbol;Acc:MGI:1925219]
Ex10	Sfr1	57.893	1.17891	0.249037	1.37095e-07	8.80182e-06	SWI5 dependent recombination repair 1 [Source:MGI Symbol;Acc:MGI:1915038]
Ex10	Hspb1	101.487	1.16513	0.204315	7.1057e-10	6.9166e-08	heat shock protein 1 [Source:MGI Symbol;Acc:MGI:96240]
Ex10	D830030K20Rik	43.9239	1.13597	0.283406	3.69256e-06	0.000172749	RIKEN cDNA D830030K20 gene [Source:MGI Symbol;Acc:MGI:2443830]
Ex10	Tex14	49.8738	1.10137	0.268023	2.37128e-06	0.000115409	testis expressed gene 14 [Source:MGI Symbol;Acc:MGI:1933227]
Ex10	Cited2	73.9371	1.06447	0.246224	9.31644e-07	5.02007e-05	Cbp/p300-interacting transactivator, with Glu/Asp-rich carboxy-terminal domain, 2 [Source:MGI Symbol;Acc:MGI:1306784]
Ex10	Ube2s	40.1135	1.05661	0.296313	2.07772e-05	0.000741956	ubiquitin-conjugating enzyme E2S [Source:MGI Symbol;Acc:MGI:1925141]
Ex10	H2bu2	37.4033	1.04708	0.307845	3.86447e-05	0.0012675	H2B.U histone 2 [Source:MGI Symbol;Acc:MGI:1925553]
Ex10	Pick1	35.2267	1.04444	0.319846	6.13447e-05	0.00189712	protein interacting with C kinase 1 [Source:MGI Symbol;Acc:MGI:894645]
Ex10	Dcaf10	173.584	1.03719	0.149246	2.4188e-13	4.29338e-11	DDB1 and CUL4 associated factor 10 [Source:MGI Symbol;Acc:MGI:2140179]
Ex10	Ptgds	200.007	1.00937	0.145174	2.33117e-13	4.26322e-11	prostaglandin D2 synthase (brain) [Source:MGI Symbol;Acc:MGI:99261]
Ex10	Taf13	36.6962	0.965857	0.306903	9.5554e-05	0.00268512	TATA-box binding protein associated factor 13 [Source:MGI Symbol;Acc:MGI:1913500]
Ex10	Rnf25	52.9232	0.963007	0.261491	1.43924e-05	0.000532813	ring finger protein 25 [Source:MGI Symbol;Acc:MGI:1890215]
Ex10	Timm9	32.172	0.959867	0.34589	0.000301389	0.0069423	translocase of inner mitochondrial membrane 9 [Source:MGI Symbol;Acc:MGI:1353436]
Ex10	Atp5a1	121.98	0.957534	0.186276	1.86681e-08	1.32543e-06	ATP synthase, H+ transporting, mitochondrial F1 complex, alpha subunit 1 [Source:MGI Symbol;Acc:MGI:88115]
Ex10	Sfpq	113.116	0.95589	0.180224	7.68197e-09	5.72355e-07	splicing factor proline/glutamine rich (polypyrimidine tract binding protein associated) [Source:MGI Symbol;Acc:MGI:1918764]
Ex10	Ndufaf7	58.465	0.953006	0.236597	3.68817e-06	0.000172749	NADH:ubiquinone oxidoreductase complex assembly factor 7 [Source:MGI Symbol;Acc:MGI:1920944]
Ex10	Zranb2	284.348	0.95109	0.12378	1.14435e-15	2.65622e-13	zinc finger, RAN-binding domain containing 2 [Source:MGI Symbol;Acc:MGI:1858211]
Ex10	Jund	163.036	0.933894	0.167503	1.75556e-09	1.53548e-07	jun D proto-oncogene [Source:MGI Symbol;Acc:MGI:96648]
Ex10	Ncl	135.407	0.919016	0.168959	3.81021e-09	3.10738e-07	nucleolin [Source:MGI Symbol;Acc:MGI:97286]
Ex10	Ccdc82	71.5952	0.915358	0.237546	7.54058e-06	0.000325053	coiled-coil domain containing 82 [Source:MGI Symbol;Acc:MGI:1913646]
Ex10	Stmn4	52.7622	0.915129	0.249275	1.57482e-05	0.000572534	stathmin-like 4 [Source:MGI Symbol;Acc:MGI:1931224]
Ex10	Uros	31.4515	0.905647	0.337029	0.000404787	0.00872462	uroporphyrinogen III synthase [Source:MGI Symbol;Acc:MGI:98917]
Ex10	Srsf7	100.276	0.888073	0.18231	8.00826e-08	5.31097e-06	serine and arginine-rich splicing factor 7 [Source:MGI Symbol;Acc:MGI:1926232]
Ex10	Nap1l5	207.119	0.885394	0.159608	2.14085e-09	1.84572e-07	nucleosome assembly protein 1-like 5 [Source:MGI Symbol;Acc:MGI:1923555]
Ex10	Sat1	37.8058	0.884666	0.323823	0.000350915	0.00778592	spermidine/spermine N1-acetyl transferase 1 [Source:MGI Symbol;Acc:MGI:98233]
Ex10	Rps8	75.3065	0.88268	0.231836	9.2317e-06	0.000373915	ribosomal protein S8 [Source:MGI Symbol;Acc:MGI:98166]
Ex10	Narf	37.0695	0.880192	0.316572	0.000310951	0.00708147	nuclear prelamin A recognition factor [Source:MGI Symbol;Acc:MGI:1914858]
Ex10	Srrm2	448.837	0.874825	0.111592	3.48136e-16	9.55e-14	serine/arginine repetitive matrix 2 [Source:MGI Symbol;Acc:MGI:1923206]
Ex10	Puf60	52.9387	0.872972	0.254793	3.97457e-05	0.00129657	poly-U binding splicing factor 60 [Source:MGI Symbol;Acc:MGI:1915209]
Ex10	Cep70	60.0078	0.872553	0.242913	2.1278e-05	0.000746586	centrosomal protein 70 [Source:MGI Symbol;Acc:MGI:1915371]
Ex10	Mrpl38	41.6686	0.866824	0.315992	0.000350891	0.00778592	mitochondrial ribosomal protein L38 [Source:MGI Symbol;Acc:MGI:1926269]
Ex10	Soga3	155.579	0.863484	0.152239	1.05745e-09	9.81514e-08	SOGA family member 3 [Source:MGI Symbol;Acc:MGI:1914662]
Ex10	Birc2	34.7821	0.859072	0.323079	0.000446328	0.00938534	baculoviral IAP repeat-containing 2 [Source:MGI Symbol;Acc:MGI:1197009]
Ex10	Hspe1	74.7174	0.858907	0.22976	1.25596e-05	0.000469796	heat shock protein 1 (chaperonin 10) [Source:MGI Symbol;Acc:MGI:104680]
Ex10	Btg2	52.6823	0.853322	0.256938	5.79993e-05	0.0018136	BTG anti-proliferation factor 2 [Source:MGI Symbol;Acc:MGI:108384]
Ex10	Nim1k	41.328	0.844335	0.302604	0.000306901	0.00704237	NIM1 serine/threonine protein kinase [Source:MGI Symbol;Acc:MGI:2442399]
Ex10	Snhg11	7031.49	0.841769	0.0642343	2.39623e-40	1.44613e-36	small nucleolar RNA host gene 11 [Source:MGI Symbol;Acc:MGI:2441845]
Ex10	Tob1	41.5152	0.83359	0.291234	0.000255044	0.00601246	transducer of ErbB-2.1 [Source:MGI Symbol;Acc:MGI:1349721]
Ex10	Srrm1	255.609	0.826031	0.126131	4.573e-12	6.57096e-10	serine/arginine repetitive matrix 1 [Source:MGI Symbol;Acc:MGI:1858303]
Ex10	Pnn	65.2452	0.823129	0.229063	2.26219e-05	0.000784616	pinin [Source:MGI Symbol;Acc:MGI:1100514]
Ex10	Ppp1r10	77.8244	0.806282	0.211088	9.56786e-06	0.000384947	protein phosphatase 1, regulatory subunit 10 [Source:MGI Symbol;Acc:MGI:1289273]
Ex10	Matk	93.3281	0.804523	0.189976	1.70808e-06	8.6624e-05	megakaryocyte-associated tyrosine kinase [Source:MGI Symbol;Acc:MGI:99259]
Ex10	Ggps1	84.5467	0.798195	0.202994	6.11852e-06	0.000271509	geranylgeranyl diphosphate synthase 1 [Source:MGI Symbol;Acc:MGI:1341724]
Ex10	Coq10b	53.0174	0.783022	0.252186	0.000129333	0.00342336	coenzyme Q10B [Source:MGI Symbol;Acc:MGI:1915126]
Ex10	Hspa8	415.407	0.782225	0.112919	3.47503e-13	5.99195e-11	heat shock protein 8 [Source:MGI Symbol;Acc:MGI:105384]
Ex10	Fbxo28	51.4882	0.780314	0.274456	0.000288919	0.00670625	F-box protein 28 [Source:MGI Symbol;Acc:MGI:1261890]
Ex10	Psmd7	50.5624	0.765902	0.261803	0.000232434	0.00556642	proteasome (prosome, macropain) 26S subunit, non-ATPase, 7 [Source:MGI Symbol;Acc:MGI:1351511]
Ex10	Rbm39	512.636	0.763333	0.108235	1.49709e-13	2.9145e-11	RNA binding motif protein 39 [Source:MGI Symbol;Acc:MGI:2157953]
Ex10	Clpp	63.4047	0.760238	0.243452	0.000125822	0.00334508	caseinolytic mitochondrial matrix peptidase proteolytic subunit [Source:MGI Symbol;Acc:MGI:1858213]
Ex10	Psma1	53.0798	0.757652	0.27092	0.000334285	0.00752764	proteasome subunit alpha 1 [Source:MGI Symbol;Acc:MGI:1347005]
Ex10	Ddhd2	108.939	0.746433	0.174416	1.51458e-06	7.87972e-05	DDHD domain containing 2 [Source:MGI Symbol;Acc:MGI:1919358]
Ex10	Hnrnpa2b1	183.881	0.741494	0.140716	1.18469e-08	8.71903e-07	heterogeneous nuclear ribonucleoprotein A2/B1 [Source:MGI Symbol;Acc:MGI:104819]
Ex10	Klf10	55.1623	0.717643	0.263323	0.000435077	0.00921295	Kruppel-like factor 10 [Source:MGI Symbol;Acc:MGI:1101353]
Ex10	Brd2	102.837	0.710839	0.19489	2.09468e-05	0.000743611	bromodomain containing 2 [Source:MGI Symbol;Acc:MGI:99495]
Ex10	Cbr3	418.881	0.705988	0.152922	3.18729e-07	1.92353e-05	carbonyl reductase 3 [Source:MGI Symbol;Acc:MGI:1309992]
Ex10	Sf3b1	182.362	0.692725	0.146485	2.0344e-07	1.27892e-05	splicing factor 3b, subunit 1 [Source:MGI Symbol;Acc:MGI:1932339]
Ex10	Tuba1a	178.547	0.681644	0.184924	1.88696e-05	0.000677844	tubulin, alpha 1A [Source:MGI Symbol;Acc:MGI:98869]
Ex10	Tpr	86.8176	0.67781	0.206869	8.5701e-05	0.00246288	translocated promoter region, nuclear basket protein [Source:MGI Symbol;Acc:MGI:1922066]
Ex10	Rnf227	89.2451	0.676804	0.224531	0.000199013	0.00500395	ring finger protein 227 [Source:MGI Symbol;Acc:MGI:1915359]
Ex10	Srsf3	96.9432	0.667424	0.192002	4.29764e-05	0.00138697	serine and arginine-rich splicing factor 3 [Source:MGI Symbol;Acc:MGI:98285]
Ex10	Pnisr	514.024	0.651324	0.104271	4.17289e-11	5.13946e-09	PNN interacting serine/arginine-rich [Source:MGI Symbol;Acc:MGI:1913875]
Ex10	Eif3c	70.3152	0.646651	0.218725	0.00025927	0.0060883	eukaryotic translation initiation factor 3, subunit C [Source:MGI Symbol;Acc:MGI:1926966]
Ex10	Serpine2	174.7	0.644142	0.167556	1.09944e-05	0.00043085	serine (or cysteine) peptidase inhibitor, clade E, member 2 [Source:MGI Symbol;Acc:MGI:101780]
Ex10	Dnajb4	70.3058	0.643938	0.225025	0.000342165	0.00767644	DnaJ heat shock protein family (Hsp40) member B4 [Source:MGI Symbol;Acc:MGI:1914285]
Ex10	Golgb1	137.03	0.642724	0.161189	6.25029e-06	0.000275332	golgi autoantigen, golgin subfamily b, macrogolgin 1 [Source:MGI Symbol;Acc:MGI:1099447]
Ex10	Tmeff2	122.15	0.641102	0.168131	1.26109e-05	0.000469796	transmembrane protein with EGF-like and two follistatin-like domains 2 [Source:MGI Symbol;Acc:MGI:1861735]
Ex10	Mapk8ip1	68.7288	0.639644	0.226459	0.000386158	0.00841324	mitogen-activated protein kinase 8 interacting protein 1 [Source:MGI Symbol;Acc:MGI:1309464]
Ex10	Zfand5	76.5455	0.636228	0.210601	0.000215458	0.00532906	zinc finger, AN1-type domain 5 [Source:MGI Symbol;Acc:MGI:1278334]
Ex10	Ip6k2	66.0013	0.635165	0.227763	0.00043171	0.00917384	inositol hexaphosphate kinase 2 [Source:MGI Symbol;Acc:MGI:1923750]
Ex10	Hnrnph1	168.268	0.617969	0.146013	2.32437e-06	0.000114045	heterogeneous nuclear ribonucleoprotein H1 [Source:MGI Symbol;Acc:MGI:1891925]
Ex10	Dtx3	78.4001	0.607121	0.204264	0.000267531	0.00625793	deltex 3, E3 ubiquitin ligase [Source:MGI Symbol;Acc:MGI:2135752]
Ex10	Krit1	109.381	0.605099	0.181707	8.254e-05	0.00240642	KRIT1, ankyrin repeat containing [Source:MGI Symbol;Acc:MGI:1930618]
Ex10	Hnrnpdl	147.401	0.599938	0.158667	1.56331e-05	0.000571792	heterogeneous nuclear ribonucleoprotein D-like [Source:MGI Symbol;Acc:MGI:1355299]
Ex10	Dcaf7	106.193	0.599909	0.185404	0.000114021	0.00308574	DDB1 and CUL4 associated factor 7 [Source:MGI Symbol;Acc:MGI:1919083]
Ex10	Sgk1	133.873	0.598642	0.166158	3.13139e-05	0.00104988	serum/glucocorticoid regulated kinase 1 [Source:MGI Symbol;Acc:MGI:1340062]
Ex10	Dnaja1	543.557	0.590719	0.113267	2.00412e-08	1.40638e-06	DnaJ heat shock protein family (Hsp40) member A1 [Source:MGI Symbol;Acc:MGI:1270129]
Ex10	mt-Nd2	3403.19	-1.01368	0.0883049	1.26574e-31	1.52775e-28	mitochondrially encoded NADH dehydrogenase 2 [Source:MGI Symbol;Acc:MGI:102500]
Ex10	Timp2	129.622	-1.01596	0.175703	5.03345e-10	5.42444e-08	tissue inhibitor of metalloproteinase 2 [Source:MGI Symbol;Acc:MGI:98753]
Ex10	Clstn1	275.244	-1.01889	0.115933	1.07679e-19	4.64173e-17	calsyntenin 1 [Source:MGI Symbol;Acc:MGI:1929895]
Ex10	Arxes2	30.397	-1.0288	0.361344	0.000228759	0.00552224	adipocyte-related X-chromosome expressed sequence 2 [Source:MGI Symbol;Acc:MGI:1924226]
Ex10	Ctsd	36.7999	-1.03116	0.28964	2.15431e-05	0.000751519	cathepsin D [Source:MGI Symbol;Acc:MGI:88562]
Ex10	AI593442	597.998	-1.03245	0.089555	6.86525e-32	1.32948e-28	expressed sequence AI593442 [Source:MGI Symbol;Acc:MGI:2143099]
Ex10	B3galt1	38.6222	-1.04124	0.330232	8.94139e-05	0.00255445	UDP-Gal:betaGlcNAc beta 1,3-galactosyltransferase, polypeptide 1 [Source:MGI Symbol;Acc:MGI:1349403]
Ex10	Ids	41.023	-1.06767	0.282189	9.16182e-06	0.000373592	iduronate 2-sulfatase [Source:MGI Symbol;Acc:MGI:96417]
Ex10	Clu	59.3082	-1.08557	0.243552	5.14805e-07	2.95891e-05	clusterin [Source:MGI Symbol;Acc:MGI:88423]
Ex10	Olfm2	46.4772	-1.10323	0.289745	7.99926e-06	0.000339969	olfactomedin 2 [Source:MGI Symbol;Acc:MGI:3045350]
Ex10	Rnaset2b	20.6587	-1.10631	0.407065	0.000317691	0.00720776	ribonuclease T2B [Source:MGI Symbol;Acc:MGI:3702087]
Ex10	Dhrs3	20.3991	-1.10932	0.403964	0.00028751	0.00669931	dehydrogenase/reductase (SDR family) member 3 [Source:MGI Symbol;Acc:MGI:1315215]
Ex10	Manf	29.0008	-1.11398	0.348947	7.49387e-05	0.00222786	mesencephalic astrocyte-derived neurotrophic factor [Source:MGI Symbol;Acc:MGI:1922090]
Ex10	Ugcg	57.077	-1.12454	0.232681	8.2071e-08	5.38368e-06	UDP-glucose ceramide glucosyltransferase [Source:MGI Symbol;Acc:MGI:1332243]
Ex10	Nptx1	18.7679	-1.14028	0.419072	0.000308359	0.00704904	neuronal pentraxin 1 [Source:MGI Symbol;Acc:MGI:107811]
Ex10	Scg2	279.544	-1.14788	0.140081	1.69062e-17	6.0017e-15	secretogranin II [Source:MGI Symbol;Acc:MGI:103033]
Ex10	Sv2a	91.3954	-1.16019	0.186088	2.93491e-11	3.69004e-09	synaptic vesicle glycoprotein 2 a [Source:MGI Symbol;Acc:MGI:1927139]
Ex10	Cbln1	113.757	-1.16374	0.175882	2.41442e-12	3.83448e-10	cerebellin 1 precursor protein [Source:MGI Symbol;Acc:MGI:88281]
Ex10	Serinc1	176.682	-1.18912	0.147865	6.04914e-17	2.02814e-14	serine incorporator 1 [Source:MGI Symbol;Acc:MGI:1926228]
Ex10	Gm21977	25.162	-1.19391	0.353068	3.70377e-05	0.00122143	predicted gene 21977 [Source:MGI Symbol;Acc:MGI:5439446]
Ex10	Lars2	273.47	-1.20474	0.123075	8.25691e-24	4.98304e-21	leucyl-tRNA synthetase, mitochondrial [Source:MGI Symbol;Acc:MGI:2142973]
Ex10	Trh	87.8421	-1.2065	0.210602	6.41682e-10	6.56365e-08	thyrotropin releasing hormone [Source:MGI Symbol;Acc:MGI:98823]
Ex10	Cx3cl1	55.186	-1.21175	0.234795	1.503e-08	1.07984e-06	chemokine (C-X3-C motif) ligand 1 [Source:MGI Symbol;Acc:MGI:1097153]
Ex10	Sez6l2	83.8251	-1.21555	0.191582	1.4027e-11	1.84028e-09	seizure related 6 homolog like 2 [Source:MGI Symbol;Acc:MGI:2385295]
Ex10	Prnp	130.439	-1.23178	0.159446	7.17074e-16	1.80314e-13	prion protein [Source:MGI Symbol;Acc:MGI:97769]
Ex10	Itga9	113.074	-1.23225	0.170472	3.02756e-14	6.30046e-12	integrin alpha 9 [Source:MGI Symbol;Acc:MGI:104756]
Ex10	Zfp804b	70.2136	-1.28725	0.221469	3.67071e-10	4.10235e-08	zinc finger protein 804B [Source:MGI Symbol;Acc:MGI:2685287]
Ex10	Adgrb2	32.3178	-1.36998	0.304304	3.78189e-07	2.25977e-05	adhesion G protein-coupled receptor B2 [Source:MGI Symbol;Acc:MGI:2451244]
Ex10	Nsg2	201.486	-1.38786	0.151418	3.23759e-21	1.50299e-18	neuron specific gene family member 2 [Source:MGI Symbol;Acc:MGI:1202070]
Ex10	Nts	650.471	-1.3906	0.241558	5.24852e-10	5.55698e-08	neurotensin [Source:MGI Symbol;Acc:MGI:1328351]
Ex10	Calr	81.0371	-1.39086	0.204935	6.90237e-13	1.12583e-10	calreticulin [Source:MGI Symbol;Acc:MGI:88252]
Ex10	Zdhhc22	33.8321	-1.40497	0.31835	5.65952e-07	3.22219e-05	zinc finger, DHHC-type containing 22 [Source:MGI Symbol;Acc:MGI:2685108]
Ex10	Atp1b2	95.7033	-1.40582	0.191731	1.38146e-14	3.08782e-12	ATPase, Na+/K+ transporting, beta 2 polypeptide [Source:MGI Symbol;Acc:MGI:88109]
Ex10	Cdh10	32.7881	-1.41422	0.317194	4.49952e-07	2.61102e-05	cadherin 10 [Source:MGI Symbol;Acc:MGI:107436]
Ex10	Atp1a1	146.281	-1.43623	0.153828	6.33167e-22	3.47378e-19	ATPase, Na+/K+ transporting, alpha 1 polypeptide [Source:MGI Symbol;Acc:MGI:88105]
Ex10	mt-Atp8	329.089	-1.59022	0.126029	1.07018e-37	3.22927e-34	mitochondrially encoded ATP synthase 8 [Source:MGI Symbol;Acc:MGI:99926]
Ex10	Sst	1235.49	-1.78941	0.317006	9.44926e-10	9.05179e-08	somatostatin [Source:MGI Symbol;Acc:MGI:98326]
Ex10	Cck	410.987	-2.0773	0.387802	4.72281e-09	3.7294e-07	cholecystokinin [Source:MGI Symbol;Acc:MGI:88297]
Cluster	gene	baseMean	log2FoldChange	lfcSE	pvalue	padj	description
Ex11	mt-Nd3	41.839	3.92642	0.448157	4.79895e-19	1.4263e-16	mitochondrially encoded NADH dehydrogenase 3 [Source:MGI Symbol;Acc:MGI:102499]
Ex11	Npas4	34.3576	2.05384	0.340863	1.05676e-10	1.24324e-08	neuronal PAS domain protein 4 [Source:MGI Symbol;Acc:MGI:2664186]
Ex11	Rnpc3	63.2189	1.65106	0.237484	2.05694e-13	3.31872e-11	RNA-binding region (RNP1, RRM) containing 3 [Source:MGI Symbol;Acc:MGI:1914475]
Ex11	Fos	145.335	1.42691	0.157994	1.0863e-20	4.08956e-18	FBJ osteosarcoma oncogene [Source:MGI Symbol;Acc:MGI:95574]
Ex11	Pdia3	145.122	1.3827	0.152897	9.14469e-21	3.68858e-18	protein disulfide isomerase associated 3 [Source:MGI Symbol;Acc:MGI:95834]
Ex11	Adnp	55.7921	1.31014	0.242932	3.90405e-09	2.84507e-07	activity-dependent neuroprotective protein [Source:MGI Symbol;Acc:MGI:1338758]
Ex11	Gm20481	37.6707	1.2877	0.305744	1.40079e-06	5.53165e-05	predicted gene 20481 [Source:MGI Symbol;Acc:MGI:5141946]
Ex11	Tac2	79.1696	1.25326	0.222762	1.08621e-09	1.00554e-07	tachykinin 2 [Source:MGI Symbol;Acc:MGI:98476]
Ex11	Penk	221.063	1.19224	0.123713	3.30065e-23	1.86388e-20	preproenkephalin [Source:MGI Symbol;Acc:MGI:104629]
Ex11	Egr1	106.471	1.16045	0.196463	2.12967e-10	2.2691e-08	early growth response 1 [Source:MGI Symbol;Acc:MGI:95295]
Ex11	Sfpq	151.848	1.069	0.146201	1.71937e-14	2.94221e-12	splicing factor proline/glutamine rich (polypyrimidine tract binding protein associated) [Source:MGI Symbol;Acc:MGI:1918764]
Ex11	Ddx47	35.2794	1.05106	0.305848	3.14799e-05	0.000790076	DEAD box helicase 47 [Source:MGI Symbol;Acc:MGI:1915005]
Ex11	Rpl6	86.1552	1.03074	0.188429	2.7787e-09	2.17935e-07	ribosomal protein L6 [Source:MGI Symbol;Acc:MGI:108057]
Ex11	Capza2	307.89	1.00672	0.115798	2.29618e-19	7.20364e-17	capping protein (actin filament) muscle Z-line, alpha 2 [Source:MGI Symbol;Acc:MGI:106222]
Ex11	Srpr	88.1144	1.00504	0.190685	8.35758e-09	5.75552e-07	signal recognition particle receptor ('docking protein') [Source:MGI Symbol;Acc:MGI:1914648]
Ex11	Rpl10a	31.8375	1.00339	0.32262	9.51912e-05	0.00193111	ribosomal protein L10A [Source:MGI Symbol;Acc:MGI:1343877]
Ex11	Sparcl1	118.017	0.999342	0.166538	1.24519e-10	1.43502e-08	SPARC-like 1 [Source:MGI Symbol;Acc:MGI:108110]
Ex11	Stmn4	102.317	0.982666	0.181258	3.5149e-09	2.61166e-07	stathmin-like 4 [Source:MGI Symbol;Acc:MGI:1931224]
Ex11	Cep57	53.6724	0.962657	0.244836	4.89151e-06	0.000162484	centrosomal protein 57 [Source:MGI Symbol;Acc:MGI:1915551]
Ex11	Ddx1	33.4197	0.944519	0.323078	0.000180465	0.00319463	DEAD box helicase 1 [Source:MGI Symbol;Acc:MGI:2144727]
Ex11	Junb	177.176	0.937865	0.139054	1.01186e-12	1.53676e-10	jun B proto-oncogene [Source:MGI Symbol;Acc:MGI:96647]
Ex11	Ddit4	43.6425	0.933331	0.288129	6.10609e-05	0.0013683	DNA-damage-inducible transcript 4 [Source:MGI Symbol;Acc:MGI:1921997]
Ex11	Btg2	84.9911	0.919831	0.195881	1.56675e-07	8.4325e-06	BTG anti-proliferation factor 2 [Source:MGI Symbol;Acc:MGI:108384]
Ex11	Actr8	33.5062	0.918359	0.3196	0.000201652	0.00344027	ARP8 actin-related protein 8 [Source:MGI Symbol;Acc:MGI:1860775]
Ex11	Dusp1	36.0175	0.910289	0.33815	0.000340964	0.00517587	dual specificity phosphatase 1 [Source:MGI Symbol;Acc:MGI:105120]
Ex11	Jmjd8	36.3042	0.868145	0.307909	0.000247802	0.00404433	jumonji domain containing 8 [Source:MGI Symbol;Acc:MGI:1919356]
Ex11	Cyp51	62.6123	0.865156	0.237201	1.50499e-05	0.000424933	cytochrome P450, family 51 [Source:MGI Symbol;Acc:MGI:106040]
Ex11	Ndufb4	32.4459	0.853297	0.336231	0.000543293	0.00741056	NADH:ubiquinone oxidoreductase subunit B4 [Source:MGI Symbol;Acc:MGI:1915444]
Ex11	Ube2s	39.9896	0.851243	0.306923	0.00029301	0.0045708	ubiquitin-conjugating enzyme E2S [Source:MGI Symbol;Acc:MGI:1925141]
Ex11	Tbc1d15	33.5905	0.849648	0.330323	0.000502799	0.00692514	TBC1 domain family, member 15 [Source:MGI Symbol;Acc:MGI:1913937]
Ex11	Serpine2	285.477	0.847637	0.116229	2.16251e-14	3.59168e-12	serine (or cysteine) peptidase inhibitor, clade E, member 2 [Source:MGI Symbol;Acc:MGI:101780]
Ex11	Gm26992	40.6799	0.833976	0.319369	0.00044617	0.00627743	predicted gene, 26992 [Source:MGI Symbol;Acc:MGI:5504107]
Ex11	Bzw1	111.403	0.828861	0.166059	4.07897e-08	2.5312e-06	basic leucine zipper and W2 domains 1 [Source:MGI Symbol;Acc:MGI:1914132]
Ex11	Hspa1a	46.8159	0.827567	0.298251	0.000281182	0.00443492	heat shock protein 1A [Source:MGI Symbol;Acc:MGI:96244]
Ex11	Ier3	43.3975	0.825428	0.317381	0.00046677	0.00647629	immediate early response 3 [Source:MGI Symbol;Acc:MGI:104814]
Ex11	H2ax	34.6412	0.816088	0.324717	0.000598532	0.00793406	H2A.X variant histone [Source:MGI Symbol;Acc:MGI:102688]
Ex11	Hnrnpa2b1	393.077	0.815358	0.0964952	2.30524e-18	5.91713e-16	heterogeneous nuclear ribonucleoprotein A2/B1 [Source:MGI Symbol;Acc:MGI:104819]
Ex11	Atp1b1	141.966	0.814403	0.149953	3.9298e-09	2.84507e-07	ATPase, Na+/K+ transporting, beta 1 polypeptide [Source:MGI Symbol;Acc:MGI:88108]
Ex11	Trnt1	51.6454	0.804469	0.284397	0.000254177	0.00413642	tRNA nucleotidyl transferase, CCA-adding, 1 [Source:MGI Symbol;Acc:MGI:1917297]
Ex11	Cbr3	514.846	0.797138	0.108601	1.46944e-14	2.5931e-12	carbonyl reductase 3 [Source:MGI Symbol;Acc:MGI:1309992]
Ex11	Mesd	43.2024	0.794071	0.270977	0.000194167	0.00336337	mesoderm development LRP chaperone [Source:MGI Symbol;Acc:MGI:1891421]
Ex11	Hmgcr	168.469	0.774171	0.137498	1.30872e-09	1.15474e-07	3-hydroxy-3-methylglutaryl-Coenzyme A reductase [Source:MGI Symbol;Acc:MGI:96159]
Ex11	Scg3	102.176	0.768434	0.173038	6.24143e-07	2.70983e-05	secretogranin III [Source:MGI Symbol;Acc:MGI:103032]
Ex11	Mdh2	300.091	0.762108	0.116496	4.70721e-12	6.32895e-10	malate dehydrogenase 2, NAD (mitochondrial) [Source:MGI Symbol;Acc:MGI:97050]
Ex11	Rps13	62.7507	0.760975	0.221435	3.81369e-05	0.000936343	ribosomal protein S13 [Source:MGI Symbol;Acc:MGI:1915302]
Ex11	Arl6ip1	423.451	0.760018	0.0936686	3.81741e-17	8.98205e-15	ADP-ribosylation factor-like 6 interacting protein 1 [Source:MGI Symbol;Acc:MGI:1858943]
Ex11	Serpinb1a	131.21	0.757429	0.164342	2.96783e-07	1.43209e-05	serine (or cysteine) peptidase inhibitor, clade B, member 1a [Source:MGI Symbol;Acc:MGI:1913472]
Ex11	Mdh1	251.602	0.727388	0.120802	1.37559e-10	1.55359e-08	malate dehydrogenase 1, NAD (soluble) [Source:MGI Symbol;Acc:MGI:97051]
Ex11	Cited2	274.746	0.713872	0.108327	3.60209e-12	5.08525e-10	Cbp/p300-interacting transactivator, with Glu/Asp-rich carboxy-terminal domain, 2 [Source:MGI Symbol;Acc:MGI:1306784]
Ex11	Lman1	61.1282	0.707231	0.22937	0.000130926	0.00240333	lectin, mannose-binding, 1 [Source:MGI Symbol;Acc:MGI:1917611]
Ex11	Nfkbia	48.9034	0.707009	0.261639	0.000410694	0.0059163	nuclear factor of kappa light polypeptide gene enhancer in B cells inhibitor, alpha [Source:MGI Symbol;Acc:MGI:104741]
Ex11	Kif3a	220.633	0.706043	0.128131	2.75715e-09	2.17935e-07	kinesin family member 3A [Source:MGI Symbol;Acc:MGI:107689]
Ex11	Hbegf	127.955	0.704496	0.153595	3.45437e-07	1.61213e-05	heparin-binding EGF-like growth factor [Source:MGI Symbol;Acc:MGI:96070]
Ex11	Vstm2l	668.993	0.699709	0.0802181	2.28671e-19	7.20364e-17	V-set and transmembrane domain containing 2-like [Source:MGI Symbol;Acc:MGI:2685537]
Ex11	Hoxa9	161.975	0.69728	0.146892	1.56231e-07	8.4325e-06	homeobox A9 [Source:MGI Symbol;Acc:MGI:96180]
Ex11	Tceal3	319.402	0.694736	0.109666	1.99422e-11	2.5594e-09	transcription elongation factor A (SII)-like 3 [Source:MGI Symbol;Acc:MGI:1913354]
Ex11	Ilf2	112.127	0.678678	0.163237	2.46176e-06	9.08597e-05	interleukin enhancer binding factor 2 [Source:MGI Symbol;Acc:MGI:1915031]
Ex11	Ndfip1	1910.17	0.673902	0.0602228	4.03401e-30	2.84751e-27	Nedd4 family interacting protein 1 [Source:MGI Symbol;Acc:MGI:1929601]
Ex11	Ifrd1	54.7444	0.669337	0.248517	0.00044688	0.00627743	interferon-related developmental regulator 1 [Source:MGI Symbol;Acc:MGI:1316717]
Ex11	Sf3b1	267.349	0.667868	0.111388	1.7345e-10	1.92053e-08	splicing factor 3b, subunit 1 [Source:MGI Symbol;Acc:MGI:1932339]
Ex11	Phyh	83.7188	0.661343	0.21137	0.000117204	0.00222452	phytanoyl-CoA hydroxylase [Source:MGI Symbol;Acc:MGI:891978]
Ex11	Gnl2	59.9769	0.660588	0.232776	0.000302019	0.00468748	guanine nucleotide binding protein-like 2 (nucleolar) [Source:MGI Symbol;Acc:MGI:2385207]
Ex11	Gtpbp4	64.9848	0.659115	0.221548	0.000199762	0.00341836	GTP binding protein 4 [Source:MGI Symbol;Acc:MGI:1916487]
Ex11	Hspa8	685.298	0.656399	0.077052	1.45517e-18	3.91303e-16	heat shock protein 8 [Source:MGI Symbol;Acc:MGI:105384]
Ex11	Rraga	171.043	0.653401	0.136042	1.3325e-07	7.37709e-06	Ras-related GTP binding A [Source:MGI Symbol;Acc:MGI:1915691]
Ex11	Rogdi	100.192	0.652498	0.197987	7.17198e-05	0.00155173	rogdi homolog [Source:MGI Symbol;Acc:MGI:1913299]
Ex11	Rpl3	132.919	0.648767	0.156199	2.62501e-06	9.5022e-05	ribosomal protein L3 [Source:MGI Symbol;Acc:MGI:1351605]
Ex11	Cd63	88.9837	0.648256	0.185761	3.60386e-05	0.000896519	CD63 antigen [Source:MGI Symbol;Acc:MGI:99529]
Ex11	Hspa5	297.036	0.640616	0.113146	1.27983e-09	1.14717e-07	heat shock protein 5 [Source:MGI Symbol;Acc:MGI:95835]
Ex11	Smc1a	90.4611	0.639594	0.186137	4.46187e-05	0.00107395	structural maintenance of chromosomes 1A [Source:MGI Symbol;Acc:MGI:1344345]
Ex11	Ndn	244.996	0.636058	0.127449	5.02111e-08	2.92312e-06	necdin, MAGE family member [Source:MGI Symbol;Acc:MGI:97290]
Ex11	Septin7	369.818	0.635039	0.0962132	3.75695e-12	5.17451e-10	septin 7 [Source:MGI Symbol;Acc:MGI:1335094]
Ex11	Gm49450	70.5206	0.631262	0.226241	0.00036439	0.00542932	predicted gene, 49450 [Source:MGI Symbol;Acc:MGI:6155101]
Ex11	Vegfb	111.586	0.630493	0.174748	2.42327e-05	0.000631245	vascular endothelial growth factor B [Source:MGI Symbol;Acc:MGI:106199]
Ex11	Tmem59l	244.796	0.628579	0.116003	5.35285e-09	3.77844e-07	transmembrane protein 59-like [Source:MGI Symbol;Acc:MGI:1915187]
Ex11	Hsp90ab1	2473.55	0.626892	0.0665491	4.01887e-22	1.89121e-19	heat shock protein 90 alpha (cytosolic), class B member 1 [Source:MGI Symbol;Acc:MGI:96247]
Ex11	Pip4p1	73.7638	0.624352	0.217564	0.000285616	0.00446809	phosphatidylinositol-4,5-bisphosphate 4-phosphatase 1 [Source:MGI Symbol;Acc:MGI:2448501]
Ex11	Dhx9	71.3808	0.623292	0.224178	0.000374426	0.00554956	DEAH (Asp-Glu-Ala-His) box polypeptide 9 [Source:MGI Symbol;Acc:MGI:108177]
Ex11	Rpl19	218.061	0.622719	0.131587	1.97438e-07	1.03234e-05	ribosomal protein L19 [Source:MGI Symbol;Acc:MGI:98020]
Ex11	Smarcad1	70.7159	0.622434	0.219035	0.000312523	0.00479571	SWI/SNF-related, matrix-associated actin-dependent regulator of chromatin, subfamily a, containing DEAD/H box 1 [Source:MGI Symbol;Acc:MGI:95453]
Ex11	Psip1	205.881	0.617629	0.121272	3.12249e-08	2.07444e-06	PC4 and SFRS1 interacting protein 1 [Source:MGI Symbol;Acc:MGI:2142116]
Ex11	Sqstm1	242.301	0.616222	0.131625	2.4962e-07	1.29322e-05	sequestosome 1 [Source:MGI Symbol;Acc:MGI:107931]
Ex11	Stmn2	369.186	0.613818	0.10731	9.80733e-10	9.54862e-08	stathmin-like 2 [Source:MGI Symbol;Acc:MGI:98241]
Ex11	Ssb	264.362	0.609169	0.112178	5.17207e-09	3.69705e-07	Sjogren syndrome antigen B [Source:MGI Symbol;Acc:MGI:98423]
Ex11	Ncl	385.426	0.608127	0.0960231	2.28034e-11	2.79936e-09	nucleolin [Source:MGI Symbol;Acc:MGI:97286]
Ex11	Cnbp	240.168	0.602528	0.119363	4.13259e-08	2.5366e-06	cellular nucleic acid binding protein [Source:MGI Symbol;Acc:MGI:88431]
Ex11	Npm1	351.9	0.59991	0.098254	9.6722e-11	1.1621e-08	nucleophosmin 1 [Source:MGI Symbol;Acc:MGI:106184]
Ex11	Rtl8a	261.19	0.599862	0.118158	3.53335e-08	2.29343e-06	retrotransposon Gag like 8A [Source:MGI Symbol;Acc:MGI:1913408]
Ex11	Uqcrfs1	177.567	0.597193	0.131469	5.08651e-07	2.31641e-05	ubiquinol-cytochrome c reductase, Rieske iron-sulfur polypeptide 1 [Source:MGI Symbol;Acc:MGI:1913944]
Ex11	Os9	95.127	0.59528	0.182896	8.98181e-05	0.0018511	amplified in osteosarcoma [Source:MGI Symbol;Acc:MGI:1924301]
Ex11	Chga	311.027	0.593454	0.107846	3.50537e-09	2.61166e-07	chromogranin A [Source:MGI Symbol;Acc:MGI:88394]
Ex11	Rbbp7	93.2363	0.591525	0.187977	0.000131134	0.00240333	retinoblastoma binding protein 7, chromatin remodeling factor [Source:MGI Symbol;Acc:MGI:1194910]
Ex11	Cope	129.573	0.588523	0.158769	1.79849e-05	0.000490633	coatomer protein complex, subunit epsilon [Source:MGI Symbol;Acc:MGI:1891702]
Ex11	Ccdc82	107.976	0.587631	0.170831	4.90114e-05	0.0011532	coiled-coil domain containing 82 [Source:MGI Symbol;Acc:MGI:1913646]
Ex11	Tuba1a	1051.84	0.586388	0.0717451	3.05166e-17	7.49249e-15	tubulin, alpha 1A [Source:MGI Symbol;Acc:MGI:98869]
Ex11	Cnp	35.6572	-1.02049	0.297686	3.13999e-05	0.000790076	2',3'-cyclic nucleotide 3' phosphodiesterase [Source:MGI Symbol;Acc:MGI:88437]
Ex11	mt-Nd4	1778.14	-1.08235	0.0671552	1.30603e-59	1.84379e-56	mitochondrially encoded NADH dehydrogenase 4 [Source:MGI Symbol;Acc:MGI:102498]
Ex11	Gm21977	30.1483	-1.41169	0.351216	3.05122e-06	0.000109052	predicted gene 21977 [Source:MGI Symbol;Acc:MGI:5439446]
Ex11	mt-Nd2	1980.11	-1.43241	0.0719623	2.22342e-89	1.25557e-85	mitochondrially encoded NADH dehydrogenase 2 [Source:MGI Symbol;Acc:MGI:102500]
Ex11	Cdk8	706.267	-1.45455	0.102337	4.19175e-47	3.94514e-44	cyclin-dependent kinase 8 [Source:MGI Symbol;Acc:MGI:1196224]
Ex11	Gm20594	528.27	-1.55579	0.101849	6.94223e-54	7.84055e-51	predicted gene, 20594 [Source:MGI Symbol;Acc:MGI:5295700]
Ex11	Catsperd	69.9204	-1.88152	0.24426	7.31304e-16	1.58834e-13	cation channel sperm associated auxiliary subunit delta [Source:MGI Symbol;Acc:MGI:2147030]
Ex11	mt-Atp8	248.141	-2.1642	0.124515	7.56479e-69	1.42394e-65	mitochondrially encoded ATP synthase 8 [Source:MGI Symbol;Acc:MGI:99926]
Cluster	gene	baseMean	log2FoldChange	lfcSE	pvalue	padj	description
Ex12	mt-Nd3	92.7934	3.70896	0.369499	2.76483e-24	4.47778e-22	mitochondrially encoded NADH dehydrogenase 3 [Source:MGI Symbol;Acc:MGI:102499]
Ex12	Nop10	6.61368	3.27723	1.31792	0.000952127	0.00435745	NOP10 ribonucleoprotein [Source:MGI Symbol;Acc:MGI:1913431]
Ex12	Pifo	6.44108	3.23451	1.31122	0.00102323	0.00464177	primary cilia formation [Source:MGI Symbol;Acc:MGI:1923670]
Ex12	Fen1	7.36154	2.68678	1.05477	0.00209017	0.00857807	flap structure specific endonuclease 1 [Source:MGI Symbol;Acc:MGI:102779]
Ex12	Dmrtc1a	13.5796	2.55592	0.713097	5.28597e-05	0.000362797	DMRT-like family C1a [Source:MGI Symbol;Acc:MGI:1918137]
Ex12	Spa17	13.1467	2.21961	0.670716	0.000121462	0.0007521	sperm autoantigenic protein 17 [Source:MGI Symbol;Acc:MGI:1333778]
Ex12	2610042L04Rik	17.8461	2.19126	0.560487	1.25532e-05	0.00010075	RIKEN cDNA 2610042L04 gene [Source:MGI Symbol;Acc:MGI:1914305]
Ex12	1700022I11Rik	21.2916	2.17316	0.507696	2.42482e-06	2.29796e-05	RIKEN cDNA 1700022I11 gene [Source:MGI Symbol;Acc:MGI:1914567]
Ex12	Mlf1	10.792	2.12734	0.753294	0.000564361	0.00278173	myeloid leukemia factor 1 [Source:MGI Symbol;Acc:MGI:1341819]
Ex12	Mlx	18.7409	2.11192	0.532126	9.64835e-06	7.95549e-05	MAX-like protein X [Source:MGI Symbol;Acc:MGI:108398]
Ex12	Prph	13.909	2.10751	0.639269	0.000121189	0.000751442	peripherin [Source:MGI Symbol;Acc:MGI:97774]
Ex12	Hspa1a	51.7966	2.09613	0.323798	1.08183e-11	2.81508e-10	heat shock protein 1A [Source:MGI Symbol;Acc:MGI:96244]
Ex12	Rpl17	8.91722	2.02208	0.854066	0.00185204	0.00773237	ribosomal protein L17 [Source:MGI Symbol;Acc:MGI:2448270]
Ex12	Apex1	48.7168	2.00801	0.321241	5.18965e-11	1.20327e-09	apurinic/apyrimidinic endonuclease 1 [Source:MGI Symbol;Acc:MGI:88042]
Ex12	Mrpl40	27.0472	1.98767	0.433668	5.47985e-07	5.9284e-06	mitochondrial ribosomal protein L40 [Source:MGI Symbol;Acc:MGI:1332635]
Ex12	Msl3l2	21.9922	1.94982	0.49938	1.03232e-05	8.43502e-05	MSL3 like 2 [Source:MGI Symbol;Acc:MGI:1920640]
Ex12	Cdh15	14.2778	1.89669	0.626973	0.000254967	0.00141589	cadherin 15 [Source:MGI Symbol;Acc:MGI:106672]
Ex12	Crip2	141.886	1.89646	0.544609	2.46353e-05	0.000184865	cysteine rich protein 2 [Source:MGI Symbol;Acc:MGI:1915587]
Ex12	Ctxn1	127.365	1.88992	0.212129	6.20752e-20	5.34586e-18	cortexin 1 [Source:MGI Symbol;Acc:MGI:88566]
Ex12	Psmd10	16.8624	1.88348	0.573846	0.000109264	0.000686123	proteasome (prosome, macropain) 26S subunit, non-ATPase, 10 [Source:MGI Symbol;Acc:MGI:1858898]
Ex12	1700037H04Rik	49.6841	1.88323	0.315283	2.8484e-10	5.67118e-09	RIKEN cDNA 1700037H04 gene [Source:MGI Symbol;Acc:MGI:1914576]
Ex12	Cfap126	9.69198	1.87752	0.777641	0.00161049	0.00684483	cilia and flagella associated protein 126 [Source:MGI Symbol;Acc:MGI:1922722]
Ex12	Gm20481	48.6678	1.86595	0.32381	1.05898e-09	1.93777e-08	predicted gene 20481 [Source:MGI Symbol;Acc:MGI:5141946]
Ex12	Ost4	43.4561	1.84352	0.329656	2.58573e-09	4.44655e-08	oligosaccharyltransferase complex subunit 4 (non-catalytic) [Source:MGI Symbol;Acc:MGI:1914945]
Ex12	Rwdd2a	45.9486	1.83994	0.335154	4.55451e-09	7.4994e-08	RWD domain containing 2A [Source:MGI Symbol;Acc:MGI:1916769]
Ex12	Aarsd1	51.3462	1.83354	0.300411	1.25752e-10	2.6861e-09	alanyl-tRNA synthetase domain containing 1 [Source:MGI Symbol;Acc:MGI:1916934]
Ex12	Ppp4c	15.9408	1.79675	0.552765	0.000132874	0.000810012	protein phosphatase 4, catalytic subunit [Source:MGI Symbol;Acc:MGI:1891763]
Ex12	Ldha	77.6865	1.7879	0.262077	9.55749e-13	2.97159e-11	lactate dehydrogenase A [Source:MGI Symbol;Acc:MGI:96759]
Ex12	Gadd45a	21.2806	1.78453	0.473516	1.92136e-05	0.000148465	growth arrest and DNA-damage-inducible 45 alpha [Source:MGI Symbol;Acc:MGI:107799]
Ex12	Hmgb3	37.3451	1.766	0.35382	7.06854e-08	9.13104e-07	high mobility group box 3 [Source:MGI Symbol;Acc:MGI:1098219]
Ex12	Gsta4	371.637	1.76096	0.144442	4.27502e-35	2.89926e-32	glutathione S-transferase, alpha 4 [Source:MGI Symbol;Acc:MGI:1309515]
Ex12	Ppia	299.245	1.74071	0.141794	1.47576e-35	1.14382e-32	peptidylprolyl isomerase A [Source:MGI Symbol;Acc:MGI:97749]
Ex12	Tceal3	271.651	1.71778	0.147669	2.92149e-32	1.32088e-29	transcription elongation factor A (SII)-like 3 [Source:MGI Symbol;Acc:MGI:1913354]
Ex12	Nts	87.7072	1.70145	0.725635	0.000780782	0.00368199	neurotensin [Source:MGI Symbol;Acc:MGI:1328351]
Ex12	Ift22	73.4964	1.7008	0.247275	7.48624e-13	2.42701e-11	intraflagellar transport 22 [Source:MGI Symbol;Acc:MGI:1914536]
Ex12	Gabarapl2	57.8696	1.70065	0.277147	1.04409e-10	2.26135e-09	gamma-aminobutyric acid (GABA) A receptor-associated protein-like 2 [Source:MGI Symbol;Acc:MGI:1890602]
Ex12	Rtl8a	205.497	1.68359	0.168385	1.83913e-24	3.0237e-22	retrotransposon Gag like 8A [Source:MGI Symbol;Acc:MGI:1913408]
Ex12	Sostdc1	109.004	1.68306	0.238656	1.45337e-13	5.27441e-12	sclerostin domain containing 1 [Source:MGI Symbol;Acc:MGI:1913292]
Ex12	Arl16	28.3435	1.68234	0.412504	4.79264e-06	4.26645e-05	ADP-ribosylation factor-like 16 [Source:MGI Symbol;Acc:MGI:1917567]
Ex12	Pfn1	152.593	1.67941	0.186498	2.34166e-20	2.15334e-18	profilin 1 [Source:MGI Symbol;Acc:MGI:97549]
Ex12	AI413582	54.081	1.65957	0.290054	1.27806e-09	2.29988e-08	expressed sequence AI413582 [Source:MGI Symbol;Acc:MGI:2146839]
Ex12	Snrpd3	87.4813	1.65878	0.223527	1.37315e-14	5.70883e-13	small nuclear ribonucleoprotein D3 [Source:MGI Symbol;Acc:MGI:1914582]
Ex12	Mrpl17	50.5847	1.65246	0.303529	5.84158e-09	9.4046e-08	mitochondrial ribosomal protein L17 [Source:MGI Symbol;Acc:MGI:1351608]
Ex12	Tspo	31.6324	1.64911	0.37581	1.27821e-06	1.27715e-05	translocator protein [Source:MGI Symbol;Acc:MGI:88222]
Ex12	Rnf187	220.319	1.64809	0.152996	5.14727e-28	1.27442e-25	ring finger protein 187 [Source:MGI Symbol;Acc:MGI:1914224]
Ex12	Rps10	137.248	1.64651	0.18958	4.83595e-19	3.72163e-17	ribosomal protein S10 [Source:MGI Symbol;Acc:MGI:1914347]
Ex12	Uqcrfs1	115.917	1.64236	0.214168	2.05656e-15	9.66048e-14	ubiquinol-cytochrome c reductase, Rieske iron-sulfur polypeptide 1 [Source:MGI Symbol;Acc:MGI:1913944]
Ex12	Rpl19	204.761	1.6405	0.182281	2.63383e-20	2.36196e-18	ribosomal protein L19 [Source:MGI Symbol;Acc:MGI:98020]
Ex12	Fam32a	42.1496	1.63628	0.327982	7.24349e-08	9.33482e-07	family with sequence similarity 32, member A [Source:MGI Symbol;Acc:MGI:1915172]
Ex12	Snu13	220.202	1.63474	0.157455	3.16369e-26	6.35725e-24	SNU13 homolog, small nuclear ribonucleoprotein (U4/U6.U5) [Source:MGI Symbol;Acc:MGI:893586]
Ex12	Eif3f	65.9417	1.62813	0.26959	1.75788e-10	3.60582e-09	eukaryotic translation initiation factor 3, subunit F [Source:MGI Symbol;Acc:MGI:1913335]
Ex12	Rbm3	14.8622	1.62164	0.563687	0.000421606	0.00218162	RNA binding motif (RNP1, RRM) protein 3 [Source:MGI Symbol;Acc:MGI:1099460]
Ex12	Rps26	257.332	1.61767	0.148718	1.60474e-28	4.46489e-26	ribosomal protein S26 [Source:MGI Symbol;Acc:MGI:1351628]
Ex12	Ywhah	455.049	1.61036	0.139443	7.17273e-32	3.11325e-29	tyrosine 3-monooxygenase/tryptophan 5-monooxygenase activation protein, eta polypeptide [Source:MGI Symbol;Acc:MGI:109194]
Ex12	Gtf2b	43.948	1.6062	0.312792	3.45232e-08	4.71209e-07	general transcription factor IIB [Source:MGI Symbol;Acc:MGI:2385191]
Ex12	Emd	99.9747	1.60546	0.220884	4.51574e-14	1.75628e-12	emerin [Source:MGI Symbol;Acc:MGI:108117]
Ex12	Adnp	40.6919	1.60241	0.326769	1.07339e-07	1.34651e-06	activity-dependent neuroprotective protein [Source:MGI Symbol;Acc:MGI:1338758]
Ex12	Gfra4	53.9585	1.60087	0.284227	2.10018e-09	3.65208e-08	glial cell line derived neurotrophic factor family receptor alpha 4 [Source:MGI Symbol;Acc:MGI:1341873]
Ex12	2210016L21Rik	161.573	1.60007	0.176062	1.18062e-20	1.13371e-18	RIKEN cDNA 2210016L21 gene [Source:MGI Symbol;Acc:MGI:1919607]
Ex12	Oaz1	74.6714	1.5987	0.250014	1.87218e-11	4.64026e-10	ornithine decarboxylase antizyme 1 [Source:MGI Symbol;Acc:MGI:109433]
Ex12	Dynlt3	33.3074	1.59695	0.367923	1.55244e-06	1.5231e-05	dynein light chain Tctex-type 3 [Source:MGI Symbol;Acc:MGI:1914367]
Ex12	Nrbf2	17.0707	1.5923	0.529686	0.000276374	0.00151385	nuclear receptor binding factor 2 [Source:MGI Symbol;Acc:MGI:1354950]
Ex12	Rps6	14.4984	1.59013	0.56904	0.000549439	0.00272609	ribosomal protein S6 [Source:MGI Symbol;Acc:MGI:98159]
Ex12	Rps4x	441.83	1.5901	0.135681	9.79836e-33	5.3161e-30	ribosomal protein S4, X-linked [Source:MGI Symbol;Acc:MGI:98158]
Ex12	Tprgl	125.262	1.58928	0.207225	1.95441e-15	9.30146e-14	transformation related protein 63 regulated like [Source:MGI Symbol;Acc:MGI:1915058]
Ex12	Rpsa	201.715	1.58083	0.170498	2.10702e-21	2.17746e-19	ribosomal protein SA [Source:MGI Symbol;Acc:MGI:105381]
Ex12	Ppdpf	78.3815	1.57682	0.246525	1.87732e-11	4.64026e-10	pancreatic progenitor cell differentiation and proliferation factor [Source:MGI Symbol;Acc:MGI:1913746]
Ex12	Aurkaip1	126.232	1.56524	0.189584	1.78645e-17	1.11407e-15	aurora kinase A interacting protein 1 [Source:MGI Symbol;Acc:MGI:1913327]
Ex12	Psme2	41.7635	1.56496	0.329572	2.42976e-07	2.83194e-06	proteasome (prosome, macropain) activator subunit 2 (PA28 beta) [Source:MGI Symbol;Acc:MGI:1096365]
Ex12	BC005624	67.1524	1.55864	0.254284	1.04802e-10	2.26535e-09	cDNA sequence BC005624 [Source:MGI Symbol;Acc:MGI:2385132]
Ex12	Rprml	11.2588	1.55856	0.707902	0.00233472	0.00946006	reprimo-like [Source:MGI Symbol;Acc:MGI:2144486]
Ex12	Uba52	41.842	1.55707	0.323447	1.73227e-07	2.07471e-06	ubiquitin A-52 residue ribosomal protein fusion product 1 [Source:MGI Symbol;Acc:MGI:98887]
Ex12	Rpl3	130.86	1.5556	0.196602	3.06398e-16	1.58847e-14	ribosomal protein L3 [Source:MGI Symbol;Acc:MGI:1351605]
Ex12	Vps28	193.162	1.55364	0.164752	5.26557e-22	5.95174e-20	vacuolar protein sorting 28 [Source:MGI Symbol;Acc:MGI:1914164]
Ex12	Psmb6	165.485	1.5517	0.16647	1.42083e-21	1.52648e-19	proteasome (prosome, macropain) subunit, beta type 6 [Source:MGI Symbol;Acc:MGI:104880]
Ex12	Ddx1	33.7042	1.54854	0.362283	2.10427e-06	2.02066e-05	DEAD box helicase 1 [Source:MGI Symbol;Acc:MGI:2144727]
Ex12	Btf3	50.7086	1.54572	0.290964	1.35681e-08	2.03916e-07	basic transcription factor 3 [Source:MGI Symbol;Acc:MGI:1202875]
Ex12	Thap11	27.4676	1.5452	0.403975	1.43985e-05	0.000114376	THAP domain containing 11 [Source:MGI Symbol;Acc:MGI:1930964]
Ex12	Hoxb6	221.372	1.54382	0.171604	2.60607e-20	2.35654e-18	homeobox B6 [Source:MGI Symbol;Acc:MGI:96187]
Ex12	Cstb	57.2524	1.53789	0.276431	3.01394e-09	5.0862e-08	cystatin B [Source:MGI Symbol;Acc:MGI:109514]
Ex12	Etfb	38.1218	1.53719	0.341186	7.45805e-07	7.81152e-06	electron transferring flavoprotein, beta polypeptide [Source:MGI Symbol;Acc:MGI:106098]
Ex12	Sfr1	165.502	1.53315	0.169327	1.58943e-20	1.49973e-18	SWI5 dependent recombination repair 1 [Source:MGI Symbol;Acc:MGI:1915038]
Ex12	Cacybp	86.5296	1.53289	0.231294	4.37494e-12	1.21413e-10	calcyclin binding protein [Source:MGI Symbol;Acc:MGI:1270839]
Ex12	Rpl21	399.783	1.5324	0.145653	8.09648e-27	1.72265e-24	ribosomal protein L21 [Source:MGI Symbol;Acc:MGI:1278340]
Ex12	Nrn1l	25.0062	1.53146	0.43736	4.82264e-05	0.000333527	neuritin 1-like [Source:MGI Symbol;Acc:MGI:2443642]
Ex12	2310009B15Rik	20.9856	1.52749	0.475434	0.000141879	0.000855767	RIKEN cDNA 2310009B15 gene [Source:MGI Symbol;Acc:MGI:1916799]
Ex12	Akirin2	100.034	1.51948	0.221155	7.9562e-13	2.5392e-11	akirin 2 [Source:MGI Symbol;Acc:MGI:1889364]
Ex12	Fdps	73.8051	1.5116	0.248455	1.35455e-10	2.84298e-09	farnesyl diphosphate synthetase [Source:MGI Symbol;Acc:MGI:104888]
Ex12	Gap43	416.492	1.51047	0.132917	7.3351e-31	2.74459e-28	growth associated protein 43 [Source:MGI Symbol;Acc:MGI:95639]
Ex12	Mllt11	145.12	1.50892	0.18108	9.84662e-18	6.32223e-16	myeloid/lymphoid or mixed-lineage leukemia; translocated to, 11 [Source:MGI Symbol;Acc:MGI:1929671]
Ex12	Atp5g1	190.278	1.50881	0.194199	7.25386e-16	3.66101e-14	ATP synthase, H+ transporting, mitochondrial F0 complex, subunit C1 (subunit 9) [Source:MGI Symbol;Acc:MGI:107653]
Ex12	Rpl29	199.653	1.50653	0.181594	1.11622e-17	7.08313e-16	ribosomal protein L29 [Source:MGI Symbol;Acc:MGI:99687]
Ex12	Optn	21.1523	1.50044	0.465799	0.00013311	0.000810539	optineurin [Source:MGI Symbol;Acc:MGI:1918898]
Ex12	Spcs1	181.707	1.49903	0.179009	6.32286e-18	4.26145e-16	signal peptidase complex subunit 1 homolog (S. cerevisiae) [Source:MGI Symbol;Acc:MGI:1916269]
Ex12	Cox5b	256.701	1.49177	0.160267	1.56268e-21	1.66241e-19	cytochrome c oxidase subunit 5B [Source:MGI Symbol;Acc:MGI:88475]
Ex12	Erich2	21.6316	1.49002	0.481239	0.000182726	0.00106087	glutamate rich 2 [Source:MGI Symbol;Acc:MGI:1913998]
Ex12	Hsp90ab1	2059.47	1.48396	0.112758	1.44721e-40	2.24339e-37	heat shock protein 90 alpha (cytosolic), class B member 1 [Source:MGI Symbol;Acc:MGI:96247]
Ex12	Slc25a4	497.728	1.48327	0.141236	9.47574e-27	1.97733e-24	solute carrier family 25 (mitochondrial carrier, adenine nucleotide translocator), member 4 [Source:MGI Symbol;Acc:MGI:1353495]
Ex12	D830030K20Rik	50.0094	1.48308	0.297182	7.5172e-08	9.65292e-07	RIKEN cDNA D830030K20 gene [Source:MGI Symbol;Acc:MGI:2443830]
Ex12	Pdrg1	65.8305	1.48258	0.273354	6.49211e-09	1.03142e-07	p53 and DNA damage regulated 1 [Source:MGI Symbol;Acc:MGI:1915809]
Ex12	Tubb2b	17.2805	1.48122	0.511291	0.000400536	0.00208953	tubulin, beta 2B class IIB [Source:MGI Symbol;Acc:MGI:1920960]
Ex12	Rtl8b	79.072	1.47851	0.238015	6.30381e-11	1.44309e-09	retrotransposon Gag like 8B [Source:MGI Symbol;Acc:MGI:3576504]
Ex12	Mesd	62.2496	1.47778	0.261658	1.91603e-09	3.34797e-08	mesoderm development LRP chaperone [Source:MGI Symbol;Acc:MGI:1891421]
Ex12	Rpl18a	114.5	1.47671	0.206835	9.97968e-14	3.72129e-12	ribosomal protein L18A [Source:MGI Symbol;Acc:MGI:1924058]
Ex12	Ndufs8	78.1829	1.47461	0.237172	5.88902e-11	1.35672e-09	NADH:ubiquinone oxidoreductase core subunit S8 [Source:MGI Symbol;Acc:MGI:2385079]
Ex12	Fau	196.453	1.47074	0.157031	9.72381e-22	1.06579e-19	Finkel-Biskis-Reilly murine sarcoma virus (FBR-MuSV) ubiquitously expressed (fox derived) [Source:MGI Symbol;Acc:MGI:102547]
Ex12	Pnpo	35.0379	1.46878	0.345882	2.67118e-06	2.51387e-05	pyridoxine 5'-phosphate oxidase [Source:MGI Symbol;Acc:MGI:2144151]
Ex12	Fbll1	37.6383	1.46438	0.333504	1.34073e-06	1.33673e-05	fibrillarin-like 1 [Source:MGI Symbol;Acc:MGI:3034689]
Ex12	Stoml2	41.1723	1.46402	0.329719	1.02109e-06	1.03939e-05	stomatin (Epb7.2)-like 2 [Source:MGI Symbol;Acc:MGI:1913842]
Ex12	Taf10	60.8702	1.4606	0.277629	1.57468e-08	2.3189e-07	TATA-box binding protein associated factor 10 [Source:MGI Symbol;Acc:MGI:1346320]
Ex12	Vat1	104.44	1.4585	0.207029	2.24473e-13	7.85729e-12	vesicle amine transport 1 [Source:MGI Symbol;Acc:MGI:1349450]
Ex12	Med22	18.6431	1.45365	0.504867	0.000390384	0.00204245	mediator complex subunit 22 [Source:MGI Symbol;Acc:MGI:98446]
Ex12	Iscu	131.819	1.45099	0.195971	1.45813e-14	6.01601e-13	iron-sulfur cluster assembly enzyme [Source:MGI Symbol;Acc:MGI:1913633]
Ex12	Mdh2	234.379	1.44986	0.154296	6.61328e-22	7.39801e-20	malate dehydrogenase 2, NAD (mitochondrial) [Source:MGI Symbol;Acc:MGI:97050]
Ex12	Rpl31	21.2469	1.44689	0.448034	0.000142519	0.000858199	ribosomal protein L31 [Source:MGI Symbol;Acc:MGI:2149632]
Ex12	Rps2	298.765	1.44681	0.160913	2.58662e-20	2.35654e-18	ribosomal protein S2 [Source:MGI Symbol;Acc:MGI:105110]
Ex12	Hoxc10	17.0498	1.44599	0.51674	0.000538416	0.00268367	homeobox C10 [Source:MGI Symbol;Acc:MGI:96192]
Ex12	Ccdc124	75.0648	1.43927	0.235138	1.17858e-10	2.52243e-09	coiled-coil domain containing 124 [Source:MGI Symbol;Acc:MGI:1916403]
Ex12	Ckmt1	157.459	1.43679	0.182039	3.07417e-16	1.58847e-14	creatine kinase, mitochondrial 1, ubiquitous [Source:MGI Symbol;Acc:MGI:99441]
Ex12	Hnrnpd	220.46	1.43632	0.14755	2.66777e-23	3.71128e-21	heterogeneous nuclear ribonucleoprotein D [Source:MGI Symbol;Acc:MGI:101947]
Ex12	Mif	151.429	1.43409	0.170477	4.86921e-18	3.36534e-16	macrophage migration inhibitory factor (glycosylation-inhibiting factor) [Source:MGI Symbol;Acc:MGI:96982]
Ex12	Rpl13	29.1029	1.43394	0.418192	6.4221e-05	0.000429897	ribosomal protein L13 [Source:MGI Symbol;Acc:MGI:105922]
Ex12	Pdzd11	37.2339	1.43227	0.34461	3.64222e-06	3.32955e-05	PDZ domain containing 11 [Source:MGI Symbol;Acc:MGI:1919871]
Ex12	Psip1	250.149	1.4307	0.146026	1.4741e-23	2.16155e-21	PC4 and SFRS1 interacting protein 1 [Source:MGI Symbol;Acc:MGI:2142116]
Ex12	Rab3a	561.179	1.42875	0.13369	1.27625e-27	2.88512e-25	RAB3A, member RAS oncogene family [Source:MGI Symbol;Acc:MGI:97843]
Ex12	Trmt112	99.5305	1.42854	0.223926	1.87468e-11	4.64026e-10	tRNA methyltransferase 11-2 [Source:MGI Symbol;Acc:MGI:1914924]
Ex12	Nhp2	48.8184	1.42814	0.293076	1.37936e-07	1.69315e-06	NHP2 ribonucleoprotein [Source:MGI Symbol;Acc:MGI:1098547]
Ex12	Bag1	101.729	1.42751	0.487913	0.000221013	0.00125364	BCL2-associated athanogene 1 [Source:MGI Symbol;Acc:MGI:108047]
Ex12	Ccdc32	48.06	1.42156	0.29637	1.92837e-07	2.28935e-06	coiled-coil domain containing 32 [Source:MGI Symbol;Acc:MGI:2685477]
Ex12	Ttc33	40.8814	1.41765	0.322969	1.3875e-06	1.37873e-05	tetratricopeptide repeat domain 33 [Source:MGI Symbol;Acc:MGI:1914765]
Ex12	Gpx1	111.669	1.41449	0.196254	7.30193e-14	2.78011e-12	glutathione peroxidase 1 [Source:MGI Symbol;Acc:MGI:104887]
Ex12	Ino80b	16.9715	1.41411	0.519233	0.000658399	0.00317524	INO80 complex subunit B [Source:MGI Symbol;Acc:MGI:1917270]
Ex12	Rpl37	152.754	1.41406	0.177755	2.36505e-16	1.26902e-14	ribosomal protein L37 [Source:MGI Symbol;Acc:MGI:1914531]
Ex12	Selenow	503.028	1.41019	0.122751	1.76495e-31	7.36595e-29	selenoprotein W [Source:MGI Symbol;Acc:MGI:1100878]
Ex12	Rad23a	98.232	1.40875	0.215816	8.21037e-12	2.1836e-10	RAD23 homolog A, nucleotide excision repair protein [Source:MGI Symbol;Acc:MGI:105126]
Ex12	Trnt1	42.9617	1.40654	0.305229	5.09477e-07	5.56882e-06	tRNA nucleotidyl transferase, CCA-adding, 1 [Source:MGI Symbol;Acc:MGI:1917297]
Ex12	Tor1a	38.1475	1.40438	0.331561	2.56318e-06	2.42274e-05	torsin family 1, member A (torsin A) [Source:MGI Symbol;Acc:MGI:1353568]
Ex12	Dnpep	13.1842	1.40429	0.585326	0.00171283	0.00723187	aspartyl aminopeptidase [Source:MGI Symbol;Acc:MGI:1278328]
Ex12	Pip4p1	59.2598	1.40198	0.271047	2.86798e-08	3.97959e-07	phosphatidylinositol-4,5-bisphosphate 4-phosphatase 1 [Source:MGI Symbol;Acc:MGI:2448501]
Ex12	Mrto4	55.266	1.40109	0.275584	4.4558e-08	5.99132e-07	mRNA turnover 4, ribosome maturation factor [Source:MGI Symbol;Acc:MGI:1917152]
Ex12	Tceal6	58.6532	1.39876	0.266439	1.82206e-08	2.65029e-07	transcription elongation factor A (SII)-like 6 [Source:MGI Symbol;Acc:MGI:1923939]
Ex12	Npm1	300.626	1.39781	0.142163	8.96311e-24	1.35082e-21	nucleophosmin 1 [Source:MGI Symbol;Acc:MGI:106184]
Ex12	Resp18	448.141	1.3961	0.128501	1.83304e-28	4.97259e-26	regulated endocrine-specific protein 18 [Source:MGI Symbol;Acc:MGI:1098222]
Ex12	Hoxb7	276.748	1.39604	0.137428	3.55248e-25	6.53354e-23	homeobox B7 [Source:MGI Symbol;Acc:MGI:96188]
Ex12	Pcbp1	130.828	1.39179	0.179826	1.32732e-15	6.51709e-14	poly(rC) binding protein 1 [Source:MGI Symbol;Acc:MGI:1345635]
Ex12	Tuba1a	511.098	1.39168	0.128968	4.26542e-28	1.12888e-25	tubulin, alpha 1A [Source:MGI Symbol;Acc:MGI:98869]
Ex12	Rraga	106.558	1.39098	0.202934	8.67271e-13	2.72776e-11	Ras-related GTP binding A [Source:MGI Symbol;Acc:MGI:1915691]
Ex12	Pnck	245.427	1.39089	0.153374	1.37647e-20	1.31019e-18	pregnancy upregulated non-ubiquitously expressed CaM kinase [Source:MGI Symbol;Acc:MGI:1347357]
Ex12	6330403K07Rik	850.033	1.38995	0.108706	2.11621e-38	2.87038e-35	RIKEN cDNA 6330403K07 gene [Source:MGI Symbol;Acc:MGI:1918001]
Ex12	Rps3a1	583.198	1.38839	0.132966	1.64633e-26	3.37062e-24	ribosomal protein S3A1 [Source:MGI Symbol;Acc:MGI:1202063]
Ex12	Aimp2	25.3046	1.38696	0.412081	8.61941e-05	0.000557385	aminoacyl tRNA synthetase complex-interacting multifunctional protein 2 [Source:MGI Symbol;Acc:MGI:2385237]
Ex12	Ppp1r11	160.15	1.3867	0.171614	8.18336e-17	4.60092e-15	protein phosphatase 1, regulatory inhibitor subunit 11 [Source:MGI Symbol;Acc:MGI:1923747]
[truncated: 4,730 more rows]

## Sheet: S_Table_5
Supplementary Table 5 Fos module gene list_165g
[truncated: 166 more rows]

[truncated: 1 more sheets: S_Table_6]
