# Supplementary material for: Neural ensembles that encode nocifensive mechanical and heat pain in mouse spinal cord
Source: Nat Neurosci. 2025 Mar 24;28(5):1012–23. doi: 10.1038/s41593-025-01921-6 (PMC12081300; doi:10.1038/s41593-025-01921-6)
Supplement: Supplementary file 5 — Statistical source data. [file 41593_2025_1921_MOESM5_ESM.xlsx]

## Sheet: Fig.1a
c-Fos positive neurons in spinal lamina I/II per section
animal/group	Mechanical		Heat
	Contra-	Ipsi-	Contra-	Ipsi-
#1	7	25	8	69
#2	4	31	5	60
#3	5	27	7	64

## Sheet: Fig.1b
injury induced c-Fos/TVA co-localization (%)
animal/group	c-Fos+TVA+/c-Fos	c-Fos+TVA+/TVA
#1	83.5	94.3
#2	83.9	96
#3	88	95
#4	91.3	98.3
#5	91.8	97.5
#6	90.4	100

## Sheet: Fig.1e
	Subthreshold clozapine + 1g von Frey filament (nocifensive durations, sec)
animal/group	C57		con (FosdsTVA + viruses)		mecha- (FosdsTVA + viruses)		heat (FosdsTVA + viruses)
	Contra-	Ipsi-	Contra-	Ipsi-	Contra-	Ipsi-	Contra-	Ipsi-
#1	0	0.1	0.1	0	0.1	0.85	0.15	0.3
#2	0.1	0.1	0.1	0	0.15	0.65	0	0
#3	0.1	0.25	0	0.15	0	0.5	0	0.1
#4	0	0	0.25	0.05	0.15	0.8	0.15	0.15
#5			0.2	0.1	0	1.2	0	0.1
	Subthreshold clozapine + Hot plate test (nocifensive episodes, #)
animal/group	C57		con (FosdsTVA + viruses)		mecha- (FosdsTVA + viruses)		heat (FosdsTVA + viruses)
	Contra-	Ipsi-	Contra-	Ipsi-	Contra-	Ipsi-	Contra-	Ipsi-
#1	3	2	4	2	3	4	1	8
#2	3	1	5	4	1	1	2	11
#3	1	2	3	4	2	3	5	9
#4	3	4	4	3	3	3	4	8
#5			4	1	3	1	4	12
	Subthreshold clozapine + Cold plantar assay (withdrawal latency, sec)
animal/group	C57		con (FosdsTVA + viruses)		mecha- (FosdsTVA + viruses)		heat (FosdsTVA + viruses)
	Contra-	Ipsi-	Contra-	Ipsi-	Contra-	Ipsi-	Contra-	Ipsi-
#1	13.83	15	13.5	12.17	10.83	13.5	13.75	12
#2	12.5	14.33	12.17	15.33	13.5	9.67	14	13.17
#3	14.5	12.88	11.33	19.17	14.83	11.83	16	14.67
#4	13	11.67	14.33	13.5	11.17	11.5	13.5	17
#5			12.17	14	11.83	14	15	19
