# Supplementary material for: Neural ensembles that encode nocifensive mechanical and heat pain in mouse spinal cord
Source: Nat Neurosci. 2025 Mar 24;28(5):1012–23. doi: 10.1038/s41593-025-01921-6 (PMC12081300; doi:10.1038/s41593-025-01921-6)
Supplement: Supplementary file 6 — Statistical source data. [file 41593_2025_1921_MOESM6_ESM.xlsx]

## Sheet: Fig.2a
Mechanical ensemble
	clozapine + 2g von Frey filament (nocifensive durations, sec)
animals/group	FosdsTVA		FosdsTVA*R26PDi
	Contra-	Ipsi-	Contra-	Ipsi-
#1	1.31	1.88	1.71	0.29
#2	0.38	0.75	1.25	0.11
#3	0.56	0.42	1.17	0.21
#4	2.75	1.25	0.71	0.25
#5	0.67	0.81	0.44	0.21
#6	0.63	0.96	1.25	0.44
#7	0.71	2.06	0.81	0.17
#8	0.71	1.03	1.5	0.42
	clozapine + Hot plate test (nocifensive episodes, #)
animals/group	FosdsTVA		FosdsTVA*R26PDi
	Contra-	Ipsi-	Contra-	Ipsi-
#1	7	9	6	5
#2	7	8	9	10
#3	6	6	8	9
#4	12	8	9	7
#5	8	9	7	8
#6	13	6	12	14
#7	9	8	9	8
#8	8	8	10	12
	clozapine + Cold acetone test (nocifensive durations, sec)
animals/group	FosdsTVA		FosdsTVA*R26PDi
	Contra-	Ipsi-	Contra-	Ipsi-
#1	8	7	17	15
#2	10	8	13	6
#3	11	19	6	10.5
#4	15	15	9	6.5
#5	23	20	15	7.5
#6	18	19	8.5	12
#7	12	8	12	8
#8			22	20

## Sheet: Fig.2b
Heat ensemble
	clozapine + 2g von Frey filament (nocifensive durations, sec)
animals/group	FosdsTVA		FosdsTVA*R26PDi
	Contra-	Ipsi-	Contra-	Ipsi-
#1	0.98	0.94	0.69	0.5
#2	0.54	1.44	0.92	0.44
#3	0.42	0.19	0.92	0.5
#4	0.38	0.25	0.75	0.65
#5	2	1.25	0.5	0.67
#6	1.13	0.63	1	1.5
#7	1.48	1.19	0.92	0.91
#8	0.5	1.04	1.25	0.88
	clozapine + Hot plate test (nocifensive episodes, #)
animals/group	FosdsTVA		FosdsTVA*R26PDi
	Contra-	Ipsi-	Contra-	Ipsi-
#1	13	13	14	0
#2	9	10	15	1
#3	13	10	10	4
#4	12	11	15	5
#5	14	13	8	4
#6	10	10	14	8
#7	17	18	10	6
#8	9	11	7	3
	clozapine + Cold acetone test (nocifensive durations, sec)
animals/group	FosdsTVA		FosdsTVA*R26PDi
	Contra-	Ipsi-	Contra-	Ipsi-
#1	9	10	10	7
#2	7	7	5.75	5.5
#3	6	6	10	10
#4	4.5	9	11	6
#5	8	7	8	7
#6	7	6	7	6
#7	15	9	12	7
#8	13	10	5	11
