# Supplementary material for: Neural ensembles that encode nocifensive mechanical and heat pain in mouse spinal cord
Source: Nat Neurosci. 2025 Mar 24;28(5):1012–23. doi: 10.1038/s41593-025-01921-6 (PMC12081300; doi:10.1038/s41593-025-01921-6)
Supplement: Supplementary file 7 — Statistical source data. [file 41593_2025_1921_MOESM7_ESM.xlsx]

## Sheet: Fig.3c
orig.ident	treatment	celltype	n
P18656_1002_heat	heat	Ex10	20
P18656_1002_heat	heat	Ex11	15
P18656_1002_heat	heat	Ex12	3
P18656_1002_heat	heat	Ex13	10
P18656_1002_heat	heat	Ex14	6
P18656_1002_heat	heat	Ex15	84
P18656_1002_heat	heat	Ex16	10
P18656_1002_heat	heat	Ex17	36
P18656_1002_heat	heat	Ex19	96
P18656_1002_heat	heat	Ex21	56
P18656_1002_heat	heat	Ex22	91
P18656_1002_heat	heat	Ex23	8
P18656_1002_heat	heat	Ex24	84
P18656_1002_heat	heat	Ex25	10
P18656_1002_heat	heat	Ex26	4
P18656_1002_heat	heat	Ex27	20
P18656_1002_heat	heat	In18	9
P18656_1002_heat	heat	In4	6
P18656_1002_heat	heat	In5	26
P18656_1002_heat	heat	In6	24
P18656_1002_heat	heat	In7	6
P18656_1002_heat	heat	In8	385
P19031_1001_heat	heat	Ex10	15
P19031_1001_heat	heat	Ex11	10
P19031_1001_heat	heat	Ex13	10
P19031_1001_heat	heat	Ex15	6
P19031_1001_heat	heat	Ex17	12
P19031_1001_heat	heat	Ex19	66
P19031_1001_heat	heat	Ex21	35
P19031_1001_heat	heat	Ex22	42
P19031_1001_heat	heat	Ex24	28
P19031_1001_heat	heat	Ex25	5
P19031_1001_heat	heat	In2	7
P19031_1001_heat	heat	In5	11
P19031_1001_heat	heat	In8	266
P19031_1001_heat	heat	In9	25
P21816_1006_heat	heat	Ex10	30
P21816_1006_heat	heat	Ex11	25
P21816_1006_heat	heat	Ex12	21
P21816_1006_heat	heat	Ex13	30
P21816_1006_heat	heat	Ex14	3
P21816_1006_heat	heat	Ex15	84
P21816_1006_heat	heat	Ex16	99
P21816_1006_heat	heat	Ex17	104
P21816_1006_heat	heat	Ex19	186
P21816_1006_heat	heat	Ex20	38
P21816_1006_heat	heat	Ex21	49
P21816_1006_heat	heat	Ex22	84
P21816_1006_heat	heat	Ex23	52
P21816_1006_heat	heat	Ex24	109
P21816_1006_heat	heat	Ex25	50
P21816_1006_heat	heat	Ex26	23
P21816_1006_heat	heat	Ex27	48
P21816_1006_heat	heat	In1	12
P21816_1006_heat	heat	In18	24
P21816_1006_heat	heat	In2	8
P21816_1006_heat	heat	In3	5
P21816_1006_heat	heat	In4	30
P21816_1006_heat	heat	In5	25
P21816_1006_heat	heat	In6	116
P21816_1006_heat	heat	In7	27
P21816_1006_heat	heat	In8	623
P21816_1006_heat	heat	In9	35
P20103_1002_mechanical	mechanical	Ex13	5
P20103_1002_mechanical	mechanical	Ex15	12
P20103_1002_mechanical	mechanical	Ex17	18
P20103_1002_mechanical	mechanical	Ex20	3
P20103_1002_mechanical	mechanical	Ex21	21
P20103_1002_mechanical	mechanical	Ex22	7
P20103_1002_mechanical	mechanical	Ex24	7
P20103_1002_mechanical	mechanical	In2	3
P20103_1002_mechanical	mechanical	In5	7
P20103_1002_mechanical	mechanical	In8	70
P20103_1002_mechanical	mechanical	In9	5
P20103_1004_mechanical	mechanical	Ex15	12
P20103_1004_mechanical	mechanical	Ex16	5
P20103_1004_mechanical	mechanical	Ex17	12
P20103_1004_mechanical	mechanical	Ex19	24
P20103_1004_mechanical	mechanical	Ex21	56
P20103_1004_mechanical	mechanical	Ex22	14
P20103_1004_mechanical	mechanical	Ex23	12
P20103_1004_mechanical	mechanical	Ex24	21
P20103_1004_mechanical	mechanical	In18	4
P20103_1004_mechanical	mechanical	In5	12
P20103_1004_mechanical	mechanical	In8	154
P21401_1003_mechanical	mechanical	Ex10	25
P21401_1003_mechanical	mechanical	Ex11	10
P21401_1003_mechanical	mechanical	Ex12	21
P21401_1003_mechanical	mechanical	Ex13	15
P21401_1003_mechanical	mechanical	Ex14	9
P21401_1003_mechanical	mechanical	Ex15	24
P21401_1003_mechanical	mechanical	Ex16	42
P21401_1003_mechanical	mechanical	Ex17	72
P21401_1003_mechanical	mechanical	Ex19	36
P21401_1003_mechanical	mechanical	Ex20	18
P21401_1003_mechanical	mechanical	Ex21	77
P21401_1003_mechanical	mechanical	Ex22	56
P21401_1003_mechanical	mechanical	Ex23	40
P21401_1003_mechanical	mechanical	Ex24	35
P21401_1003_mechanical	mechanical	Ex25	71
P21401_1003_mechanical	mechanical	Ex26	8
P21401_1003_mechanical	mechanical	Ex27	24
P21401_1003_mechanical	mechanical	In18	15
P21401_1003_mechanical	mechanical	In2	4
P21401_1003_mechanical	mechanical	In4	9
P21401_1003_mechanical	mechanical	In5	20
P21401_1003_mechanical	mechanical	In6	72
P21401_1003_mechanical	mechanical	In7	34
P21401_1003_mechanical	mechanical	In8	532
P21401_1003_mechanical	mechanical	In9	40
