# Supplementary material for: Neural ensembles that encode nocifensive mechanical and heat pain in mouse spinal cord
Source: Nat Neurosci. 2025 Mar 24;28(5):1012–23. doi: 10.1038/s41593-025-01921-6 (PMC12081300; doi:10.1038/s41593-025-01921-6)
Supplement: Supplementary file 8 — Statistical source data. [file 41593_2025_1921_MOESM8_ESM.xlsx]

## Sheet: Fig.4h
Mechanical ensemble + sni
	clozapine + 2g von Frey filament (nocifensive durations, sec)
animals/group	FosdsTVA		FosdsTVA*R26PDi
	Contra-	Ipsi-	Contra-	Ipsi-
#1	0.38	4.75	0.38	2.92
#2	1.5	3	0.92	3.75
#3	0.5	4	0.38	6
#4	0.63	4.5	0.5	2.5
#5	0.75	3.25	0.5	3.75
#6	1	3	0.88	2.25
	clozapine + Heat test (nocifensive durations, sec)
animals/group	FosdsTVA		FosdsTVA*R26PDi
	Contra-	Ipsi-	Contra-	Ipsi-
#1	0.25	3	0.25	6
#2	0	8	0.5	8
#3	0.5	13	0.75	18
#4	1.25	16	0.75	8
#5	0.5	5	0.38	5
#6	1.5	4.25	1.38	10
	clozapine + Acetone test (nocifensive durations, sec)
animals/group	FosdsTVA		FosdsTVA*R26PDi
	Contra-	Ipsi-	Contra-	Ipsi-
#1	1.5	17	1	11.5
#2	2	6	2.25	8
#3	0.88	9.5	1.13	5.75
#4	0.5	18	0.25	17
#5	1.25	9	0	10
#6			1.38	11.5
	clozapine + von Frey filaments (withdrawal threshold, g)
animals/group	FosdsTVA		FosdsTVA*R26PDi
	Contra-	Ipsi-	Contra-	Ipsi-
#1	2	0.02	2	0.07
#2	0.68	0.02	0.76	0.02
#3	0.97	0.15	1.02	0.02
#4	1.1	0.03	1.05	0.15
#5	1.05	0.02	0.85	0.05
#6	0.81	0.03	1.22	0.07

## Sheet: Fig.4i
Heat + sni
	clozapine + 2g von Frey filament (nocifensive durations, sec)
animals/group	FosdsTVA		FosdsTVA*R26PDi
	Contra-	Ipsi-	Contra-	Ipsi-
#1	1	3.75	0.5	4.25
#2	0.5	2.75	1.25	5.63
#3	0.75	2.83	0.75	5.38
#4	0.75	3.5	1	2.75
#5	0.5	3.67	0.75	4
#6	1	4	0.5	3.5
	clozapine + Heat test (nocifensive durations, sec)
animals/group	FosdsTVA		FosdsTVA*R26PDi
	Contra-	Ipsi-	Contra-	Ipsi-
#1	1.5	13	1.75	9
#2	0	10.5	1.25	4.75
#3	0.75	4.25	0	14.5
#4	0.25	7	2.5	5.5
#5	0	9.5	0.05	11
#6	1.25	6	0.25	6
	clozapine + Acetone test (nocifensive durations, sec)
animals/group	FosdsTVA		FosdsTVA*R26PDi
	Contra-	Ipsi-	Contra-	Ipsi-
#1	1	8.75	0.5	8
#2	0	11.63	0.5	5.83
#3	0.5	4.5	0.25	6.5
#4	0.25	6.25	0.25	4.5
#5	0	8.5	0	5.25
#6	0	9	0.13	12
	clozapine + von Frey filaments (withdrawal threshold, g)
animals/group	FosdsTVA		FosdsTVA*R26PDi
	Contra-	Ipsi-	Contra-	Ipsi-
#1	0.7	0.03	1.1	0.03
#2	1.1	0.05	1.1	0.03
#3	1.1	0.08	1.57	0.15
#4	1.1	0.03	0.85	0.04
#5	0.97	0.03	1.05	0.05
#6	1.1	0.04	1.05	0.03
