# Supplementary material for: Neural ensembles that encode nocifensive mechanical and heat pain in mouse spinal cord
Source: Nat Neurosci. 2025 Mar 24;28(5):1012–23. doi: 10.1038/s41593-025-01921-6 (PMC12081300; doi:10.1038/s41593-025-01921-6)
Supplement: Supplementary file 9 — Statistical source data. [file 41593_2025_1921_MOESM9_ESM.xlsx]

## Sheet: Fig.5c,d
	intra-spinal injection of AAV-DIO-Gq virus
	von Frey filaments (withdrawal threshold, g)
animals/group	before clozapine		after clozapine
	WT	Gal-Cre	WT	Gal-Cre
#1	1.31	1.1	1.31	2
#2	0.91	2	0.53	1.57
#3	1.57	1.1	1.57	2
#4	2	0.91	0.76	1.22
#5	0.85	1.22	1.1	1.57
#6	0.76	0.76	0.63	0.91
#7	2	1.31	0.91	0.91
#8	0.76	1.1	0.7	2
#9		0.76		1.22
#10		0.91		1.46
#11		1.57		1.46
#12		1.22		2
	2g von Frey filament (nocifensive durations, sec)
animals/group	before clozapine		after clozapine
	WT	Gal-Cre	WT	Gal-Cre
#1	0.25	0.5	0.5	0.5
#2	0.5	0.5	0.5	0
#3	0	0.5	0.5	0.5
#4	0.25	0.5	0.25	0
#5	0.5	0.5	0.5	0
#6	0	0.5	0.5	0.25
#7	0.5	0.5	0.75	0.25
#8	0.5	0	0.5	0
#9		0		0.5
#10		0.75		0.75
#11		0.25		0
#12		0.25		0
	Hargreaves test (withdrawal latency, sec)
animals/group	before clozapine		after clozapine
	WT	Gal-Cre	WT	Gal-Cre
#1	6.7	8.21	7.65	8.32
#2	7.75	7.57	10.49	11.01
#3	8.43	6.85	10.18	9.56
#4	9.79	5.72	11.43	8.42
#5	9.75	6.91	7.95	12.6
#6	5.55	8.86	7.8	8.41
#7	11.26	5.83	8.78	8.45
#8	7.75	13.29	8.46	10.47
#9		7.05		7.83
#10		12.48		10.43
#11		9		9.24
#12		11.2		11.96
	Hot plate (nocifensive episodes, #)
animals/group	before clozapine		after clozapine
	WT	Gal-Cre	WT	Gal-Cre
#1	10	7	7	0
#2	7	11	8	2
#3	7	12	9	3
#4	12	8	10	3
#5	8	12	8	0
#6	11	6	10	0
#7	7	9	6	6
#8	10	8	11	4
#9		9		5
#10		10		2
#11		8		1
#12		12		0

## Sheet: Fig.5f,g
	intra-spinal injection of AAV-DIO-Gi virus
	von Frey filaments (withdrawal threshold, g)
animals/group	before clozapine		after clozapine
	WT	Gal-Cre	WT	Gal-Cre
#1	2	1.57	2	0.45
#2	1.05	2	2	0.7
#3	1.22	1.22	0.91	0.7
#4	1.57	2	1.57	0.53
#5	1.57	2	1.46	0.7
#6	2	2	1.57	0.45
#7	1.46		1.46
	2g von Frey filament (nocifensive durations, sec)
animals/group	before clozapine		after clozapine
	WT	Gal-Cre	WT	Gal-Cre
#1	0.25	0	0.25	1
#2	0.25	0	0.5	0.75
#3	0	0.25	0.5	1
#4	0.75	0.25	0.75	1
#5	0.25	0.5	0.5	1.25
#6	0.25	0.25	0.25	1.75
#7	0.5		0.25
	Hargreaves test (withdrawal latency, sec)
animals/group	before clozapine		after clozapine
	WT	Gal-Cre	WT	Gal-Cre
#1	7.58	9.79	8.45	8.77
#2	7.68	8.48	9.86	12.13
#3	8.65	10.02	9.51	9.07
#4	11.65	9.26	11.08	7.06
#5	9.02	11.29	11.88	5.26
#6	16.37	10.85	15.81	11.51
#7	7.58		7.6
	Hot plate (nocifensive episodes, #)
animals/group	before clozapine		after clozapine
	WT	Gal-Cre	WT	Gal-Cre
#1	8	12	8	14
#2	8	5	4	13
#3	5	9	6	12
#4	6	6	6	8
#5	9	7	7	9
