# Supplementary material for: Neural ensembles that encode nocifensive mechanical and heat pain in mouse spinal cord
Source: Nat Neurosci. 2025 Mar 24;28(5):1012–23. doi: 10.1038/s41593-025-01921-6 (PMC12081300; doi:10.1038/s41593-025-01921-6)
Supplement: Supplementary file 10 — Statistical source data. [file 41593_2025_1921_MOESM10_ESM.xlsx]

## Sheet: Fig.6a,b
	Percentage of Gal+ neurons co-localized with Fos
animals/group	con mice	sni mice	con mice	sni mice
	Mechanical stimulation		Heat stimulation
#1	16.18	6.56	29.17	15.91
#2	16.9	10.61	30.67	16.25
#3	23.21	16.05	28	21.79
#4	26.67	12.94	36.71	10.14

## Sheet: Fig.6d,e
	intra-spinal injection of AAV-DIO-Gq virus + sni
	von Frey filaments (withdrawal threshold, g)
animals/group	BT*		sni		sni + clozapine
	WT	Gal-Cre	WT	Gal-Cre	WT	Gal-Cre
#1	1.31	1.1	0.15	0.04	0.05	0.38
#2	0.91	2	0.04	0.1	0.04	0.22
#3	1.57	1.1	0.04	0.04	0.04	0.35
#4	2	0.91	0.04	0.04	0.04	0.22
#5	0.85	1.22	0.07	0.04	0.04	0.22
#6	0.76	0.76	0.04	0.04	0.04	0.22
#7	2	1.31	0.05	0.04	0.04	0.29
#8	0.76	1.1	0.04	0.04	0.04	0.7
#9		0.76		0.05		0.26
#10		0.91		0.04		0.14
#11		1.57		0.1		0.45
#12		1.22		0.04		0.37
* Basal threshold is the same as von Freay filaments before clozapine in Fig.5c.
	2g von Frey filament (nocifensive durations, sec)
animals/group	BT*		sni		sni + clozapine
	WT	Gal-Cre	WT	Gal-Cre	WT	Gal-Cre
#1	0.25	0.5	1	1.25	1.25	0.5
#2	0.5	0.5	1.5	1	0.75	0.25
#3	0	0.5	0.75	1.25	0.75	0.75
#4	0.25	0.5	1.5	0.75	1	0.5
#5	0.5	0.5	1	1.5	1	0.5
#6	0	0.5	1.5	1	1	0.5
#7	0.5	0.5	1.5	1.5	0.75	0.5
#8	0.5	0	1	1	1.25	0.5
#9		0		1.25		0.5
#10		0.75		1		0.5
#11		0.25		1		0.25
#12		0.25		1.25		0
* Basal threshold is the same as 2g von Freay filament before clozapine in Fig.5c.
	Hargreaves test (withdrawal latency, sec)
animals/group	BT*		sni		sni + clozapine
	WT	Gal-Cre	WT	Gal-Cre	WT	Gal-Cre
#1	6.7	8.21	4.39	4.48	5.72	4.04
#2	7.75	7.57	6.22	3.88	4.6	4.04
#3	8.43	6.85	5.79	4.57	5.02	4.66
#4	9.79	5.72	4.97	3.75	4.34	7.18
#5	9.75	6.91	4.41	4.09	4.19	5.95
#6	5.55	8.86	3.66	3.8	3.84	5.29
#7	11.26	5.83	5.01	4.46	4.72	6.8
#8	7.75	13.29	5.22	4.57	4.83	3.84
#9		7.05		4.36		5.48
#10		12.48		4.52		7
#11		9		4.74		5.96
#12		11.2		4.51		5.38
* Basal threshold is the same as Hargreaves test before clozapine in Fig.5d.
	Heat test (nocifensive durations, sec)
animals/group	BT		sni		sni + clozapine
	WT	Gal-Cre	WT	Gal-Cre	WT	Gal-Cre
#1	1	0.5	4.5	4	7	0
#2	0.5	1	7.5	3	4	2
#3	1	0.5	6	5	7	1.5
#4	0.5	0.75	5	6	5	2.5
#5	2	2	6	3.5	4.5	4.5
#6	1	2	5.5	4	5.5	2.5
#7	0	0.5	4	5	7.5	2.5
#8	0.5	1	8	8.5	5	2
#9		2		4		2.5
#10		0.5		9		5.75
#11		0		3.5		1
#12		1		6		2.75
