# Supplementary material for: Neural ensembles that encode nocifensive mechanical and heat pain in mouse spinal cord
Source: Nat Neurosci. 2025 Mar 24;28(5):1012–23. doi: 10.1038/s41593-025-01921-6 (PMC12081300; doi:10.1038/s41593-025-01921-6)
Supplement: Supplementary file 11 — Statistical source data. [file 41593_2025_1921_MOESM11_ESM.xlsx]

## Sheet: ExtendedData Fig.1a
	Fos mRNA positive neurons in spinal lamina I-III per section
animal/group	Mechanical		Heat
	Contra-	Ipsi-	Contra-	Ipsi-
#1	3	54	5	49
#2	4	50	8	70
#3	3	36	4	90
#4	1	42	3	57
#5	5	37

## Sheet: ExtendedData Fig.1f
	Subthreshold clozapine + 1g von Frey filament (withdrawal percentage, %)
animal/group	C57		con (FosdsTVA + viruses)		mecha- (FosdsTVA + viruses)		heat (FosdsTVA + viruses)
	Contra-	Ipsi-	Contra-	Ipsi-	Contra-	Ipsi-	Contra-	Ipsi-
#1	0	20	20	0	40	100	40	60
#2	20	20	20	0	40	60	0	20
#3	20	40	20	40	0	60	0	20
#4	0	0	60	20	20	100	40	20
#5			40	20	0	100	0	40
	Subthreshold clozapine + Hot plate test (nocifensive latency, sec)
animal/group	C57		con (FosdsTVA + viruses)		mecha- (FosdsTVA + viruses)		heat (FosdsTVA + viruses)
	Contra-	Ipsi-	Contra-	Ipsi-	Contra-	Ipsi-	Contra-	Ipsi-
#1	67	80	97	98	57	66	105	44
#2	71	92	51	57	103	89	57	32
#3	95	73	57	66	87	88	55	36
#4	45	67	64	58	82	79	61	37
#5			93	104	79	85	58	38
	Subthreshold clozapine + Hargreaves test (withdrawal latency, sec)
animal/group	C57		con (FosdsTVA + viruses)		mecha- (FosdsTVA + viruses)		heat (FosdsTVA + viruses)
	Contra-	Ipsi-	Contra-	Ipsi-	Contra-	Ipsi-	Contra-	Ipsi-
#1	8.01	6.61	11.14	7.21	8.22	11.99	9.15	4.23
#2	11.29	6.8	9.62	8.92	11.34	8.47	11.4	6.16
#3	11.51	10.31	10.4	10.22	9.19	10.36	8.85	3.63
#4	8.54	10.07	8.33	5.88	10.7	7.55	10.85	9.8
#5			8.47	6.8	9.83	12.28	12.55	7.26
