# Supplementary material for: Neural ensembles that encode nocifensive mechanical and heat pain in mouse spinal cord
Source: Nat Neurosci. 2025 Mar 24;28(5):1012–23. doi: 10.1038/s41593-025-01921-6 (PMC12081300; doi:10.1038/s41593-025-01921-6)
Supplement: Supplementary file 12 — Statistical source data. [file 41593_2025_1921_MOESM12_ESM.xlsx]

## Sheet: ExtendedData Fig.2a
Mechanical ensemble
	clozapine + 2g von Frey filament (nocifensive durations, sec)
animals/group	FosdsTVA				FosdsTVA*R26PDi
	BT	1.0hr	6hr	24hr	BT	1.0hr	6hr	24hr
#1	1.31	1.88	3.08	1	1.71	0.29	0.25	0.95
#2	0.38	0.75	1.04	0.83	1.25	0.11	0.38	0.83
#3	0.56	0.42	0.48	0.5	1.17	0.21	0.69	0.88
#4	2.75	1.25	1.75	1.46	0.71	0.25	0.19	1.69
#5	0.67	0.81	0.88	1	0.44	0.21	0.13	0.42
#6	0.63	0.96	0.5	0.63	1.25	0.44	0.67	1.25
#7	0.71	2.06	1.75	1.42	0.81	0.17	0.67	0.53
#8	0.71	1.03	1.08	0.94	1.5	0.42	0.25	1
	saline + 2g von Frey filament (nocifensive durations, sec)
animals/group	FosdsTVA		FosdsTVA*R26PDi
	Contra-	Ipsi-	Contra-	Ipsi-
#1	0.95	1	2.11	0.71
#2	0.36	0.83	1	1.13
#3	0.66	0.91	0.92	0.56
#4	1.86	0.94	0.83	0.5
#5	0.71	2.75	0.66	0.71
#6	0.69	0.67	1.02	1.47
#7	0.63	0.71	0.82	1.88
#8	0.98	0.88	0.98	0.75
	clozapine + von Frey filaments (withdrawal threshold, g)
animals/group	FosdsTVA		FosdsTVA*R26PDi
	Contra-	Ipsi-	Contra-	Ipsi-
#1	1.31	0.85	0.63	1.31
#2	1.31	1.32	1.05	0.85
#3	0.59	1.1	1.32	0.68
#4	1.02	1.1	0.64	0.85
#5	1.46	0.97	0.9	1.46
#6	1.32	0.9	1.1	0.81
#7	0.68	0.63	1.1	0.9
#8			1.22	0.85
	clozapine + Hargreaves test (withdrawal latency, sec)
animals/group	FosdsTVA		FosdsTVA*R26PDi
	Contra-	Ipsi-	Contra-	Ipsi-
#1	8.91	10.66	11.22	12.55
#2	8.28	14.52	14.68	9.36
#3	8.91	10.42	10.47	12.52
#4	8.76	10.85	11.84	11.98
#5	11.42	8.93	15.06	15.26
#6	15.24	12.31	10.51	10.98
#7	9.03	13.05	11.21	16.97
#8			12.73	13.01
	clozapine + Acetone test (nocifensive durations, sec)
animals/group	FosdsTVA		FosdsTVA*R26PDi
	Contra-	Ipsi-	Contra-	Ipsi-
#1	1	1.5	0	1.25
#2	0	2	1.5	2.5
#3	0	0	2	1
#4	2	0	0.5	1
#5	1.5	2	1	1.5
#6	2	2.5	1	3
#7	2	1	0	1.25
#8			0	1.25

## Sheet: ExtendedData Fig.2b
Heat ensemble
	clozapine + Hot plate test (nocifensive latency, sec)
animals/group	FosdsTVA				FosdsTVA*R26PDi
	BT	1.0hr	6hr	24hr	BT	1.0hr	6hr	24hr
#1	19.5	22.8	15.5	27.7	19.5	27.9	32.7	23.7
#2	24.4	25.4	28	25.6	21.7	39.3	28.3	18.4
#3	23.6	18.9	21.3	16.5	19.4	27	30	24.4
#4	21	16.8	20.4	19.6	17.6	24.9	16.1	25
#5	22.8	18.9	18.6	19.2	23.5	25.8	19.1	17.6
#6	22.9	24	25.2	23.7	25	38.8	21.8	25.6
#7	24.1	22.4	19.8	27.6	16.6	26.3	18.1	14.5
#8	21.9	22.8	20.2	21.3	23	30.2	17	20.2
	saline + Hot plate test (nocifensive latency, sec)
animals/group	FosdsTVA		FosdsTVA*R26PDi
	Contra-	Ipsi-	Contra-	Ipsi-
#1	24.8	25.5	17.6	25.2
#2	26	26.8	21.5	30.1
#3	27.6	25.7	26.5	18.5
#4	19	29.5	22.1	15.9
#5	23.9	30.5	22.2	25.8
#6	26.8	25.3	21.3	22.3
#7	23.5	14.9	28.7	24.8
#8	22.8	22.6	23.5	27.5
	clozapine + von Frey filaments (withdrawal threshold, g)
animals/group	FosdsTVA		FosdsTVA*R26PDi
	Contra-	Ipsi-	Contra-	Ipsi-
#1	1.57	0.64	1.1	0.76
#2	1.22	1.31	1.31	1.31
#3	1.1	1.31	1.1	1.1
#4	0.9	1.05	1.02	1.02
#5	2	0.76	1.05	1.05
#6	1.57	1.57	0.53	0.85
#7	0.63	1.46	1.46	1.31
#8	0.76	1.1	0.91	0.9
	clozapine + Hargreaves test (withdrawal latency, sec)
animals/group	FosdsTVA		FosdsTVA*R26PDi
	Contra-	Ipsi-	Contra-	Ipsi-
#1	14.87	12.62	11.97	16.98
#2	17.45	14.53	13.57	8.25
#3	15.13	8	13.73	9.1
#4	9.57	10.88	13.21	12.19
#5	8.05	8.06	9.3	12.49
#6	9.4	9.13	14.26	14.21
#7	9.38	10.14	10.17	11.43
#8	13.19	13.03	17.67	12.76
	clozapine + Acetone test (nocifensive durations, sec)
animals/group	FosdsTVA		FosdsTVA*R26PDi
	Contra-	Ipsi-	Contra-	Ipsi-
#1	0	0	0	0
#2	0	0	0	0
#3	0.75	0.25	0.5	1.5
#4	0	0	1.75	0.75
#5	1	1.5	0	0.38
#6	2.5	0.5	0	0.5
#7	0	0	1.75	0.38
#8	0.63	0.5	0	0

## Sheet: ExtendedData Fig.2c
Heat ensemble
	Hot plate test (nocifensive episodes, #)
animals/group	FosdsTVA*R26DTA (con)		FosdsTVA*R26DTA + Heat
	Contra-	Ipsi-	Contra-	Ipsi-
#1	12	10	10	0
#2	8	5	15	5
#3	11	8	11	6
#4	9	11	15	8
#5	9	9	11	5
#6	8	9	8	2
#7	6	8	10	2
	Hargreaves test (withdrawal latency, sec)
animals/group	FosdsTVA*R26DTA (con)		FosdsTVA*R26DTA + Heat
	Contra-	Ipsi-	Contra-	Ipsi-
#1	5.78	6.79	6.99	5.95
#2	7.27	8.9	7.52	6
#3	7.18	4.64	10.69	9.26
#4	5.05	5.88	8.59	5.06
#5	8.7	8.67	8.26	6.43
#6	10.66	8.6	8.96	9.54
	von Frey filaments (withdrawal threshold, g)
animals/group	FosdsTVA*R26DTA (con)		FosdsTVA*R26DTA + Heat
	Contra-	Ipsi-	Contra-	Ipsi-
#1	0.91	1.32	1.57	1.46
#2	1.57	1.1	1.05	1.57
#3	1.46	1.05	1.57	1.1
#4	1.53	1.88	1.46	1.57
#5	1.75	1.32	1.32	1.57
#6	1.46	1.46	1.46	1.31
#7	1.1	0.76	0.76	1.32

## Sheet: ExtendedData Fig.2d
Heat ensemble
	Hot plate test (shaking #)
animals/group	FosdsTVA*R26DTA (con)		FosdsTVA*R26DTA + Heat
	Contra-	Ipsi-	Contra-	Ipsi-
#1	3	3	6	0
#2	8	9	7	3
#3	6	7	11	5
#4	9	8	11	3
#5	6	7	8	5
#6	10	8	7	2
#7	9	8	9	3
	Hot plate test (lifting #)
animals/group	FosdsTVA*R26DTA (con)		FosdsTVA*R26DTA + Heat
	Contra-	Ipsi-	Contra-	Ipsi-
#1	2	1	0	0
#2	0	0	5	2
#3	3	1	0	0
#4	1	1	2	1
#5	2	0	0	0
#6	1	1	1	1
#7	1	1	5	0
	Hot plate test (licking #)
animals/group	FosdsTVA*R26DTA (con)		FosdsTVA*R26DTA + Heat
	Contra-	Ipsi-	Contra-	Ipsi-
#1	4	2	0	0
#2	0	0	7	4
#3	2	2	1	1
#4	1	4	4	2
#5	5	3	6	2
#6	1	3	2	3
#7	0	0	3	1
	Hot plate test (nocifensive responses, #)
animals/group	FosdsTVA*R26DTA (con)		FosdsTVA*R26DTA + Heat
	Contra-	Ipsi-	Contra-	Ipsi-
#1	9	6	8	0
#2	8	9	19	9
#3	11	10	12	6
#4	11	13	17	6
#5	13	10	14	7
#6	12	12	10	6
#7	10	9	17	4
