# Supplementary material for: Neural ensembles that encode nocifensive mechanical and heat pain in mouse spinal cord
Source: Nat Neurosci. 2025 Mar 24;28(5):1012–23. doi: 10.1038/s41593-025-01921-6 (PMC12081300; doi:10.1038/s41593-025-01921-6)
Supplement: Supplementary file 13 — Statistical source data. [file 41593_2025_1921_MOESM13_ESM.xlsx]

## Sheet: ExtendedData Fig.4b
Percentage of Fos co-localized with Tac1 (%)
animal/group	Mechanical	Heat
#1	27.54	14
#2	28.57	20.75
#3	37.04	19.1
#4	33.33	14.55
#5	25.93
Percentage of Fos co-localized with Pou4f1 (%)
animal/group	Mechanical	Heat
#1	6.67	11.43
#2	9.09	12.5
#3	10.53	20
#4	8.7	25.58
#5
Percentage of Fos co-localized with Tacr1 (%)
animal/group	Mechanical	Heat
#1	14.29	23.73
#2	5.71	24.32
#3	11.11	30.77
#4	17.5	27.87
#5	10
Percentage of Fos co-localized with Crhbp (%)
animal/group	Mechanical	Heat
#1	0	1.89
#2	0	0
#3	0	0
#4	0	1.43
#5	0
