# Supplementary material for: Neural ensembles that encode nocifensive mechanical and heat pain in mouse spinal cord
Source: Nat Neurosci. 2025 Mar 24;28(5):1012–23. doi: 10.1038/s41593-025-01921-6 (PMC12081300; doi:10.1038/s41593-025-01921-6)
Supplement: Supplementary file 14 — Statistical source data. [file 41593_2025_1921_MOESM14_ESM.xlsx]

## Sheet: ExtendedData Fig.6e
Mean Fos mRNA signal intensity
animals/group	con	sni
animal #1	4.943	12.531
animal #2	5.4	11.386
animal #3	3.823	8.457
animal #4	4.941	10.474
