# Supplementary material for: Neural ensembles that encode nocifensive mechanical and heat pain in mouse spinal cord
Source: Nat Neurosci. 2025 Mar 24;28(5):1012–23. doi: 10.1038/s41593-025-01921-6 (PMC12081300; doi:10.1038/s41593-025-01921-6)
Supplement: Supplementary file 15 — Statistical source data. [file 41593_2025_1921_MOESM15_ESM.xlsx]

## Sheet: ExtendedData Fig.10d
Percentage of Npy co-localized with tdTomato (%)
sections	Npy-Cre	WT
mouse 1 - #1	75	0
mouse 1 - #2	81.9672	4.09357
mouse 1 - #3		0
mouse 2 - #1	87.8049	1.21951
mouse 2 - #2	68.5714	2.5
mouse 2 - #3	68	0
mouse 2 - #4	76.8421	0

## Sheet: ExtendedData Fig.10h
Mean Fos mRNA signal intensity
animals/group	con*	sni*	con	sni + mechanical	con	sni + heat
animal #1	4.943	12.531	7.27	27.42	4.016	74.88
animal #2	5.4	11.386	4.63	37.9	6.276	53.29
animal #3	3.823	8.457	4.64	47.34	5.113	65.23
animal #4	4.941	10.474	4.03	31.98	5.413	36.76
* This data comes from ExtendedData Fig. 6e.

## Sheet: ExtendedData Fig.10j,k
	intra-spinal injection of AAV-DIO-Gi virus + sni
	von Frey filaments (withdrawal threshold, g)
animals/group	BT*		sni		sni + clozapine
	WT	Gal-Cre	WT	Gal-Cre	WT	Gal-Cre
#1	2	1.57	0.06	0.04	0.04	0.04
#2	1.05	2	0.06	0.09	0.06	0.04
#3	1.22	1.22	0.09	0.06	0.06	0.04
#4	1.57	2	0.04	0.06	0.06	0.04
#5	1.57	2	0.06	0.04	0.06	0.04
#6	2	2	0.06	0.04	0.06	0.04
#7	1.46		0.04		0.06
* Basal threshold is the same as von Freay filaments before clozapine in Fig.5f.
	2g von Frey filament (nocifensive durations, sec)
animals/group	BT*		sni		sni + clozapine
	WT	Gal-Cre	WT	Gal-Cre	WT	Gal-Cre
#1	0.25	0	1.25	1.5	1.25	2
#2	0.25	0	1	1.5	1	1.5
#3	0	0.25	1.5	1.25	1.25	2.25
#4	0.75	0.25	1.75	2	1.25	1.75
#5	0.25	0.5	1.5	1.75	1.25	1.5
#6	0.25	0.25	1.75	1	1	1.75
#7	0.5		1.25		1.25
* Basal threshold is the same as 2g von Freay filament before clozapine in Fig.5f.
	Hargreaves test (withdrawal latency, sec)
animals/group	BT*		sni		sni + clozapine
	WT	Gal-Cre	WT	Gal-Cre	WT	Gal-Cre
#1	7.58	9.79	2.95	4.21	2.62	3.55
#2	7.68	8.48	3.88	3.76	4.34	4.48
#3	8.65	10.02	3.68	4.43	3.57	3.93
#4	11.65	9.26	4.44	4.1	3.97	4.3
#5	9.02	11.29	3.76	3.36	4.59	2.64
#6	16.37	10.85	3.4	3.12	5.76	3.98
#7	7.58		3.75		3.43
* Basal threshold is the same as Hargreaves test before clozapine in Fig.5g.
	Heat test (nocifensive durations, sec)
animals/group	BT		sni		sni + clozapine
	WT	Gal-Cre	WT	Gal-Cre	WT	Gal-Cre
#1	1	1.5	5.5	6	5.5	4.25
#2	1.25	1.5	3.5	4.5	3.5	3.5
#3	1	1	6	5.5	6	5
#4	1.5	2	5	5	4.5	4.5
#5	2	1.25	5	5	3	4
#6	1	1.25	3.5	4	6	3.5
#7	1.25		8.25		4
